# Supplementary material for: Weakened resilience of benthic microbial communities in the face of climate change
Source: ISME Commun. 2022 Mar 8;2:21. doi: 10.1038/s43705-022-00104-9 (PMC9723771; doi:10.1038/s43705-022-00104-9)
Supplement: Supplementary file 2 — Table S1 [file 43705_2022_104_MOESM2_ESM.xlsx]

## Sheet: sample information
sample_name	sample_ID	sample location	MetaT sample	year	month	day	samplingdate	samplingsite	bay	depth	pH	sulfate	total iron	iron II	iron III	nitrate	nitrite	phosphate	organic matter	temperature_surface_water	temperature_bottom_water	depth_water_column	salinity_bottom_water	salinity_surface_water	oxgen_surface_water	oxygen1_bottom_water	temperature_sediment	depth temperature sediment	Sulfate Flux at 6 cm below seafloor
	sequencing_facility											mM	µM	µM	µM	µM	µM	µM	%	°C	°C	m	o/00	o/00	mg/L	mg/L	°C	cm	x10-9 mmol.cm-2.s
K1_may	P15009_1019	N 057° 26.011´ E 016° 41.022´		2018	May	22	22.05.2018	K	Control Bay	2.8	7.35	1.80096	6.54268	5.32317	1.21951	47.4159	0.565156	262.58	27.0312	17.5	14.8	2.8	6.4	5.3	8.65	8.56
K2_may	P15009_1020	N 057° 26.011´ E 016° 41.022´		2018	May	22	22.05.2018	K	Control Bay	2.8	7.243	1.50947	8.12805	5.32317	2.80488	47.7385	0.521682	268.984	28.0392	17.5	14.8	2.8	6.4	5.3	8.65	8.56
K3_may	P15009_1021	N 057° 26.011´ E 016° 41.022´		2018	May	22	22.05.2018	K	Control Bay	2.8	7.307	1.30127	7.03048	5.07927	1.95122	57.2539	0.695577	305.437	27.8098	17.5	14.8	2.8	6.4	5.3	8.65	8.56
L1_may	P15009_1022	N 057° 25.964´ E 016° 40.914´		2018	May	22	22.05.2018	L	Control Bay	1.6	7.356	1.53029	6.54268	5.07927	1.46341	48.7061	0.456472	204.945	30.0606	17.9	15.9	1.6	6.3	5.3	8.36	8.89
L2_may	P15009_1023	N 057° 25.964´ E 016° 40.914´		2018	May	22	22.05.2018	L	Control Bay	1.6	7.296	1.49906	7.88414	5.32317	2.56098	38.8681	0.630366	263.073	30.9446	17.9	15.9	1.6	6.3	5.3	8.36	8.89
L3_may	P15009_1024	N 057° 25.964´ E 016° 40.914´		2018	May	22	22.05.2018	L	Control Bay	1.6	7.299	2.12367	8.61585	6.17683	2.43902	57.4152	0.934681	263.073	31.4252	17.9	15.9	1.6	6.3	5.3	8.36	8.89
M1_may	P15009_1025	N 057° 25.907´ E 016° 40.992´		2018	May	22	22.05.2018	M	Control Bay	4.9	6.94	1.50947	7.39634	5.56707	1.82927	21.2888	0.391262	63.0733	32.1519	17.7	12.2	4.9	6.5	5.6	9.01	16.01
M2_may	P15009_1026	N 057° 25.907´ E 016° 40.992´		2018	May	22	22.05.2018	M	Control Bay	4.9	7.075	1.1243	5.93292	5.07927	0.853658	18.547	0.282578	69.4772	32.1888	17.7	12.2	4.9	6.5	5.6	9.01	16.01
M3_may	P15009_1027	N 057° 25.907´ E 016° 40.992´		2018	May	22	22.05.2018	M	Control Bay	4.9	6.92	1.16594	5.44512	4.95731	0.487805	25.3207	0.260841	38.9354	33.0808	17.7	12.2	4.9	6.5	5.6	9.01	16.01
B1_may	P15009_1028	N 057° 25.259´ E 016° 40.130´		2018	May	21	21.05.2018	B	Heated Bay	3	7.316	1.07225	4.95731	4.59146	0.365854	23.0628	0.347788	19.231	28.2332	21.4	20.8	3	6.5	6.4	11.53	8.2
B2_may	P15009_1029	N 057° 25.259´ E 016° 40.130´		2018	May	21	21.05.2018	B	Heated Bay	3	7.27	1.20758	5.07927	4.46951	0.609756	16.4504	0.326052	26.1275	34.1564	21.4	20.8	3	6.5	6.4	11.53	8.2
B3_may	P15009_1030	N 057° 25.259´ E 016° 40.130´		2018	May	21	21.05.2018	B	Heated Bay	3	7.137	1.07225	5.81097	4.71341	1.09756	16.2891	0.260841	19.231	58.1342	21.4	20.8	3	6.5	6.4	11.53	8.2
D1_may	P15009_1031	N 057° 25.387´ E 016° 40.104´		2018	May	21	21.05.2018	D	Heated Bay	1.2	7.096	2.06121	9.46951	7.39634	2.07317	37.2554	3.08662	404.945	54.1133	20.1	20.3	1.2	6.4	6.5	8.8	8.5
D2_may	P15009_1032	N 057° 25.387´ E 016° 40.104´		2018	May	21	21.05.2018	D	Heated Bay	1.2	6.893	2.07162	16.6646	14.3476	2.31707	57.0926	5.39072	331.546	69.0476	20.1	20.3	1.2	6.4	6.5	8.8	8.5
D3_may	P15009_1033	N 057° 25.387´ E 016° 40.104´		2018	May	21	21.05.2018	D	Heated Bay	1.2	7.195	2.12367	10.811	9.10366	1.70732	50.3189	3.08662	320.708	43.5897	20.1	20.3	1.2	6.4	6.5	8.8	8.5
F1_may	P15009_1034	N 057° 25.220´ E 016° 39.895´		2018	May	21	21.05.2018	F	Heated Bay	2.4	7.337	1.44701	7.03048	5.56707	1.46341	37.4166	0.782524	166.521	47.5992	21.4	20.7	2.4	6.4	6.4	8.82	9.4
F2_may	P15009_1035	N 057° 25.220´ E 016° 39.895´		2018	May	21	21.05.2018	F	Heated Bay	2.4	7.412	1.01915	6.29878	4.71341	1.58537	9.56382	0.304315	100.512	38.3657	21.4	20.7	2.4	6.4	6.4	8.82	9.4
F3_may	P15009_1036	N 057° 25.220´ E 016° 39.895´		2018	May	21	21.05.2018	F	Heated Bay	2.4	7.321	1.07225	6.05488	5.07927	0.97561	20.3211	0.347788	151.25	57.8231	21.4	20.7	2.4	6.4	6.4	8.82	9.4
K1_jun	P15009_1073	N 057° 26.011´ E 016° 41.022´	F18JunK metaT	2018	June	19	19.06.2018	K	Control Bay	2.8	7.661	4.74703	9.34756	5.20122	4.14634	56.9314	1.80415	285.733	52.0388	17	12.7	2.8	6.2	6.1	9.73	10.43	13.1	33	0.36
K2_jun	P15009_1074	N 057° 26.011´ E 016° 41.022´		2018	June	19	19.06.2018	K	Control Bay	2.8	7.878	4.22653	8.9817	5.20122	3.78049	46.1257	1.32594	245.339	39.4919	17	12.7	2.8	6.2	6.1	9.73	10.43
K3_jun	P15009_1075	N 057° 26.011´ E 016° 41.022´		2018	June	19	19.06.2018	K	Control Bay	2.8	7.842	4.8199	8.25	5.56707	2.68293	48.061	1.58678	242.383	40.6957	17	12.7	2.8	6.2	6.1	9.73	10.43
L1_jun	P15009_1076	N 057° 25.964´ E 016° 40.914´	F18JunL metaT	2018	June	19	19.06.2018	L	Control Bay	1.6	8.047	4.01832	7.64024	5.07927	2.56098	84.1874	0.934681	252.236	55.0355	14.3	14.3	1.6	6.2	6.3	11.01	11.03	14.7	23.5	0.41
L2_jun	P15009_1077	N 057° 25.964´ E 016° 40.914´		2018	June	19	19.06.2018	L	Control Bay	1.6	7.739	4.5076	8.25	4.83536	3.41463	38.0618	1.13031	249.28	35.3018	14.3	14.3	1.6	6.2	6.3	11.01	11.03
L3_jun	P15009_1078	N 057° 25.964´ E 016° 40.914´		2018	June	19	19.06.2018	L	Control Bay	1.6	7.824	4.6117	7.88414	4.71341	3.17073	22.0952	1.13031	185.241	19.5122	14.3	14.3	1.6	6.2	6.3	11.01	11.03
M1_jun	P15009_1079	N 057° 25.907´ E 016° 40.992´	F18JunM metaT	2018	June	19	19.06.2018	M	Control Bay	4.9	7.855	4.26817	5.07927	4.59146	0.487805	11.1444	0.978155	39.9206	42.1642	13.7	12.1	4.9	6.3	5.9	10.52	9.74	11.5	31	1.12
M2_jun	P15009_1080	N 057° 25.907´ E 016° 40.992´		2018	June	19	19.06.2018	M	Control Bay	4.9	7.821	4.17447	5.93292	4.95731	0.97561	47.7385	1.10858	128.59	43.7225	13.7	12.1	4.9	6.3	5.9	10.52	9.74
M3_jun	P15009_1081	N 057° 25.907´ E 016° 40.992´		2018	June	19	19.06.2018	M	Control Bay	4.9	8.018	4.63252	NA	NA	NA	31.2881	1.30421	37.4576	37.4677	13.7	12.1	4.9	6.3	5.9	10.52	9.74
B1_jun	P15009_1082	N 057° 25.259´ E 016° 40.130´	F18JunB metaT	2018	June	18	18.06.2018	B	Heated Bay	3	7.992	4.24735	9.71341	5.44512	4.26829	47.2546	1.43463	84.2555	37.605	20	20.5	3	6.4	6.4	11.13	10.25	20.1	17.5	3.14
B2_jun	P15009_1083	N 057° 25.259´ E 016° 40.130´		2018	June	18	18.06.2018	B	Heated Bay	3	8.188	3.77889	5.93292	4.59146	1.34146	17.9019	0.130421	73.9107	29.128	20	20.5	3	6.4	6.4	11.13	10.25
B3_jun	P15009_1084	N 057° 25.259´ E 016° 40.130´		2018	June	18	18.06.2018	B	Heated Bay	3	7.776	3.86217	5.93292	4.71341	1.21951	23.5467	0.282578	159.132	41.6567	20	20.5	3	6.4	6.4	11.13	10.25
D1_jun	P15009_1085	N 057° 25.387´ E 016° 40.104´	F18JunD metaT	2018	June	18	18.06.2018	D	Heated Bay	1.2	7.445	3.60192	NA	NA	NA	88.0581	4.8473	NA	50.9128	21.7	21.6	1.2	6.6	6.5	7.85	7.64	20.1	31	3.04
D2_jun	P15009_1086	N 057° 25.387´ E 016° 40.104´		2018	June	18	18.06.2018	D	Heated Bay	1.2	7.662	3.85176	10.9329	8.37195	2.56098	50.6415	3.17357	252.236	42.4699	21.7	21.6	1.2	6.6	6.5	7.85	7.64
D3_jun	P15009_1087	N 057° 25.387´ E 016° 40.104´		2018	June	18	18.06.2018	D	Heated Bay	1.2	7.743	3.63315	10.5671	8.61585	1.95122	64.834	2.73883	306.423	48.2456	21.7	21.6	1.2	6.6	6.5	7.85	7.64
F1_jun	P15009_1088	N 057° 25.220´ E 016° 39.895´	F18JunF metaT	2018	June	18	18.06.2018	F	Heated Bay	2.4	8.136	3.98709	8.61585	4.95731	3.65854	41.6099	1.34768	101.989	35.8169	21.2	20.8	2.4	6.4	6.4	11.95	9.67	20.2	25	1.64
F2_jun	P15009_1089	N 057° 25.220´ E 016° 39.895´		2018	June	18	18.06.2018	F	Heated Bay	2.4	7.861	4.63252	6.42073	4.71341	1.70732	15.8698	0.260841	41.3985	34.6975	21.2	20.8	2.4	6.4	6.4	11.95	9.67
F3_jun	P15009_1090	N 057° 25.220´ E 016° 39.895´		2018	June	18	18.06.2018	F	Heated Bay	2.4	7.782	4.04955	6.66463	4.83536	1.82927	16.6117	0.195631	147.802	40.8284	21.2	20.8	2.4	6.4	6.4	11.95	9.67
K1_nov	P15009_1001	N 057° 26.011´ E 016° 41.022´	F18NovK metaT	2018	November	13	13.11.2018	K	Control Bay	2.8	6.629	1.69686	12.5183	5.68902	6.82927	56.9314	1.80415	400.511	45.731	9.8	13.4	2.8	6.9	6.5	11.55	7.26
K2_nov	P15009_1002	N 057° 26.011´ E 016° 41.022´		2018	November	13	13.11.2018	K	Control Bay	2.8	6.92	4.11201	10.689	6.05488	4.63415	65.1566	1.7172	398.048	40.3035	9.8	13.4	2.8	6.9	6.5	11.55	7.26
K3_nov	P15009_1003	N 057° 26.011´ E 016° 41.022´		2018	November	13	13.11.2018	K	Control Bay	2.8	6.715	4.27858	10.689	6.66463	4.02439	60.9633	1.73894	399.033	42.029	9.8	13.4	2.8	6.9	6.5	11.55	7.26
L1_nov	P15009_1004	N 057° 25.964´ E 016° 40.914´	F18NovL metaT	2018	November	13	13.11.2018	L	Control Bay	1.6	7.691	3.05018	10.0793	5.32317	4.7561	42.7388	0.956418	261.595	40.5542	10.2	10.7	1.6	6.8	6.5	11.55	9.63			0.73
L2_nov	P15009_1005	N 057° 25.964´ E 016° 40.914´		2018	November	13	13.11.2018	L	Control Bay	1.6	7.452	2.34229	9.46951	4.95731	4.51219	27.9012	1.02163	330.068	40.099	10.2	10.7	1.6	6.8	6.5	11.55	9.63
L3_nov	P15009_1006	N 057° 25.964´ E 016° 40.914´		2018	November	13	13.11.2018	L	Control Bay	1.6	7.63	1.69686	9.22561	5.20122	4.02439	35.9651	1.15205	346.817	36.3948	10.2	10.7	1.6	6.8	6.5	11.55	9.63
M1_nov	P15009_1007	N 057° 25.907´ E 016° 40.992´	F18NovM metaT	2018	November	13	13.11.2018	M	Control Bay	4.9	7.18	1.51988	9.22561	5.20122	4.02439	35.4813	1.15205	316.275	38.1993	8.1	7.8	4.9	6.5	8	7.61	10.24			1.84
M2_nov	P15009_1008	N 057° 25.907´ E 016° 40.992´		2018	November	13	13.11.2018	M	Control Bay	4.9	7.179	1.31168	7.51829	4.46951	3.04878	20.4824	1.17379	205.438	38.9207	8.1	7.8	4.9	6.5	8	7.61	10.24
M3_nov	P15009_1009	N 057° 25.907´ E 016° 40.992´		2018	November	13	13.11.2018	M	Control Bay	4.9	7.19	1.34291	7.15244	4.71341	2.43902	25.8046	0.521682	282.777	38.2888	8.1	7.8	4.9	6.5	8	7.61	10.24
B1_nov	P15009_1010	N 057° 25.259´ E 016° 40.130´	F18NovB metaT	2018	November	12	12.11.2018	B	Heated Bay	3	7.325	1.4366	6.66463	5.68902	0.97561	34.8362	0.760787	238.442	30.9224	14.3	16.4	3	NA	NA	6.43	11.64			2.25
B2_nov	P15009_1011	N 057° 25.259´ E 016° 40.130´		2018	November	12	12.11.2018	B	Heated Bay	3	7.407	1.2284	6.42073	4.59146	1.82927	34.8362	2.19541	181.3	32.3902	14.3	16.4	3	NA	NA	6.43	11.64
B3_nov	P15009_1012	N 057° 25.259´ E 016° 40.130´		2018	November	12	12.11.2018	B	Heated Bay	3	7.269	1.46783	7.03048	6.78658	0.243902	39.0294	0.239104	255.684	39.5219	14.3	16.4	3	NA	NA	6.43	11.64
D1_nov	P15009_1013	N 057° 25.387´ E 016° 40.104´	F18NovD metaT	2018	November	12	12.11.2018	D	Heated Bay	1.2	6.85	1.51988	9.34756	8.4939	0.853658	40.8035	2.89099	302.974	40.5217	14.1	13.2	1.2	8.2	8.2	8.28	6.58			0.47
D2_nov	P15009_1014	N 057° 25.387´ E 016° 40.104´		2018	November	12	12.11.2018	D	Heated Bay	1.2	6.872	1.32209	10.5671	7.76219	2.80488	36.9328	1.8911	331.546	59.8377	14.1	13.2	1.2	8.2	8.2	8.28	6.58
D3_nov	P15009_1015	N 057° 25.387´ E 016° 40.104´		2018	November	12	12.11.2018	D	Heated Bay	1.2	6.873	1.36373	6.54268	5.20122	1.34146	16.9343	1.76068	299.033	41.5584	14.1	13.2	1.2	8.2	8.2	8.28	6.58
F1_nov	P15009_1016	N 057° 25.220´ E 016° 39.895´	F18NovF metaT	2018	November	12	12.11.2018	F	Heated Bay	2.4	7.238	1.19717	7.88414	7.39634	0.487805	48.3836	0.934681	258.147	42.8571	13.3	14.4	2.4	8.2	8.2	6.05	9.05			1.31
F2_nov	P15009_1017	N 057° 25.220´ E 016° 39.895´		2018	November	12	12.11.2018	F	Heated Bay	2.4	7.029	1.39496	10.4451	5.07927	5.36585	183.858	3.17357	330.561	46.5665	13.3	14.4	2.4	8.2	8.2	6.05	9.05
F3_nov	P15009_1018	N 057° 25.220´ E 016° 39.895´		2018	November	12	12.11.2018	F	Heated Bay	2.4	7.217	1.06184	6.42073	4.59146	1.82927	20.4824	0.934681	282.777	39.6872	13.3	14.4	2.4	8.2	8.2	6.05	9.05
K1_mar	P15009_1037	N 057° 26.011´ E 016° 41.022´	F19MarK metaT	2019	March	22	22.03.2019	K	Control Bay	2.8	7.763	2.63377	11.5427	5.81097	5.73171	59.1893	0.586893	263.566	41.4027	6.3	6	2.8	6.6	5.3	12.25	13.97			1.55
K2_mar	P15009_1038	N 057° 26.011´ E 016° 41.022´		2019	March	22	22.03.2019	K	Control Bay	2.8	8.057	1.6344	7.39634	4.59146	2.80488	60.1569	0.934681	221.694	45.1754	6.3	6	2.8	6.6	5.3	12.25	13.97
K3_mar	P15009_1039	N 057° 26.011´ E 016° 41.022´		2019	March	22	22.03.2019	K	Control Bay	2.8	8.152	2.259	8.4939	5.07927	3.41463	80.478	1.43463	273.91	38.6185	6.3	6	2.8	6.6	5.3	12.25	13.97
L1_mar	P15009_1040	N 057° 25.964´ E 016° 40.914´	F19MarL metaT	2019	March	22	22.03.2019	L	Control Bay	1.6	7.978	1.53029	6.66463	4.83536	1.82927	43.3839	0.773829	224.649	35.7241	6.5	5.7	1.6	6.1	5.2	13.3	11.56			0.37
L2_mar	P15009_1041	N 057° 25.964´ E 016° 40.914´		2019	March	22	22.03.2019	L	Control Bay	1.6	8.257	1.90506	11.4207	4.59146	6.82927	52.8994	1.21726	152.728	36.0614	6.5	5.7	1.6	6.1	5.2	13.3	11.56
L3_mar	P15009_1042	N 057° 25.964´ E 016° 40.914´		2019	March	22	22.03.2019	L	Control Bay	1.6	8.069	1.75932	6.66463	4.83536	1.82927	145.796	0.760787	213.812	36.5132	6.5	5.7	1.6	6.1	5.2	13.3	11.56
M1_mar	P15009_1043	N 057° 25.907´ E 016° 40.992´	F19MarM metaT	2019	March	22	22.03.2019	M	Control Bay	4.9	7.001	1.36373	5.68902	4.22561	1.46341	52.8994	0.760787	13.8123	41.2595	5.6	5.2	4.9	6.8	5.9	12.39	11.91			0.27
M2_mar	P15009_1044	N 057° 25.907´ E 016° 40.992´		2019	March	22	22.03.2019	M	Control Bay	4.9	7.005	1.29086	5.81097	4.83536	0.97561	73.8656	0.934681	150.758	33.6373	5.6	5.2	4.9	6.8	5.9	12.39	11.91
M3_mar	P15009_1045	N 057° 25.907´ E 016° 40.992´		2019	March	22	22.03.2019	M	Control Bay	4.9	7.004	1.35332	5.68902	4.22561	1.46341	45.3193	0.695577	170.955	32.8264	5.6	5.2	4.9	6.8	5.9	12.39	11.91
B1_mar	P15009_1046	N 057° 25.259´ E 016° 40.130´	F19MarB metaT	2019	March	21	21.03.2019	B	Heated Bay	3	7.45	1.19717	6.42073	0	6.42073	23.2241	0.0652103	62.5807	37.8678	13.1	11.2	3	7	7	14.18	12.31			1.33
B2_mar	P15009_1047	N 057° 25.259´ E 016° 40.130´		2019	March	21	21.03.2019	B	Heated Bay	3	7.536	1.25963	8.25	0	8.25	17.0955	0.369525	223.172	45.9432	13.1	11.2	3	7	7	14.18	12.31
B3_mar	P15009_1048	N 057° 25.259´ E 016° 40.130´		2019	March	21	21.03.2019	B	Heated Bay	3	7.645	1.23881	7.51829	0	7.51829	15.9182	0.412999	104.945	34.8592	13.1	11.2	3	7	7	14.18	12.31
D1_mar	P15009_1049	N 057° 25.387´ E 016° 40.104´	F19MarD metaT	2019	March	21	21.03.2019	D	Heated Bay	1.2	7.472	2.64418	15.0793	12.2744	2.80488	92.2514	5.12988	323.171	39.6471	11	11.4	1.2	7	7	12.37	11.05			1.54
D2_mar	P15009_1050	N 057° 25.387´ E 016° 40.104´		2019	March	21	21.03.2019	D	Heated Bay	1.2	7.73	1.34291	7.76219	6.05488	1.70732	49.3513	1.52157	255.191	42.4505	11	11.4	1.2	7	7	12.37	11.05
D3_mar	P15009_1051	N 057° 25.387´ E 016° 40.104´		2019	March	21	21.03.2019	D	Heated Bay	1.2	7.297	1.56152	12.1524	10.0793	2.07317	76.4461	3.21704	347.802	41.136	11	11.4	1.2	7	7	12.37	11.05
F1_mar	P15009_1052	N 057° 25.220´ E 016° 39.895´	F19MarF metaT	2019	March	21	21.03.2019	F	Heated Bay	2.4	7.356	1.11389	5.81097	0	5.81097	18.2245	0.434735	179.329	35.4187	9.9	10.4	2.4	6.8	6.9	12.95	12.84			0.94
F2_mar	P15009_1053	N 057° 25.220´ E 016° 39.895´		2019	March	21	21.03.2019	F	Heated Bay	2.4	7.72	1.05143	5.56707	0	5.56707	16.2891	0.608629	151.25	41.2483	9.9	10.4	2.4	6.8	6.9	12.95	12.84
F3_mar	P15009_1054	N 057° 25.220´ E 016° 39.895´		2019	March	21	21.03.2019	F	Heated Bay	2.4	7.907	1.37414	7.39634	4.34756	3.04878	143.699	2.43452	209.871	37.5	9.9	10.4	2.4	6.8	6.9	12.95	12.84

## Sheet: sulfate flux
samplingsite	bay	month	year	C0 (mM)	C6 (mM)	salinity g/kg	temp. C	Flux J mmol/cm2/s
B	Heated bay	June	2018	5.1	1.73	6.4	20.5	3.1409e-09
B	Heated bay	November	2018	4.26	1.59	6.4	16.4	2.24543e-09
B	Heated bay	March	2019	6.26	4.43	7	11.2	1.32541e-09
D	Heated bay	June	2018	4.46	1.28	6.6	21.6	3.04003e-09
D	Heated bay	November	2018	4.17	3.56	8.2	13.2	4.6772e-10
D	Heated bay	March	2019	6.28	4.16	7	11.4	1.54489e-09
F	Heated bay	June	2018	4.7	2.95	6.4	20.8	1.64267e-09
F	Heated bay	November	2018	3.3	1.65	8.2	14.4	1.30905e-09
F	Heated bay	March	2019	6.28	4.95	6.8	10.4	9.39994e-10
K	Control bay	June	2018	5.37	4.89	6.2	12.7	3.64311e-10
K	Control bay	November	2018	poor data
K	Control bay	March	2019	5.82	3.27	6.6	6	1.55257e-09
L	Control bay	June	2018	5.14	4.63	6.2	14.3	4.05257e-10
L	Control bay	November	2018	4.26	3.24	6.8	10.7	7.27716e-10
L	Control bay	March	2019	5.32	4.71	6.1	5.7	3.6771e-10
M	Control bay	June	2018	5.3	3.8	6.3	12.1	1.11817e-09
M	Control bay	November	2018	4.53	1.7	6.5	7.8	1.83725e-09
M	Control bay	March	2019	poor data
C0: sulfate concentration at seafloor (bottom water)
C6: sulfate concentration at 6 cm of depth below seafloor
Porosity is fixed at 0.7
