# Supplementary material for: Weakened resilience of benthic microbial communities in the face of climate change
Source: ISME Commun. 2022 Mar 8;2:21. doi: 10.1038/s43705-022-00104-9 (PMC9723771; doi:10.1038/s43705-022-00104-9)
Supplement: Supplementary file 4 — Table S4 [file 43705_2022_104_MOESM4_ESM.xlsx]

## Sheet: May 2018
ASV	baseMean	Control Bay May	Heated Bay May	log2FoldChange	lfcSE	stat	pvalue	padj	Kingdom	Phylum	Class	Order	Family	Genus	Species
ASV_00003	1152.17	1312.61	741.384	0.832546	0.426911	55.2622	1.32e-09	1.58e-08	Bacteria	Proteobacteria	Gammaproteobacteria	Betaproteobacteriales	Hydrogenophilaceae	Thiobacillus	Thiobacillus thioparus 1531 2837
ASV_00004	1021.79	876.378	531.991	0.722328	0.737573	25.6404	0.000583864	0.00206587	Bacteria	Proteobacteria	Gammaproteobacteria	Betaproteobacteriales	Hydrogenophilaceae	Thiobacillus	Thiobacillus thioparus 1531 2837
ASV_00008	534.062	451.271	334.738	0.434616	0.359493	83.4002	2.79e-15	8.68e-14	Bacteria	Bacteroidota	Bacteroidia	Flavobacteriales	Flavobacteriaceae	Unclassified	Unclassified
ASV_00007	521.373	581.229	507.727	0.202818	0.330596	65.9266	9.79e-12	1.92e-10	Bacteria	Actinobacteriota	Acidimicrobiia	Microtrichales	Ilumatobacteraceae	Ilumatobacter_A	Ilumatobacter_A coccineus 1219 23615
ASV_00009	425.149	200.274	756.684	-1.91536	0.573445	26.1839	0.000466936	0.00168969	Bacteria	Desulfobacterota	Desulfobacteria	Desulfobacterales	Desulfosarcinaceae	Desulfatitalea	1561 558043
ASV_00014	398.733	254.966	351.66	-0.458593	0.746759	9.12746	0.243634	0.364434	Bacteria	Proteobacteria	Gammaproteobacteria	Chromatiales	Chromatiaceae	Unclassified	Unclassified
ASV_00012	382.272	434.954	144.557	1.60251	0.584908	54.3931	1.97e-09	2.25e-08	Bacteria	Desulfobacterota	Desulfobacteria	Desulfobacterales	Desulfosarcinaceae	Desulfatitalea	1561 558043
ASV_00016	354.375	265.034	600.17	-1.17294	0.418258	24.5373	0.000916203	0.003126	Bacteria	Proteobacteria	Gammaproteobacteria	Pseudomonadales	Halieaceae	Congregibacter	1529 471934
ASV_00018	353.453	203.133	384.755	-0.917629	0.726713	3.75095	0.807975	0.88582	Bacteria	Desulfobacterota	Desulfobacteria	Desulfobacterales	Desulfosarcinaceae	Desulfatitalea	1561 558043
ASV_00024	284.959	224.195	190.216	0.246119	0.58632	35.3816	9.48e-06	5.35e-05	Bacteria	Bacteroidota	Ignavibacteria	Ignavibacteriales	Ignavibacteriaceae	Ignavibacterium	Ignavibacterium album 1535 3658997
ASV_00025	274.817	155.236	134.391	0.221383	0.514983	36.3298	6.28e-06	3.63e-05	Bacteria	Bacteroidota	Bacteroidia	Cytophagales	Cyclobacteriaceae	Algoriphagus	Unclassified
ASV_00033	261.681	189.253	34.9546	2.41343	1.08331	31.2725	5.54e-05	0.000252711	Bacteria	Desulfobacterota	Desulfobacteria	Desulfobacterales	Desulfosarcinaceae	Desulfatitalea	1561 558043
ASV_00031	228.616	356.123	309.661	0.209948	0.61062	41.3043	7.08e-07	4.92e-06	Bacteria	Proteobacteria	Gammaproteobacteria	Steroidobacterales	Steroidobacteraceae	Steroidobacter	Steroidobacter denitrificans 1533 3467246
ASV_00028	226.162	294.758	344.52	-0.215238	0.469166	18.213	0.0110449	0.0275738	Bacteria	Proteobacteria	Gammaproteobacteria	Steroidobacterales	Steroidobacteraceae	Steroidobacter	Steroidobacter denitrificans 1533 3467246
ASV_00034	216.501	183.64	177.69	0.0596502	0.778177	14.155	0.0484917	0.0951898	Bacteria	Proteobacteria	Gammaproteobacteria	GCA-001735895	GCA-2746365	GCA-2746365	1534 112926
ASV_00032	200.267	223.605	228.758	-0.0280765	0.625107	22.9681	0.00172656	0.00534375	Bacteria	Proteobacteria	Gammaproteobacteria	Chromatiales	Chromatiaceae	Unclassified	Unclassified
ASV_00029	189.807	275.568	355.757	-0.360255	0.561294	15.8759	0.0262746	0.0570477	Bacteria	Proteobacteria	Gammaproteobacteria	Steroidobacterales	Steroidobacteraceae	Steroidobacter	Steroidobacter denitrificans 1533 3467246
ASV_00037	180.706	204.303	160.835	0.374186	0.483841	17.3357	0.015355	0.0360716	Bacteria	Proteobacteria	Gammaproteobacteria	Unclassified	Unclassified	Unclassified	Unclassified
ASV_00038	177.731	144.69	183.516	-0.298925	0.340922	4.5178	0.718573	0.818534	Bacteria	Proteobacteria	Gammaproteobacteria	Chromatiales	Chromatiaceae	Unclassified	Unclassified
ASV_00044	159.948	101.349	131.597	-0.343182	0.475047	18.0211	0.0118751	0.0292166	Bacteria	Bacteroidota	Bacteroidia	Bacteroidales	Unclassified	Unclassified	Unclassified
ASV_00046	152.236	110.959	148.363	-0.414385	1.15329	3.1139	0.874269	0.935644	Bacteria	Proteobacteria	Gammaproteobacteria	Chromatiales	Chromatiaceae	Unclassified	Unclassified
ASV_00069	145.84	66.217	125.863	-0.914102	0.723203	16.1922	0.0234172	0.0515466	Bacteria	Bacteroidota	Bacteroidia	Bacteroidales	Prolixibacteraceae	Unclassified	Unclassified
ASV_00050	143.343	99.1246	212.488	-1.07197	0.478904	21.2455	0.00342325	0.0097139	Bacteria	Proteobacteria	Gammaproteobacteria	Betaproteobacteriales	Hydrogenophilaceae	Thiobacillus	Thiobacillus thioparus 1531 2837
ASV_00048	139.744	143.909	79.8357	0.904226	0.53439	22.7496	0.00188439	0.00575763	Bacteria	Desulfobacterota	Desulfobacteria	Desulfobacterales	Desulfosarcinaceae	Unclassified	Unclassified
ASV_00075	136.318	122.211	74.7565	0.741064	0.768363	32.0977	3.9e-05	0.000187962	Bacteria	Chloroflexota	Anaerolineae	Anaerolineales	envOPS12	Unclassified	Unclassified
ASV_00045	128.52	77.2361	201.005	-1.38063	1.48196	1.57287	0.979679	0.992843	Bacteria	Proteobacteria	Gammaproteobacteria	Chromatiales	Sedimenticolaceae	41T-STBD-0c-01a	1493 4790451
ASV_00097	127.499	2.80518	450.609	-7.30403	1.24073	88.3958	2.64e-16	9.01e-15	Bacteria	Campylobacterota	Campylobacteria	Campylobacterales	Sulfurovaceae	Sulfurovum	Sulfurovum lithotrophicum 1508 2217891
ASV_00066	124.266	136.517	28.144	2.26168	0.659811	57.4259	4.92e-10	6.53e-09	Bacteria	Bacteroidota	Bacteroidia	Flavobacteriales	Flavobacteriaceae	Lacinutrix	1515 3296168
ASV_00060	123.887	0	140.86	-26.0576	1.29346	90.1744	1.14e-16	4.41e-15	Bacteria	Desulfobacterota	Desulfobulbia	Desulfobulbales	Desulfocapsaceae	Desulforhopalus	Desulforhopalus singaporensis 1539 1573
ASV_00071	121.866	0.0861958	28.3082	-7.8908	1.21156	170.416	2.05e-33	2.94e-31	Bacteria	Bacteroidota	Bacteroidia	Bacteroidales	Unclassified	Unclassified	Unclassified
ASV_00058	121.648	148.709	169.307	-0.171846	0.573047	23.4722	0.00140995	0.00449991	Bacteria	Unclassified	Unclassified	Unclassified	Unclassified	Unclassified	Unclassified
ASV_00061	117.479	37.1726	207.376	-2.47563	0.349364	145.213	4.11e-28	3.92e-26	Bacteria	Bacteroidota	Bacteroidia	Flavobacteriales	Flavobacteriaceae	Lutibacter	Lutibacter sp1 1511 5330
ASV_00068	108.9	108.321	33.3578	1.66897	1.06311	18.3664	0.0104218	0.026293	Bacteria	Bacteroidota	Bacteroidia	Flavobacteriales	Flavobacteriaceae	Unclassified	Unclassified
ASV_00178	106.37	5.24251	0	20.1466	1.71324	58.0592	3.68e-10	5.12e-09	Bacteria	Proteobacteria	Gammaproteobacteria	Chromatiales	Chromatiaceae	WMS2	1215 4509
ASV_00078	105.326	86.5299	175.145	-1.01318	1.05435	6.96529	0.432502	0.568081	Bacteria	Proteobacteria	Gammaproteobacteria	Chromatiales	Chromatiaceae	Marichromatium	Marichromatium purpuratum 1523 3779112
ASV_00089	105.206	78.3896	40.6866	0.995696	0.811406	16.8626	0.0183042	0.0417673	Bacteria	Desulfobacterota	Desulfobacteria	Desulfobacterales	Desulfosarcinaceae	Desulfatitalea	1561 558043
ASV_00064	104.331	101.94	85.4238	0.257148	1.12945	2.57334	0.921474	0.965257	Bacteria	Chloroflexota	Anaerolineae	Anaerolineales	envOPS12	Unclassified	Unclassified
ASV_00105	103.86	84.1894	44.3611	0.925914	1.41436	18.5551	0.00970127	0.0246052	Bacteria	Verrucomicrobiota	Verrucomicrobiae	Verrucomicrobiales	Akkermansiaceae	Roseibacillus	1535 31885
ASV_00072	102.835	143.178	207.618	-0.532439	0.844282	24.882	0.000796221	0.00274936	Bacteria	Proteobacteria	Gammaproteobacteria	Unclassified	Unclassified	Unclassified	Unclassified
ASV_00135	102.451	86.4366	3.60169	4.41717	1.20778	60.3615	1.28e-10	1.99e-09	Bacteria	Bacteroidota	Bacteroidia	Flavobacteriales	Flavobacteriaceae	Unclassified	Unclassified
ASV_00051	102.31	108.209	143.766	-0.412166	0.720705	7.16188	0.412222	0.546958	Bacteria	Proteobacteria	Gammaproteobacteria	Pseudomonadales	Halieaceae	Congregibacter	1529 471934
ASV_00163	98.2891	64.0292	0	23.5831	1.29219	140.789	3.47e-27	3.11e-25	Bacteria	Desulfobacterota	Desulfobacteria	Desulfobacterales	Desulfosarcinaceae	Desulfatitalea	1561 558043
ASV_00084	97.5856	87.7385	119.748	-0.436629	0.674353	8.75069	0.271054	0.397158	Bacteria	Proteobacteria	Alphaproteobacteria	Unclassified	Unclassified	Unclassified	Unclassified
ASV_00083	97.5733	109.714	84.0609	0.388253	0.988922	10.8715	0.144321	0.235549	Bacteria	Proteobacteria	Gammaproteobacteria	Chromatiales	Chromatiaceae	Thiorhodovibrio	1526 1906777
ASV_00091	95.9599	46.8461	140.336	-1.57544	0.703222	11.7671	0.108484	0.188891	Bacteria	Proteobacteria	Alphaproteobacteria	Rhizobiales	Rhizobiaceae	Hoeflea	Hoeflea phototrophica 1483 4468465
ASV_00082	95.5459	113.547	51.9754	1.12654	1.18267	10.713	0.151638	0.245533	Bacteria	Bacteroidota	Bacteroidia	Bacteroidales	Unclassified	Unclassified	Unclassified
ASV_00079	95.3507	17.4867	174.433	-3.31697	0.852341	46.9724	5.65e-08	4.85e-07	Bacteria	Proteobacteria	Gammaproteobacteria	Chromatiales	Sedimenticolaceae	Unclassified	Unclassified
ASV_00094	94.3396	44.5186	145.831	-1.70054	0.75415	15.4729	0.0303936	0.064239	Bacteria	Desulfobacterota	Desulfobacteria	Desulfobacterales	Desulfosarcinaceae	Unclassified	Unclassified
ASV_00154	92.0718	87.6679	53.9656	0.747207	0.824236	31.4313	5.18e-05	0.000238482	Bacteria	Proteobacteria	Gammaproteobacteria	Betaproteobacteriales	Burkholderiaceae	Methylibium	Methylibium petroleiphilum 1527 43833
ASV_00073	91.1092	15.944	196.204	-3.61708	0.67878	138.363	1.12e-26	8.91e-25	Bacteria	Desulfobacterota	Desulfobacteria	Desulfobacterales	Desulfosarcinaceae	Desulfatitalea	1561 558043
ASV_00085	91.0063	43.9587	257.527	-2.55022	0.70253	24.1751	0.00106133	0.00351243	Bacteria	Proteobacteria	Alphaproteobacteria	Rhodobacterales	Rhodobacteraceae	EhC02	1463 6502
ASV_00088	86.6594	138.071	66.6493	1.06752	1.01777	7.20079	0.408278	0.544554	Bacteria	Proteobacteria	Gammaproteobacteria	Thiohalomonadales	Thiohalomonadaceae	Thiohalomonas	Thiohalomonas denitrificans 1536 2075
ASV_00149	85.529	69.4472	40.2828	0.847801	0.789792	34.6285	1.31e-05	7.13e-05	Bacteria	Proteobacteria	Gammaproteobacteria	Chromatiales	Sedimenticolaceae	Thiodiazotropha	Thiodiazotropha endolucinida 1538 163040
ASV_00090	85.4247	116.982	115.481	0.0448994	0.54245	20.2381	0.0050778	0.0137292	Bacteria	Proteobacteria	Gammaproteobacteria	Betaproteobacteriales	Burkholderiaceae	Unclassified	Unclassified
ASV_00080	84.6315	106.309	48.4724	1.20063	0.593003	33.7605	1.91e-05	9.95e-05	Bacteria	Desulfobacterota	Desulfobulbia	Desulfobulbales	Desulfocapsaceae	Desulfofustis	Desulfofustis glycolicus 1555 1715
ASV_00123	84.4605	47.251	114.048	-1.27672	0.687181	13.7721	0.0553858	0.106534	Bacteria	Proteobacteria	Gammaproteobacteria	Pseudomonadales	Halieaceae	Congregibacter	1529 471934
ASV_00146	82.0923	32.024	116.109	-1.84888	1.09389	6.04927	0.534009	0.664946	Bacteria	Bacteroidota	Bacteroidia	Bacteroidales	Unclassified	Unclassified	Unclassified
ASV_00104	81.1841	58.7636	66.3427	-0.17895	0.687931	6.16548	0.520565	0.65436	Bacteria	Bacteroidota	Ignavibacteria	Ignavibacteriales	Ignavibacteriaceae	Ignavibacterium	Ignavibacterium album 1535 3658997
ASV_00109	81.0695	50.1782	114.219	-1.17602	0.980485	10.1195	0.181903	0.286133	Bacteria	Chloroflexota	Anaerolineae	Anaerolineales	UBA6092	UBA6092	1495 38793
ASV_00095	79.7978	58.6946	90.3574	-0.612178	0.786573	2.60025	0.919361	0.96445	Bacteria	Proteobacteria	Gammaproteobacteria	Unclassified	Unclassified	Unclassified	Unclassified
ASV_00142	78.745	86.954	14.7413	2.55886	0.997374	49.1173	2.15e-08	1.96e-07	Bacteria	Verrucomicrobiota	Verrucomicrobiae	Verrucomicrobiales	Akkermansiaceae	Rubritalea	Rubritalea squalenifaciens 1171 1247
ASV_00086	78.4589	81.472	118.367	-0.540178	1.18939	26.4953	0.000410665	0.00150893	Bacteria	Proteobacteria	Gammaproteobacteria	Chromatiales	Chromatiaceae	Marichromatium	Marichromatium purpuratum 1523 3779112
ASV_00092	77.526	48.9948	107.566	-1.13558	1.16405	2.53221	0.924652	0.967172	Bacteria	Desulfobacterota	Desulfobulbia	Desulfobulbales	Desulfocapsaceae	Unclassified	Unclassified
ASV_00102	76.0043	103.858	66.1326	0.655119	1.0086	9.27724	0.23336	0.351635	Bacteria	Proteobacteria	Gammaproteobacteria	Chromatiales	Chromatiaceae	Marichromatium	Marichromatium purpuratum 1523 3779112
ASV_00137	74.8892	89.9163	0	24.1033	1.04801	155.834	2.41e-30	2.88e-28	Bacteria	Actinobacteriota	Unclassified	Unclassified	Unclassified	Unclassified	Unclassified
ASV_00128	74.8848	64.9879	48.1902	0.475062	0.763045	7.57624	0.371438	0.505	Bacteria	Desulfobacterota	Desulfobacteria	Desulfobacterales	Magnetomoraceae	Magnetomorum	1560 48529
ASV_00114	74.608	90.2149	24.5608	1.86169	0.862473	27.2451	0.000301061	0.00113532	Bacteria	Bacteroidota	Bacteroidia	Flavobacteriales	Flavobacteriaceae	Robiginitalea	Robiginitalea biformata 1520 3530383
ASV_00138	74.3818	3.11778	249.603	-6.317	0.955299	159.095	4.97e-31	6.48e-29	Bacteria	Proteobacteria	Gammaproteobacteria	Steroidobacterales	Steroidobacteraceae	Steroidobacter	Steroidobacter denitrificans 1533 3467246
ASV_00115	74.1411	71.8889	51.0119	0.512007	0.902241	6.68623	0.462264	0.597317	Bacteria	Bacteroidota	Bacteroidia	Flavobacteriales	Unclassified	Unclassified	Unclassified
ASV_00139	73.8567	70.2697	59.2212	0.243964	0.690974	8.99063	0.253329	0.376188	Bacteria	Acidobacteriota	Unclassified	Unclassified	Unclassified	Unclassified	Unclassified
ASV_00107	73.5676	98.9151	3.02202	4.88561	1.47284	57.9626	3.85e-10	5.2e-09	Bacteria	Bacteroidota	Bacteroidia	Flavobacteriales	Flavobacteriaceae	Unclassified	Unclassified
ASV_00127	73.4604	49.9952	80.8365	-0.646198	0.472893	7.38285	0.390135	0.526921	Bacteria	Bacteroidota	Bacteroidia	Bacteroidales	Unclassified	Unclassified	Unclassified
ASV_00144	73.4446	66.3699	57.3156	0.242299	0.874538	2.23656	0.945596	0.97946	Bacteria	Planctomycetota	Planctomycetes	Pirellulales	Pirellulaceae	Unclassified	Unclassified
ASV_00113	73.0249	54.7958	179.241	-1.71047	0.622343	50.2569	1.29e-08	1.25e-07	Bacteria	Proteobacteria	Gammaproteobacteria	Steroidobacterales	Steroidobacteraceae	Steroidobacter	Steroidobacter denitrificans 1533 3467246
ASV_00126	72.9116	65.5939	45.145	0.528581	0.735847	8.82234	0.265664	0.392067	Bacteria	Bacteroidota	Bacteroidia	Bacteroidales	Unclassified	Unclassified	Unclassified
ASV_00136	72.3614	49.5974	161.097	-1.69633	1.51914	6.06033	0.532723	0.664946	Bacteria	Proteobacteria	Gammaproteobacteria	Chromatiales	Chromatiaceae	Unclassified	Unclassified
ASV_00132	70.0669	75.8027	19.6719	1.88847	0.974225	36.4776	5.89e-06	3.42e-05	Bacteria	Bacteroidota	Bacteroidia	Flavobacteriales	Flavobacteriaceae	HTCC2170	1525 3868304
ASV_00143	69.4342	68.2279	41.0862	0.711341	1.11478	9.10153	0.245449	0.366765	Bacteria	Desulfobacterota	Desulfobacteria	Desulfobacterales	Desulfosarcinaceae	Desulfatitalea	1561 558043
ASV_00119	68.785	61.4917	71.3891	-0.201714	0.638611	10.6915	0.152653	0.246898	Bacteria	Actinobacteriota	Actinobacteria	Unclassified	Unclassified	Unclassified	Unclassified
ASV_00153	68.5151	9.42122	30.5152	-1.68215	1.07474	28.2969	0.000194252	0.00076896	Bacteria	Bacteroidota	Bacteroidia	Bacteroidales	Prolixibacteraceae	Draconibacterium	Draconibacterium orientale 1518 5897
ASV_00122	68.1423	28.8812	140.733	-2.27974	0.855413	25.24	0.00068791	0.00240433	Bacteria	Desulfobacterota	Desulfobulbia	Desulfobulbales	Desulfocapsaceae	Desulfofustis	Desulfofustis glycolicus 1555 1715
ASV_00112	67.2124	61.7344	76.9859	-0.324212	1.39049	3.02793	0.882406	0.94084	Bacteria	Proteobacteria	Gammaproteobacteria	Unclassified	Unclassified	Unclassified	Unclassified
ASV_00140	67.0259	61.3526	90.705	-0.543079	0.582342	4.98961	0.661231	0.776039	Bacteria	Proteobacteria	Gammaproteobacteria	Pseudomonadales	Halieaceae	Congregibacter	1529 471934
ASV_00141	66.6183	32.2799	74.3752	-1.1818	0.537679	12.8939	0.0747361	0.136778	Bacteria	Bacteroidota	Bacteroidia	Bacteroidales	Unclassified	Unclassified	Unclassified
ASV_00181	66.1811	72.6206	23.0518	1.65152	1.37613	13.6107	0.0585542	0.110697	Bacteria	Proteobacteria	Gammaproteobacteria	Chromatiales	Chromatiaceae	Unclassified	Unclassified
ASV_00121	65.0906	88.7753	50.4244	0.921553	0.425231	16.3813	0.021852	0.0484736	Bacteria	Proteobacteria	Gammaproteobacteria	Pseudomonadales	HTCC2089	Unclassified	Unclassified
ASV_00233	64.6076	21.2106	9.91316	1.21489	0.889868	32.2325	3.68e-05	0.000178647	Bacteria	Bacteroidota	Bacteroidia	Bacteroidales	Prolixibacteraceae	Draconibacterium	Draconibacterium orientale 1518 5897
ASV_00196	64.4354	0	157.084	-48.0176	1.57298	49.1698	2.1e-08	1.93e-07	Bacteria	Proteobacteria	Gammaproteobacteria	Chromatiales	Sedimenticolaceae	41T-STBD-0c-01a	1493 4790451
ASV_00168	64.3932	38.7458	36.898	0.0326755	0.602116	30.3516	8.18e-05	0.000352192	Bacteria	Bacteroidota	Bacteroidia	Cytophagales	Cyclobacteriaceae	Unclassified	Unclassified
ASV_00081	64.3357	45.3725	103.501	-1.19219	1.29573	9.72299	0.204823	0.315943	Bacteria	Proteobacteria	Alphaproteobacteria	Rhizobiales	Rhizobiaceae	Hoeflea	Hoeflea olei 1483 5959
ASV_00129	64.3066	61.5486	48.1014	0.4715	0.319446	29.4433	0.000120085	0.000493072	Bacteria	Bacteroidota	Ignavibacteria	Ignavibacteriales	Ignavibacteriaceae	Ignavibacterium	Ignavibacterium album 1535 3658997
ASV_00174	62.6727	30.4274	40.7189	-0.364868	0.635231	13.9369	0.0523155	0.101308	Bacteria	Bacteroidota	Bacteroidia	Bacteroidales	Prolixibacteraceae	Draconibacterium	Draconibacterium orientale 1518 5897
ASV_00152	62.2952	19.5287	164.266	-3.0743	0.748768	32.5561	3.2e-05	0.000157157	Bacteria	Proteobacteria	Alphaproteobacteria	Rhodobacterales	Rhodobacteraceae	Loktanella	Loktanella vestfoldensis_A 1459 163820
ASV_00099	62.1591	29.0521	0	22.274	2.93438	22.1389	0.00240405	0.0070885	Bacteria	Proteobacteria	Gammaproteobacteria	Unclassified	Unclassified	Unclassified	Unclassified
ASV_00165	61.9946	82.5769	8.15262	3.264	1.10498	35.9388	7.44e-06	4.25e-05	Bacteria	Bacteroidota	Bacteroidia	Bacteroidales	Prolixibacteraceae	Unclassified	Unclassified
ASV_00150	61.6752	62.3724	49.5368	0.359888	0.792698	12.5546	0.0837326	0.150174	Bacteria	Chloroflexota	Anaerolineae	Anaerolineales	UBA6092	UBA6092	1495 38793
ASV_00266	61.4078	43.6792	9.94544	2.04352	1.03792	61.5655	7.34e-11	1.2e-09	Bacteria	Bacteroidota	Bacteroidia	Flavobacteriales	Flavobacteriaceae	HTCC2170	1525 3868304
ASV_00156	60.836	41.4348	77.5613	-0.905209	1.50869	7.19423	0.408941	0.544621	Bacteria	Bacteroidota	Bacteroidia	Flavobacteriales	Flavobacteriaceae	Unclassified	Unclassified
ASV_00124	60.1119	48.7282	98.6994	-1.00672	0.751377	3.68378	0.815394	0.888562	Bacteria	Bacteroidota	Bacteroidia	Bacteroidales	Prolixibacteraceae	UBA6024	1319 40137
ASV_00134	59.8566	49.633	74.6027	-0.570628	0.731426	2.60973	0.91861	0.964373	Bacteria	Chloroflexota	Anaerolineae	Anaerolineales	Anaerolineaceae	UBA6170	1517 5343
ASV_00190	59.0834	0	142.661	-27.9241	1.1294	187.86	4.25e-37	7.62e-35	Bacteria	Proteobacteria	Gammaproteobacteria	Chromatiales	Sedimenticolaceae	41T-STBD-0c-01a	1493 4790451
ASV_00151	59.0297	93.8497	17.6448	2.44588	1.01539	30.4393	7.89e-05	0.000342442	Bacteria	Desulfobacterota	Desulfobacteria	Desulfatiglanales	NaphS2	4484-190-2	684 8713
ASV_00111	58.9408	41.4216	16.8763	1.27469	1.60238	8.19717	0.315529	0.445033	Bacteria	Bacteroidota	Bacteroidia	Cytophagales	Cyclobacteriaceae	Algoriphagus	Unclassified
ASV_00232	57.7264	41.0129	18.9396	1.11806	1.27304	16.5105	0.0208402	0.0466159	Bacteria	Proteobacteria	Gammaproteobacteria	Unclassified	Unclassified	Unclassified	Unclassified
ASV_00327	57.3585	30.8719	6.95456	2.04477	1.04649	61.9478	6.16e-11	1.03e-09	Bacteria	Bacteroidota	Bacteroidia	Flavobacteriales	Flavobacteriaceae	Unclassified	Unclassified
ASV_00159	56.64	52.0098	44.2393	0.225511	1.05229	4.6908	0.697636	0.802982	Bacteria	Proteobacteria	Gammaproteobacteria	Chromatiales	Chromatiaceae	Unclassified	Unclassified
ASV_00202	56.5128	20.7848	38.6837	-0.858959	0.745802	9.03801	0.249939	0.373085	Bacteria	Bacteroidota	Bacteroidia	Bacteroidales	Prolixibacteraceae	Unclassified	Unclassified
ASV_00170	56.3715	40.3748	60.5771	-0.604423	0.98756	20.1447	0.0052655	0.014181	Bacteria	Bacteroidota	Bacteroidia	Cytophagales	Cyclobacteriaceae	Unclassified	Unclassified
ASV_00290	56.0014	31.0333	0.678097	5.03687	1.14812	140.436	4.12e-27	3.47e-25	Bacteria	Verrucomicrobiota	Verrucomicrobiae	Verrucomicrobiales	Akkermansiaceae	Rubritalea	Rubritalea marina 1032 1035
ASV_00185	55.8445	45.2512	94.1117	-1.01009	0.608046	27.6378	0.00025572	0.000987728	Bacteria	Acidobacteriota	Aminicenantia	Aminicenantales	Aminicenantaceae	Aminicenans	Unclassified
ASV_00161	55.8343	45.5356	63.5447	-0.439823	0.617376	11.0855	0.134931	0.222761	Bacteria	Chloroflexota	Anaerolineae	Anaerolineales	envOPS12	Unclassified	Unclassified
ASV_00175	55.8191	27.5474	107.236	-1.95109	0.875713	21.105	0.00361778	0.0101653	Bacteria	Proteobacteria	Alphaproteobacteria	Rhodobacterales	Rhodobacteraceae	Unclassified	Unclassified
ASV_00235	55.6688	32.3534	32.5245	-0.00389056	1.75829	10.104	0.182754	0.286842	Bacteria	Proteobacteria	Gammaproteobacteria	Betaproteobacteriales	Burkholderiaceae	Hydrogenophaga	Unclassified
ASV_00189	55.6138	56.7592	26.4335	1.10107	1.34565	29.1027	0.000138581	0.000559398	Bacteria	Firmicutes_A	Clostridia	Acetivibrionales	Acetivibrionaceae	Ruminiclostridium	Unclassified
ASV_00167	55.0978	73.165	0	23.8095	1.25381	94.8094	1.27e-17	5.68e-16	Bacteria	Desulfobacterota	Desulfobacteria	Desulfobacterales	Desulfosarcinaceae	Unclassified	Unclassified
ASV_00172	54.6274	39.6382	66.9072	-0.764895	0.78722	22.7903	0.00185395	0.00570109	Bacteria	Proteobacteria	Gammaproteobacteria	Chromatiales	Chromatiaceae	Unclassified	Unclassified
ASV_00157	54.4982	46.2789	71.7288	-0.611256	0.588485	7.91726	0.339946	0.472538	Bacteria	Chloroflexota	Anaerolineae	Caldilineales	Unclassified	Unclassified	Unclassified
ASV_00428	54.2438	30.2814	12.7762	1.25769	0.893548	38.2179	2.75e-06	1.67e-05	Bacteria	Proteobacteria	Gammaproteobacteria	Betaproteobacteriales	Hydrogenophilaceae	Thiobacillus	Thiobacillus thioparus 1531 2837
ASV_00147	53.4422	52.7849	38.4681	0.46253	0.844591	2.48964	0.927875	0.968195	Bacteria	Bacteroidota	Ignavibacteria	Ignavibacteriales	Ignavibacteriaceae	Ignavibacterium	Ignavibacterium album 1535 3658997
ASV_00193	53.0498	35.4951	14.1111	1.26941	1.11432	19.2819	0.00734858	0.0191813	Bacteria	Chloroflexota	Anaerolineae	Anaerolineales	envOPS12	Unclassified	Unclassified
ASV_00217	52.7983	0.733397	3.47276	-2.2869	1.55971	65.5867	1.15e-11	2.16e-10	Bacteria	Bacteroidota	Bacteroidia	Bacteroidales	Prolixibacteraceae	Draconibacterium	Draconibacterium orientale 1518 5897
ASV_00169	51.3126	25.6017	37.3744	-0.549595	3.00871	7.08994	0.419576	0.555173	Bacteria	Desulfobacterota	Desulfobulbia	Desulfobulbales	Desulfobulbaceae	Desulfobulbus	Desulfobulbus propionicus 1554 3851869
ASV_00241	51.2901	43.0196	66.6121	-0.607206	1.21648	11.41	0.121708	0.206399	Bacteria	Desulfobacterota	Desulfobacteria	Desulfatiglanales	Desulfatiglandaceae	Desulfatiglans	Desulfatiglans anilini 1561 196762
ASV_00164	50.7569	35.8766	31.2375	0.191077	1.23472	3.8491	0.796985	0.881829	Bacteria	Bacteroidota	Bacteroidia	Cytophagales	Cyclobacteriaceae	Unclassified	Unclassified
ASV_00201	50.5249	22.6756	80.594	-1.81968	0.920559	15.4772	0.0303469	0.064235	Bacteria	Desulfobacterota	BSN033	UBA8473	UBA8473	UBA8473	UBA8473 sp1 1270 5678
ASV_00177	50.4825	81.9517	14.6114	2.4709	2.20432	13.3729	0.063527	0.118226	Bacteria	Chloroflexota	Anaerolineae	Anaerolineales	envOPS12	UBA8950	1089 7986
ASV_00184	50.2854	46.8275	81.6812	-0.807145	1.48423	7.32699	0.395646	0.531858	Bacteria	Bacteroidota	Bacteroidia	Flavobacteriales	Flavobacteriaceae	Unclassified	Unclassified
ASV_00223	50.1026	0.64604	0.760325	-0.579812	2.18608	42.8619	3.55e-07	2.61e-06	Bacteria	Bacteroidota	Bacteroidia	Bacteroidales	Unclassified	Unclassified	Unclassified
ASV_00117	49.9417	72.539	67.8555	0.0891779	1.58637	1.42673	0.984738	0.994793	Bacteria	Proteobacteria	Gammaproteobacteria	Pseudomonadales	Halieaceae	Congregibacter	1529 471934
ASV_00212	49.9405	47.4332	17.8439	1.43239	1.12804	9.64755	0.209442	0.32142	Bacteria	Chloroflexota	Anaerolineae	Caldilineales	Caldilineaceae	Caldilinea	1500 110988
ASV_00158	49.5971	43.3205	59.6445	-0.443277	0.775522	3.22956	0.862985	0.927029	Bacteria	Desulfobacterota	Desulfobacteria	Desulfobacterales	Unclassified	Unclassified	Unclassified
ASV_00187	49.537	54.4271	40.0344	0.453537	0.592963	11.5911	0.114833	0.197309	Bacteria	Proteobacteria	Gammaproteobacteria	Chromatiales	Sedimenticolaceae	Unclassified	Unclassified
ASV_00200	49.4846	25.8653	37.8575	-0.45177	0.56413	22.3367	0.00222208	0.00663382	Bacteria	Bacteroidota	Bacteroidia	Bacteroidales	Prolixibacteraceae	Unclassified	Unclassified
ASV_00216	48.6618	60.8659	31.6612	0.951919	1.27007	8.11859	0.322253	0.452291	Bacteria	Proteobacteria	Alphaproteobacteria	Unclassified	Unclassified	Unclassified	Unclassified
ASV_00195	48.5454	41.3229	31.7204	0.379698	0.414602	27.4775	0.000273349	0.00104735	Bacteria	Bacteroidota	Bacteroidia	Flavobacteriales	Unclassified	Unclassified	Unclassified
ASV_00183	48.2648	27.4651	49.6448	-0.860147	0.692059	17.2295	0.0159749	0.0370422	Bacteria	Desulfobacterota	Desulfobacteria	Desulfobacterales	Desulfosarcinaceae	Desulfatitalea	1561 558043
ASV_00341	48.0021	43.3986	0	23.0802	1.50979	86.566	6.26e-16	2.09e-14	Bacteria	Verrucomicrobiota	Verrucomicrobiae	Verrucomicrobiales	Akkermansiaceae	Roseibacillus	1535 31885
ASV_00194	47.7136	47.7905	45.2795	0.0929684	0.39594	26.4393	0.000420257	0.00154023	Bacteria	Bacteroidota	Bacteroidia	Cytophagales	Cyclobacteriaceae	Unclassified	Unclassified
ASV_00208	47.4555	40.1191	0	23.0285	2.17859	23.8709	0.00120042	0.00390956	Bacteria	Proteobacteria	Gammaproteobacteria	Chromatiales	Chromatiaceae	Marichromatium	Marichromatium purpuratum 1523 3779112
ASV_00173	47.3794	78.801	0	23.776	1.31027	65.8356	1.02e-11	1.95e-10	Bacteria	Chloroflexota	Unclassified	Unclassified	Unclassified	Unclassified	Unclassified
ASV_00213	47.2709	43.0779	33.6844	0.406384	0.916221	5.57905	0.589667	0.714884	Bacteria	Firmicutes	Bacilli	Acholeplasmatales	Acholeplasmataceae	UBA2284	UBA2284 sp1 1516 8603
ASV_00186	46.8404	63.7944	17.3994	1.95178	1.47332	6.7176	0.458864	0.594532	Bacteria	Proteobacteria	Gammaproteobacteria	Chromatiales	Unclassified	Unclassified	Unclassified
ASV_00171	46.0893	6.3019	145.587	-4.5317	2.07998	17.3579	0.0152283	0.0360135	Bacteria	Desulfobacterota	Desulfovibrionia	Desulfovibrionales	Desulfomicrobiaceae	Desulfomicrobium	1546 4793
ASV_00339	45.383	22.0171	0	22.0005	1.38901	100.988	6.74e-19	3.45e-17	Bacteria	Firmicutes_A	Clostridia	Acetivibrionales	Acetivibrionaceae	Ruminiclostridium	Ruminiclostridium straminisolvens 1521 1625
ASV_00237	45.2449	59.1386	46.4577	0.403384	0.863535	7.32827	0.395519	0.531858	Bacteria	Acidobacteriota	Aminicenantia	Aminicenantales	Aminicenantaceae	Aminicenans	Unclassified
ASV_00211	45.1102	20.1189	48.8636	-1.28536	2.27845	5.98444	0.541568	0.669194	Bacteria	Desulfobacterota	Desulfobulbia	Desulfobulbales	Unclassified	Unclassified	Unclassified
ASV_00225	44.4078	37.8615	12.4864	1.50621	0.749145	17.5809	0.0140112	0.0335194	Bacteria	Calditrichota	Calditrichia	Calditrichales	Calditrichaceae	Caldithrix	Caldithrix abyssi 1536 4955439
ASV_00204	44.3415	40.2539	21.3653	0.924522	1.10987	3.59994	0.824529	0.895793	Bacteria	Desulfobacterota	Desulfobulbia	Desulfobulbales	Desulfocapsaceae	Desulforhopalus	Desulforhopalus singaporensis 1539 1573
ASV_00162	43.8911	0	172.983	-33.8752	1.82274	77.307	4.87e-14	1.34e-12	Bacteria	Proteobacteria	Gammaproteobacteria	Woeseiales	Woeseiaceae	UBA1847	736 6061
ASV_00182	43.3585	71.9581	16.6488	2.10091	1.2979	10.5112	0.161409	0.258724	Bacteria	Proteobacteria	Gammaproteobacteria	Unclassified	Unclassified	Unclassified	Unclassified
ASV_00222	43.2718	45.1212	46.7192	-0.0196959	0.843202	3.9211	0.788819	0.878304	Bacteria	Desulfobacterota	BSN033	UBA8473	UBA8473	UBA8473	Unclassified
ASV_00221	43.1981	13.3539	21.8729	-0.734339	1.03163	40.1912	1.16e-06	7.57e-06	Bacteria	Proteobacteria	Gammaproteobacteria	Xanthomonadales	Xanthomonadaceae	Arenimonas	Unclassified
ASV_00188	42.6121	60.8895	4.55041	3.64215	1.45085	11.2999	0.126061	0.212274	Bacteria	Proteobacteria	Gammaproteobacteria	Betaproteobacteriales	Hydrogenophilaceae	Thiobacillus	Thiobacillus thioparus 1531 2837
ASV_00229	42.4531	0.81886	67.0331	-6.2546	1.45518	58.9805	2.41e-10	3.46e-09	Bacteria	Campylobacterota	Campylobacteria	Campylobacterales	Thiovulaceae	Sulfurimonas	Sulfurimonas autotrophica 1516 2153198
ASV_00256	42.2651	12.2473	60.7729	-2.29799	1.20047	13.2115	0.0671209	0.124269	Bacteria	Bacteroidota	Bacteroidia	Bacteroidales	Unclassified	Unclassified	Unclassified
ASV_00215	42.2202	46.3425	71.853	-0.624051	0.699924	5.56797	0.590998	0.715288	Bacteria	Proteobacteria	Alphaproteobacteria	Caulobacterales	Hyphomonadaceae	Hyphomonas	1451 11542
ASV_00238	41.9326	46.979	54.9288	-0.200997	1.02816	4.48329	0.722729	0.820658	Bacteria	Actinobacteriota	Acidimicrobiia	Microtrichales	Microtrichaceae	IMCC26207	1518 836048
ASV_00294	41.9303	0	81.2563	-27.0922	1.04637	210.853	5.75e-42	1.65e-39	Bacteria	Firmicutes_A	Clostridia	Tissierellales	Dethiosulfatibacteraceae	Dethiosulfatibacter	Dethiosulfatibacter aminovorans 1321 1364
ASV_00248	41.9176	38.7657	53.6941	-0.468684	1.87635	2.16426	0.950192	0.981953	Bacteria	Bacteroidota	Bacteroidia	Bacteroidales	Prolixibacteraceae	Unclassified	Unclassified
ASV_00280	41.7962	0	105.847	-35.9456	1.77181	70.4632	1.19e-12	2.75e-11	Bacteria	Bacteroidota	Chlorobia	Chlorobiales	Chlorobiaceae	Chlorobaculum	Chlorobaculum parvum 1498 2289249
ASV_00273	41.3515	15.3422	79.3912	-2.36719	1.65781	8.27296	0.309141	0.439484	Bacteria	Campylobacterota	Campylobacteria	Campylobacterales	Sulfurovaceae	Sulfurovum	Sulfurovum lithotrophicum 1508 2217891
ASV_00240	41.3363	52.7136	38.2604	0.493158	0.58838	21.6097	0.00296519	0.00853238	Bacteria	Proteobacteria	Alphaproteobacteria	Unclassified	Unclassified	Unclassified	Unclassified
ASV_01046	41.127	10.5091	22.1298	-1.0756	1.50717	36.6997	5.35e-06	3.13e-05	Bacteria	Verrucomicrobiota	Verrucomicrobiae	Verrucomicrobiales	Akkermansiaceae	Roseibacillus	1535 31885
ASV_00307	40.859	5.47518	0	20.6588	2.48456	28.5931	0.000171604	0.000681187	Bacteria	Proteobacteria	Gammaproteobacteria	Chromatiales	Chromatiaceae	Unclassified	Unclassified
ASV_00393	40.6874	0	15.9788	-24.762	1.45406	113.141	2.05e-21	1.33e-19	Bacteria	Bacteroidota	Bacteroidia	Bacteroidales	Prolixibacteraceae	Unclassified	Unclassified
ASV_00356	40.5771	49.4467	0	23.2432	1.35746	102.983	2.61e-19	1.5e-17	Bacteria	Nitrospirota	Thermodesulfovibrionia	Thermodesulfovibrionales	SM23-35	0-14-3-00-41-53	1530 4763
ASV_00198	40.4676	18.4261	154.111	-3.06659	1.88448	11.5283	0.117179	0.200379	Bacteria	Proteobacteria	Gammaproteobacteria	Acidiferrobacterales	Sulfurifustaceae	Sulfuricaulis	Sulfuricaulis sp1 1528 5460
ASV_00246	40.4292	0	105.676	-27.5117	0.918966	315.59	2.83e-64	1.35e-61	Bacteria	Bacteroidota	Bacteroidia	Flavobacteriales	Flavobacteriaceae	Robiginitalea	Robiginitalea biformata 1520 3530383
ASV_00219	39.7148	44.3103	53.552	-0.28297	1.45555	1.91027	0.964639	0.985969	Bacteria	Proteobacteria	Gammaproteobacteria	Chromatiales	Sedimenticolaceae	41T-STBD-0c-01a	1493 4790451
ASV_00291	39.6285	3.37647	106.275	-4.9778	1.33163	39.2344	1.76e-06	1.1e-05	Bacteria	Firmicutes_A	Clostridia	Acetivibrionales	Acetivibrionaceae	Ruminiclostridium_A	Unclassified
ASV_00297	39.613	56.3372	10.1813	2.40815	1.18876	22.2506	0.00229954	0.00682246	Bacteria	Proteobacteria	Gammaproteobacteria	Unclassified	Unclassified	Unclassified	Unclassified
ASV_00348	39.5969	29.4788	35.5671	-0.278852	1.38835	25.8775	0.000529693	0.00189289	Bacteria	Verrucomicrobiota	Verrucomicrobiae	Verrucomicrobiales	Akkermansiaceae	Rubritalea	Rubritalea marina 1032 1035
ASV_00231	39.3773	43.5714	54.6774	-0.27547	0.530649	6.99035	0.429886	0.56568	Bacteria	Spirochaetota	Spirochaetia	Spirochaetales	Unclassified	Unclassified	Unclassified
ASV_00264	39.3111	48.7531	0	23.2649	0.865951	333.294	4.63e-68	3.32e-65	Bacteria	Proteobacteria	Alphaproteobacteria	Rhodobacterales	Rhodobacteraceae	Unclassified	Unclassified
ASV_00285	38.9206	22.4276	12.2815	0.855573	1.69255	4.71465	0.694739	0.802045	Bacteria	Desulfobacterota	Desulfobacteria	Desulfobacterales	Desulfosarcinaceae	Desulfatitalea	1561 558043
ASV_00260	38.7676	5.425	71.8689	-3.70256	1.14659	54.5421	1.84e-09	2.14e-08	Bacteria	Desulfobacterota	Desulfobulbia	Desulfobulbales	Desulfocapsaceae	Desulforhopalus	Desulforhopalus singaporensis 1539 1573
ASV_00176	38.7553	68.3562	62.66	0.120464	1.94672	11.6875	0.111316	0.192885	Bacteria	Myxococcota	Unclassified	Unclassified	Unclassified	Unclassified	Unclassified
ASV_00218	38.6674	18.8922	68.0699	-1.85902	1.23204	10.5042	0.161755	0.258989	Bacteria	Proteobacteria	Gammaproteobacteria	Betaproteobacteriales	Rhodocyclaceae	UTPRO2	990 38824
ASV_00316	38.6059	26.4678	19.5295	0.45527	1.46142	5.7834	0.565256	0.69291	Bacteria	Bacteroidota	Bacteroidia	Bacteroidales	Lentimicrobiaceae	Lentimicrobium	Lentimicrobium saccharophilum 1549 3114282
ASV_00244	38.6057	35.2782	33.706	0.067149	0.945164	3.33085	0.852803	0.918157	Bacteria	Desulfobacterota	Unclassified	Unclassified	Unclassified	Unclassified	Unclassified
ASV_00239	38.4033	48.0462	7.96674	2.49239	1.11402	13.5545	0.0596959	0.11241	Bacteria	Gemmatimonadota	Gemmatimonadetes	SG8-23	BD2-11	BD2-11	1559 167913
ASV_00249	38.3983	19.3891	34.3269	-0.78881	0.827429	8.77136	0.269491	0.395271	Bacteria	Bacteroidota	Bacteroidia	Cytophagales	Cyclobacteriaceae	Unclassified	Unclassified
ASV_00333	38.1527	40.3742	0.452064	5.7165	0.737922	370.802	4.32e-76	6.2e-73	Bacteria	Bacteroidota	Bacteroidia	Bacteroidales	Unclassified	Unclassified	Unclassified
ASV_00224	37.8628	59.246	59.2369	0.0259837	0.961059	5.23155	0.631729	0.749954	Bacteria	Chloroflexota	Ellin6529	CSP1-4	CSP1-4	GWC2-73-18	813 18739
ASV_00323	37.8169	40.2686	1.66529	4.57356	1.1604	32.1844	3.75e-05	0.00018174	Bacteria	Bacteroidota	Bacteroidia	Bacteroidales	Prolixibacteraceae	Unclassified	Unclassified
ASV_00255	37.7877	32.4339	8.59812	1.7829	0.875281	10.3458	0.169807	0.269614	Bacteria	Bacteroidota	Bacteroidia	Flavobacteriales	koll-22	BRH-c54	1610 86081
ASV_00166	37.7382	77.0783	38.6515	0.992245	2.91688	11.4687	0.119442	0.203279	Bacteria	Proteobacteria	Gammaproteobacteria	Unclassified	Unclassified	Unclassified	Unclassified
ASV_00303	37.0631	23.24	16.1052	0.500001	0.969148	13.5733	0.0593117	0.111834	Bacteria	Desulfobacterota	Desulfobacteria	Desulfobacterales	Magnetomoraceae	Magnetomorum	1560 48529
ASV_00227	37.0072	27.1158	57.1277	-1.08427	0.978758	7.20418	0.407935	0.544554	Bacteria	Verrucomicrobiota	Verrucomicrobiae	Verrucomicrobiales	Akkermansiaceae	Roseibacillus	1535 31885
ASV_00250	36.9119	25.3594	49.3995	-0.928401	0.637951	5.25972	0.628301	0.747804	Bacteria	Desulfobacterota	Desulfobacteria	Desulfobacterales	Desulfosarcinaceae	Unclassified	Unclassified
ASV_00226	36.5342	26.3242	69.4999	-1.39633	1.15086	4.63033	0.704972	0.80818	Bacteria	Bacteroidota	Bacteroidia	Bacteroidales	Unclassified	Unclassified	Unclassified
ASV_00192	36.4441	11.4359	87.9393	-2.94329	2.50959	7.79879	0.350671	0.483184	Bacteria	Chloroflexota	Anaerolineae	Anaerolineales	Anaerolineaceae	Unclassified	Unclassified
ASV_00210	36.2378	44.4974	64.3149	-0.531824	1.07128	7.67871	0.361775	0.495152	Bacteria	Acidobacteriota	Aminicenantia	Aminicenantales	Aminicenantaceae	Aminicenans	Unclassified
ASV_00258	36.2076	54.3984	0	23.169	2.01252	47.0235	5.52e-08	4.77e-07	Bacteria	Desulfobacterota	Desulfobacteria	Desulfobacterales	Unclassified	Unclassified	Unclassified
ASV_00384	36.094	29.1273	0	22.506	1.05734	152.256	1.36e-29	1.5e-27	Bacteria	Proteobacteria	Gammaproteobacteria	Betaproteobacteriales	Burkholderiaceae	Unclassified	Unclassified
ASV_00262	35.9345	8.32508	72.794	-3.1285	1.14721	23.8527	0.00120932	0.00392959	Bacteria	Bacteroidota	Ignavibacteria	Ignavibacteriales	Ignavibacteriaceae	Ignavibacterium	Ignavibacterium album 1535 3658997
ASV_00214	35.8427	49.5945	14.0872	1.73521	0.833284	12.6137	0.0820983	0.14817	Bacteria	Proteobacteria	Alphaproteobacteria	Rhizobiales	Beijerinckiaceae	Unclassified	Unclassified
ASV_00259	35.5247	38.0543	4.97778	2.81289	1.20587	14.2918	0.0462289	0.0920083	Bacteria	Bacteroidota	Ignavibacteria	Ignavibacteriales	Ignavibacteriaceae	Ignavibacterium	Ignavibacterium album 1535 3658997
ASV_00580	35.263	15.4338	0	21.8577	1.92835	44.5207	1.69e-07	1.33e-06	Bacteria	Proteobacteria	Gammaproteobacteria	Chromatiales	Chromatiaceae	Unclassified	Unclassified
ASV_00634	35.0871	0	0.532228	-27.4392	1.78088	89.9725	1.25e-16	4.73e-15	Bacteria	Spirochaetota	UBA4802	UBA4802	UBA5550	Unclassified	Unclassified
ASV_00253	34.8259	34.7489	54.5545	-0.635105	0.874636	6.46271	0.486874	0.621274	Bacteria	Actinobacteriota	Thermoleophilia	Solirubrobacterales	Solirubrobacteraceae	Solirubrobacter	1543 602736
ASV_00242	34.7169	59.7035	7.58142	2.93542	1.89094	8.39112	0.299371	0.42857	Bacteria	Proteobacteria	Gammaproteobacteria	Chromatiales	Chromatiaceae	Unclassified	Unclassified
ASV_00343	34.6812	7.10609	2.29998	1.55186	2.42649	21.6941	0.00286784	0.00828552	Bacteria	Proteobacteria	Gammaproteobacteria	Betaproteobacteriales	Burkholderiaceae	Hydrogenophaga	Hydrogenophaga palleronii 1524 5769
ASV_00387	34.5483	12.308	38.6929	-1.63552	0.969719	17.4569	0.0146762	0.0348196	Bacteria	Bacteroidota	Bacteroidia	Bacteroidales	Lentimicrobiaceae	Lentimicrobium	Lentimicrobium saccharophilum 1549 3114282
ASV_00279	34.3898	20.0364	27.8377	-0.365363	0.617028	22.2971	0.00225736	0.00672514	Bacteria	Chloroflexota	Anaerolineae	Anaerolineales	UBA6092	UBA6092	1495 38793
ASV_00252	34.1888	38.9408	41.9326	-0.119147	0.980124	4.24038	0.751712	0.846192	Bacteria	Proteobacteria	Gammaproteobacteria	Pseudomonadales	Halieaceae	Unclassified	Unclassified
ASV_00245	34.0672	65.3388	13.0946	2.28316	0.675328	19.2218	0.00752021	0.0195226	Bacteria	Bacteroidota	Ignavibacteria	SJA-28	B-1AR	OLB4	1517 137497
ASV_00269	33.8091	0	9.23244	-23.8165	1.50188	82.3329	4.6e-15	1.4e-13	Bacteria	Desulfobacterota	Desulfovibrionia	Desulfovibrionales	Desulfomicrobiaceae	Desulfomicrobium	1546 4793
ASV_00299	33.7872	37.5407	47.5152	-0.344227	2.40507	20.4797	0.00462169	0.0126282	Bacteria	Proteobacteria	Gammaproteobacteria	Woeseiales	Woeseiaceae	Woeseia	Woeseia oceani 1536 4059891
ASV_00199	33.6759	35.3302	107.794	-1.6107	2.77922	6.65926	0.465198	0.600567	Bacteria	Proteobacteria	Gammaproteobacteria	Pseudomonadales	Halieaceae	Congregibacter	1529 471934
ASV_00277	33.651	21.4888	35.8751	-0.728828	0.882026	3.55882	0.828956	0.899239	Bacteria	Bacteroidota	Bacteroidia	Unclassified	Unclassified	Unclassified	Unclassified
ASV_00220	33.277	58.1486	0	23.4804	1.40521	94.9616	1.18e-17	5.46e-16	Bacteria	Desulfobacterota	Desulfobacteria	Desulfobacterales	Desulfosarcinaceae	Desulfatitalea	1561 558043
ASV_00234	33.0927	48.6855	27.9381	0.804291	1.16249	7.74738	0.355396	0.488286	Bacteria	Actinobacteriota	Actinobacteria	Unclassified	Unclassified	Unclassified	Unclassified
ASV_00338	33.0911	24.5268	28.7892	-0.196139	1.32226	2.01504	0.959003	0.983012	Bacteria	Proteobacteria	Gammaproteobacteria	Pseudomonadales	Pseudohongiellaceae	UBA9145	1565 25852
ASV_00324	32.976	1.79589	84.8175	-5.50646	1.16813	46.3896	7.34e-08	6.12e-07	Bacteria	Proteobacteria	Gammaproteobacteria	Xanthomonadales	Wenzhouxiangellaceae	Wenzhouxiangella	Wenzhouxiangella marina 1544 3675202
ASV_00267	32.479	62.2543	10.3885	2.51457	1.21409	23.8949	0.00118882	0.00388944	Bacteria	Unclassified	Unclassified	Unclassified	Unclassified	Unclassified	Unclassified
ASV_00335	32.3911	29.6891	48.6865	-0.693949	1.40025	6.35636	0.498809	0.632001	Bacteria	Chloroflexota	Anaerolineae	Anaerolineales	UBA6092	UBA6092	1495 38793
ASV_00275	32.3731	19.2755	29.7492	-0.511341	0.689195	7.20763	0.407587	0.544554	Bacteria	Bacteroidota	Bacteroidia	Bacteroidales	Prolixibacteraceae	Unclassified	Unclassified
ASV_00296	32.2655	35.6431	41.2654	-0.15346	0.867812	3.45802	0.839652	0.90604	Bacteria	Chloroflexota	Anaerolineae	Caldilineales	Caldilineaceae	Caldilinea	1500 110988
ASV_00386	31.6132	22.633	21.6615	0.0436645	1.68997	14.2136	0.0475102	0.0935193	Bacteria	Bacteroidota	Bacteroidia	Bacteroidales	Prolixibacteraceae	Draconibacterium	Draconibacterium orientale 1518 5897
ASV_00272	31.4324	41.6005	32.658	0.362823	0.930894	1.77825	0.971089	0.987313	Bacteria	Proteobacteria	Gammaproteobacteria	Xanthomonadales	Wenzhouxiangellaceae	Wenzhouxiangella	Wenzhouxiangella marina 1544 3675202
ASV_00380	31.2714	37.7818	0	22.9033	1.2747	46.8495	5.97e-08	5.09e-07	Bacteria	Proteobacteria	Gammaproteobacteria	Xanthomonadales	Wenzhouxiangellaceae	Wenzhouxiangella	Wenzhouxiangella marina 1544 3675202
ASV_00271	31.2377	34.7918	27.0712	0.347326	1.25408	10.4665	0.163641	0.260854	Bacteria	Bacteroidota	Bacteroidia	Unclassified	Unclassified	Unclassified	Unclassified
ASV_00319	30.8272	25.2642	31.9542	-0.280864	0.554447	4.90569	0.671471	0.785182	Bacteria	Chloroflexota	Anaerolineae	Anaerolineales	Unclassified	Unclassified	Unclassified
ASV_00317	30.7566	3.09054	28.492	-3.176	1.26839	14.8855	0.0374956	0.0767589	Bacteria	Bacteroidota	Bacteroidia	Bacteroidales	Unclassified	Unclassified	Unclassified
ASV_00331	30.6011	0.866739	61.8369	-6.11506	1.17416	59.9951	1.51e-10	2.31e-09	Bacteria	Proteobacteria	Gammaproteobacteria	Betaproteobacteriales	Burkholderiaceae	Hydrogenophaga	Hydrogenophaga pseudoflava 1524 5479
ASV_00445	30.3702	23.7956	20.1122	0.251277	1.80057	2.33127	0.939258	0.976746	Bacteria	Proteobacteria	Gammaproteobacteria	Betaproteobacteriales	Hydrogenophilaceae	Thiobacillus	Thiobacillus thioparus 1531 2837
ASV_00325	30.3196	35.4698	22.3935	0.700068	1.43494	9.84593	0.197474	0.306256	Bacteria	Actinobacteriota	Actinobacteria	Corynebacteriales	Geodermatophilaceae	Unclassified	Unclassified
ASV_00301	30.1054	32.4904	49.0146	-0.603927	0.846849	51.7558	6.52e-09	6.82e-08	Bacteria	Actinobacteriota	Acidimicrobiia	Microtrichales	Ilumatobacteraceae	Ilumatobacter_A	Ilumatobacter_A coccineus 1219 23615
ASV_00292	30.0479	24.7753	26.0477	-0.081026	1.0153	2.86463	0.897236	0.951695	Bacteria	Chloroflexota	Anaerolineae	Anaerolineales	envOPS12	Unclassified	Unclassified
ASV_00364	30.0462	23.6431	0	22.3368	1.90277	17.3537	0.0152525	0.0360135	Bacteria	Desulfobacterota	Desulfobulbia	Desulfobulbales	Desulfocapsaceae	Desulforhopalus	Desulforhopalus singaporensis 1539 1573
ASV_00276	29.8817	27.2411	55.8072	-1.02171	0.903816	24.4921	0.000933205	0.00316892	Bacteria	Proteobacteria	Alphaproteobacteria	Rhodobacterales	Rhodobacteraceae	Unclassified	Unclassified
ASV_00278	29.7722	48.7081	0	23.2468	1.41565	35.6469	8.45e-06	4.79e-05	Bacteria	Desulfobacterota	Desulfobacteria	Desulfobacterales	Desulfosarcinaceae	Desulfatitalea	1561 558043
ASV_00340	29.6644	9.05124	23.5494	-1.42808	1.03793	5.94926	0.545687	0.671795	Bacteria	Bacteroidota	Bacteroidia	Chitinophagales	Saprospiraceae	OLB8	1524 37677
ASV_00462	29.6123	2.4517	32.1434	-3.68551	1.26699	57.9913	3.8e-10	5.18e-09	Bacteria	Chloroflexota	Anaerolineae	Anaerolineales	Anaerolineaceae	UBA6170	1517 5343
ASV_00295	29.5277	13.3146	41.9169	-1.641	1.21517	9.41348	0.224317	0.340197	Bacteria	Desulfobacterota	Desulfobulbia	Desulfobulbales	Desulfocapsaceae	Desulforhopalus	Desulforhopalus singaporensis 1539 1573
ASV_00311	29.5233	29.7194	87.3687	-1.54868	1.78466	27.7863	0.000240382	0.000938602	Bacteria	Proteobacteria	Gammaproteobacteria	Chromatiales	Chromatiaceae	Unclassified	Unclassified
ASV_00788	29.5165	20.2061	0	21.5832	2.10029	33.7005	1.96e-05	0.000101374	Bacteria	Proteobacteria	Gammaproteobacteria	Unclassified	Unclassified	Unclassified	Unclassified
ASV_00286	29.465	4.2246	67.1234	-3.97426	1.34028	19.6502	NA	NA	Bacteria	Proteobacteria	Alphaproteobacteria	Rhizobiales	Hyphomicrobiaceae	Hyphomicrobium	1478 399726
ASV_00329	29.4551	23.2729	19.948	0.198448	0.617079	13.6883	0.0570117	0.108496	Bacteria	Patescibacteria	Saccharimonadia	Saccharimonadales	Unclassified	Unclassified	Unclassified
ASV_00281	29.3904	12.8835	3.69662	1.7446	2.10562	26.8963	0.000347913	0.00129496	Bacteria	Bacteroidota	Bacteroidia	Bacteroidales	Prolixibacteraceae	Unclassified	Unclassified
ASV_00328	29.3166	30.7533	6.50568	2.14172	1.06875	23.1493	0.00160545	0.00501223	Bacteria	Chloroflexota	Anaerolineae	Anaerolineales	envOPS12	Unclassified	Unclassified
ASV_00306	28.9975	32.0483	7.49883	2.07265	2.60098	3.5307	0.831963	0.901136	Bacteria	Desulfobacterota	Desulfobacteria	Desulfobacterales	Unclassified	Unclassified	Unclassified
ASV_00415	28.9232	25.1264	49.099	-0.969166	3.04549	10.7648	0.149211	0.241877	Bacteria	Proteobacteria	Gammaproteobacteria	Betaproteobacteriales	Gallionellaceae	Gallionella	Gallionella acididurans 1536 5037
ASV_00618	28.778	35.3824	0	22.8615	1.26347	110.525	7.14e-21	4.45e-19	Bacteria	Desulfuromonadota	Desulfuromonadia	Geobacterales	Unclassified	Unclassified	Unclassified
ASV_00349	28.663	12.4572	53.0842	-2.07589	1.55783	5.03444	0.65576	0.771601	Bacteria	Verrucomicrobiota	Verrucomicrobiae	Verrucomicrobiales	Akkermansiaceae	Roseibacillus	1535 31885
ASV_00257	28.264	10.2728	90.9316	-3.14914	1.85489	9.31092	0.231097	0.348592	Bacteria	Proteobacteria	Gammaproteobacteria	Woeseiales	Woeseiaceae	Unclassified	Unclassified
ASV_00474	28.0245	39.4929	3.12242	3.63438	2.1096	8.80245	0.267152	0.392771	Bacteria	Desulfobacterota	Desulfobacteria	Desulfobacterales	Desulfosarcinaceae	Desulfatitalea	1561 558043
ASV_00365	28.0245	19.1071	22.4413	-0.219653	1.03891	4.82808	0.680934	0.792027	Bacteria	Bacteroidota	Ignavibacteria	Ignavibacteriales	Ignavibacteriaceae	Ignavibacterium	Ignavibacterium album 1535 3658997
ASV_00495	27.8944	13.9133	26.2301	-0.907593	1.46878	4.07819	0.770729	0.861509	Bacteria	Unclassified	Unclassified	Unclassified	Unclassified	Unclassified	Unclassified
ASV_00357	27.8287	24.398	20.9416	0.250406	0.830925	3.72927	0.810379	0.88582	Bacteria	Bacteroidota	Bacteroidia	Chitinophagales	Saprospiraceae	Unclassified	Unclassified
ASV_00304	27.6692	51.6934	0	23.3253	0.979677	209.293	1.23e-41	2.52e-39	Bacteria	Bacteroidota	Ignavibacteria	Ignavibacteriales	Ignavibacteriaceae	Ignavibacterium	Ignavibacterium album 1535 3658997
ASV_00334	27.6057	24.8044	30.3779	-0.251778	1.13006	8.09974	0.323881	0.454131	Bacteria	Unclassified	Unclassified	Unclassified	Unclassified	Unclassified	Unclassified
ASV_00363	27.4834	1.96971	0	19.01	2.81411	22.1199	0.00242225	0.00712749	Bacteria	Firmicutes_A	Clostridia	Peptostreptococcales	Peptostreptococcaceae	Romboutsia	2036 16061
ASV_00678	27.4548	26.5982	3.91849	2.68388	1.85209	30.4087	7.99e-05	0.00034482	Bacteria	Bacteroidota	Bacteroidia	Unclassified	Unclassified	Unclassified	Unclassified
ASV_00440	27.4097	18.5072	25.0687	-0.468478	0.660819	15.2614	0.0327912	0.0686986	Bacteria	Acidobacteriota	Acidobacteriae	Solibacterales	Solibacteraceae	KBS-96	1497 6690628
ASV_00367	27.4029	16.2936	14.3944	0.252331	0.650294	14.3445	0.0453828	0.0904499	Bacteria	Bacteroidota	Bacteroidia	Bacteroidales	Unclassified	Unclassified	Unclassified
ASV_00481	27.4022	0	29.3126	-32.8061	1.70466	68.5022	2.96e-12	6.16e-11	Bacteria	Proteobacteria	Gammaproteobacteria	Chromatiales	Sedimenticolaceae	41T-STBD-0c-01a	1493 4790451
ASV_00565	27.3932	36.5791	0	22.9578	1.84662	43.9153	2.22e-07	1.7e-06	Bacteria	Proteobacteria	Gammaproteobacteria	Unclassified	Unclassified	Unclassified	Unclassified
ASV_00446	27.3334	21.4571	13.255	0.659269	1.54497	6.44006	0.489404	0.623319	Bacteria	Bacteroidota	Bacteroidia	Chitinophagales	Unclassified	Unclassified	Unclassified
ASV_00309	27.3248	43.8739	4.54061	3.17236	1.53103	8.65489	0.278392	0.406249	Bacteria	Desulfobacterota	Desulfobacteria	Desulfobacterales	Magnetomoraceae	Magnetomorum	1560 48529
ASV_00337	27.2756	3.09406	76.5381	-4.61685	1.23207	50.8	1.01e-08	9.94e-08	Bacteria	Proteobacteria	Gammaproteobacteria	Chromatiales	Chromatiaceae	Marichromatium	Marichromatium purpuratum 1523 3779112
ASV_00422	27.2717	15.7661	55.0516	-1.77903	0.895482	16.3358	0.0222198	0.0492132	Bacteria	Bacteroidota	Bacteroidia	Bacteroidales	Marinilabiliaceae	Unclassified	Unclassified
ASV_00342	27.1712	19.2002	29.0798	-0.583589	1.4148	8.46119	0.293687	0.42182	Bacteria	Desulfobacterota	Desulfobacteria	Desulfobacterales	Desulfosarcinaceae	Desulfatitalea	1561 558043
ASV_00298	27.1372	49.7459	22.5388	1.1409	1.14146	5.99222	0.540658	0.669194	Bacteria	Verrucomicrobiota	Kiritimatiellae	UBA8416	UBA8416	UBA8416	UBA8416 sp1 794 18515
ASV_00352	26.607	18.7796	31.0475	-0.698784	0.723108	3.7737	0.805442	0.885267	Bacteria	Calditrichota	Calditrichia	Calditrichales	Calditrichaceae	Caldithrix	Caldithrix abyssi 1536 4955439
ASV_00362	26.4917	30.8489	5.62036	2.43447	1.7488	3.53799	0.831186	0.900975	Bacteria	Nitrospirota	Thermodesulfovibrionia	Thermodesulfovibrionales	SM23-35	0-14-3-00-41-53	1530 4763
ASV_00562	26.444	16.4613	3.53874	2.17394	1.16322	17.7394	0.0132026	0.0316907	Bacteria	Bacteroidota	Bacteroidia	Flavobacteriales	UBA7430	GCA-2692065	955 102394
ASV_00390	26.3025	28.6229	28.7625	0.00184801	1.13616	3.74875	0.808219	0.88582	Bacteria	Acidobacteriota	Unclassified	Unclassified	Unclassified	Unclassified	Unclassified
ASV_00585	26.2519	0	21.2758	-25.1883	1.49511	91.8543	5.15e-17	2.17e-15	Bacteria	Bacteroidota	Bacteroidia	Bacteroidales	Prolixibacteraceae	Draconibacterium	Draconibacterium orientale 1518 5897
ASV_00401	26.1554	15.8844	16.5319	-0.0729321	2.14726	8.26422	0.309873	0.439652	Bacteria	Desulfobacterota	Desulfobacteria	Desulfobacterales	Magnetomoraceae	Magnetomorum	1560 48529
ASV_00457	26.1208	21.8048	25.9753	-0.227197	1.42361	3.87231	0.794361	0.881053	Bacteria	Bacteroidota	Bacteroidia	Flavobacteriales	Unclassified	Unclassified	Unclassified
ASV_00471	25.923	28.2796	35.8943	-0.351319	1.07702	39.7113	1.43e-06	9.14e-06	Bacteria	Gemmatimonadota	Gemmatimonadetes	Gemmatimonadales	Gemmatimonadaceae	Gemmatimonas	Gemmatimonas phototrophica 1521 4716552
ASV_00353	25.8854	17.5531	45.8414	-1.30325	0.523438	24.5281	0.000919641	0.00313027	Bacteria	Planctomycetota	Planctomycetes	Planctomycetales	Planctomycetaceae	Gimesia	Gimesia maris 1541 57378
ASV_00484	25.7376	25.3386	67.704	-1.4093	1.55849	8.6142	0.281554	0.409413	Bacteria	Chloroflexota	Anaerolineae	Unclassified	Unclassified	Unclassified	Unclassified
ASV_00358	25.718	21.7631	50.3478	-1.21537	2.09579	18.857	0.00864746	0.0222474	Bacteria	Proteobacteria	Gammaproteobacteria	Woeseiales	Woeseiaceae	UBA1847	736 6061
ASV_00268	25.7062	1.1254	8.73826	-2.89141	2.01565	30.3413	8.22e-05	0.00035262	Bacteria	Campylobacterota	Campylobacteria	Campylobacterales	Sulfurovaceae	Sulfurovum	Sulfurovum lithotrophicum 1508 2217891
ASV_00360	25.7045	6.79442	48.8035	-2.83828	1.50224	5.40115	0.611132	0.731622	Bacteria	Gemmatimonadota	Gemmatimonadetes	SG8-23	BD2-11	BD2-11	1559 167913
ASV_00491	25.6542	11.2457	15.0417	-0.386092	1.15261	5.06175	0.652428	0.770123	Bacteria	Bacteroidota	Bacteroidia	Bacteroidales	Unclassified	Unclassified	Unclassified
ASV_00332	25.5734	30.2857	11.85	1.3554	1.24509	6.78772	0.451312	0.586949	Bacteria	Proteobacteria	Alphaproteobacteria	Rhodobacterales	Rhodobacteraceae	Marivita	Marivita cryptomonadis 1460 5844
ASV_00537	25.5335	22.2731	48.056	-1.10129	1.52638	7.51627	0.377172	0.51134	Bacteria	Proteobacteria	Gammaproteobacteria	Betaproteobacteriales	Burkholderiaceae	Unclassified	Unclassified
ASV_00450	25.5117	29.8871	0	22.6297	1.44374	46.6657	6.49e-08	5.44e-07	Bacteria	Desulfobacterota	Desulfobulbia	Desulfobulbales	Desulfocapsaceae	Desulfofustis	Desulfofustis glycolicus 1555 1715
ASV_00359	25.4602	17.3892	15.0167	0.202879	0.933069	5.33934	0.618626	0.738284	Bacteria	Spirochaetota	Spirochaetia	Spirochaetales	Salinispiraceae	Salinispira	Salinispira pacifica 1535 3782798
ASV_00689	25.3811	0	21.8457	-30.717	2.03654	49.1065	2.16e-08	1.96e-07	Bacteria	Bacteroidota	Ignavibacteria	Ignavibacteriales	Ignavibacteriaceae	Ignavibacterium	Ignavibacterium album 1535 3658997
ASV_00345	25.2172	31.1488	71.2574	-1.1967	2.25541	11.5626	0.115893	0.198417	Bacteria	Proteobacteria	Alphaproteobacteria	Rhodobacterales	Rhodobacteraceae	Unclassified	Unclassified
ASV_00398	25.1742	3.43539	45.6097	-3.73342	1.51818	16.4245	0.0215089	0.0478906	Bacteria	Bacteroidota	Bacteroidia	Cytophagales	Cyclobacteriaceae	Unclassified	Unclassified
ASV_00453	25.1492	15.2424	8.02977	0.992196	0.713446	25.9522	0.000513662	0.00184019	Bacteria	Bacteroidota	Bacteroidia	Chitinophagales	Saprospiraceae	Unclassified	Unclassified
ASV_00431	25.0873	20.6732	32.7257	-0.672896	1.8548	13.9896	0.0513665	0.0997905	Bacteria	Bacteroidota	Bacteroidia	Cytophagales	Cyclobacteriaceae	Unclassified	Unclassified
ASV_00372	25.0775	39.2667	6.34627	2.60217	2.57896	20.586	0.00443369	0.0121714	Bacteria	Proteobacteria	Gammaproteobacteria	Woeseiales	Woeseiaceae	UBA1844	1520 31591
ASV_00376	25.0281	0.517175	20.7556	-5.21888	1.80894	31.1625	5.8e-05	0.00026314	Bacteria	Desulfobacterota	Desulfobulbia	Desulfobulbales	Desulfocapsaceae	Desulfocapsa	Desulfocapsa sulfexigens 1556 3986761
ASV_00308	24.9411	9.79571	98.564	-3.33182	2.6102	9.65683	0.208869	0.321147	Bacteria	Proteobacteria	Alphaproteobacteria	Rhodobacterales	Rhodobacteraceae	Pseudorhodobacter	Pseudorhodobacter wandonensis 1463 7639
ASV_00355	24.9192	23.2633	39.9217	-0.805189	1.05669	38.6019	2.33e-06	1.41e-05	Bacteria	Bacteroidota	Bacteroidia	Chitinophagales	Saprospiraceae	Haliscomenobacter	Haliscomenobacter hydrossis 1512 8371686
ASV_00305	24.8384	41.0585	0	23.108	1.78466	41.9115	5.41e-07	3.86e-06	Bacteria	Desulfobacterota	Desulfobacteria	Desulfobacterales	Desulfosarcinaceae	Desulfatitalea	1561 558043
ASV_00284	24.7979	34.4247	9.70118	1.79628	1.96282	1.80554	0.969815	0.987313	Bacteria	Desulfobacterota	Desulfobacteria	Desulfobacterales	Desulfosarcinaceae	Desulfatitalea	1561 558043
ASV_00472	24.7735	0	31.155	-25.7705	1.23119	134.55	7.03e-26	5.3e-24	Bacteria	Desulfobacterota	Desulfobacteria	Desulfobacterales	Magnetomoraceae	Magnetomorum	1560 48529
ASV_00480	24.7528	34.8746	27.447	0.397867	1.27562	2.09886	0.954166	0.982551	Bacteria	Chloroflexota	Anaerolineae	Anaerolineales	envOPS12	Unclassified	Unclassified
ASV_00400	24.5904	21.6449	49.9492	-1.20682	0.903125	15.1635	0.0339601	0.0707338	Bacteria	Proteobacteria	Alphaproteobacteria	Acetobacterales	Acetobacteraceae	Roseomonas	Roseomonas rosea 1484 1625
ASV_00503	24.5833	4.61232	57.8876	-3.63228	1.38111	53.9885	2.36e-09	2.65e-08	Bacteria	Unclassified	Unclassified	Unclassified	Unclassified	Unclassified	Unclassified
ASV_00381	24.4544	0	60.1693	-26.6958	1.21288	131.127	3.65e-25	2.62e-23	Bacteria	Desulfobacterota	Desulfobacteria	Desulfobacterales	Desulfosarcinaceae	Desulfatitalea	1561 558043
ASV_00330	24.3704	39.8406	21.225	0.897819	1.86708	1.34204	0.987281	0.995471	Bacteria	Proteobacteria	Gammaproteobacteria	Chromatiales	Unclassified	Unclassified	Unclassified
ASV_00326	24.3403	41.8381	24.5857	0.762086	1.53885	4.48987	0.721936	0.820658	Bacteria	Proteobacteria	Gammaproteobacteria	Unclassified	Unclassified	Unclassified	Unclassified
ASV_00383	24.2964	5.00984	33.0417	-2.73393	1.13993	31.4337	5.17e-05	0.000238482	Bacteria	Verrucomicrobiota	Verrucomicrobiae	Verrucomicrobiales	Akkermansiaceae	Roseibacillus	1535 31885
ASV_00403	24.2719	14.3306	69.325	-2.27537	3.23253	6.8317	0.446611	0.582342	Bacteria	Planctomycetota	Planctomycetes	Pirellulales	Pirellulaceae	Unclassified	Unclassified
ASV_00439	24.2598	21.514	29.0157	-0.391525	0.639277	9.16965	0.240705	0.360805	Bacteria	Myxococcota	UBA9160	UBA9160	UBA4427	GCA-2691205	1554 17599
ASV_00375	24.0795	40.7541	5.52066	2.79643	1.4157	56.0717	9.14e-10	1.13e-08	Bacteria	Bacteroidota	Bacteroidia	Bacteroidales	Prolixibacteraceae	Unclassified	Unclassified
ASV_00366	23.9354	26.1272	13.0795	0.964824	1.35969	6.47181	0.48586	0.620704	Bacteria	Proteobacteria	Gammaproteobacteria	Chromatiales	Chromatiaceae	Unclassified	Unclassified
ASV_00490	23.7092	5.71174	31.5017	-2.45298	1.86643	11.5981	0.114576	0.19711	Bacteria	Desulfobacterota	Desulfobacteria	Desulfobacterales	Desulfosarcinaceae	Desulfatitalea	1561 558043
ASV_00530	23.7022	13.1895	28.3844	-1.10851	1.5965	6.06066	0.532685	0.664946	Bacteria	Proteobacteria	Gammaproteobacteria	Pseudomonadales	Halieaceae	Unclassified	Unclassified
ASV_00427	23.6487	32.1638	46.6311	-0.535304	2.0918	3.97647	0.782484	0.872607	Bacteria	Proteobacteria	Gammaproteobacteria	Unclassified	Unclassified	Unclassified	Unclassified
ASV_00425	23.6119	20.2928	33.1657	-0.712667	0.862108	12.2873	0.0914983	0.162893	Bacteria	Chloroflexota	Anaerolineae	4572-78	4572-78	4572-78	1405 74272
ASV_00371	23.5887	43.48	0	22.9017	1.85264	50.1321	1.36e-08	1.31e-07	Bacteria	Desulfobacterota	Desulfobacteria	Desulfobacterales	Unclassified	Unclassified	Unclassified
ASV_00402	23.4637	31.7934	8.41761	1.87377	1.56402	13.7448	0.0559115	0.107075	Bacteria	Bacteroidota	Bacteroidia	Flavobacteriales	Flavobacteriaceae	Unclassified	Unclassified
ASV_00577	23.4512	0	42.1111	-38.7092	2.07355	39.6332	1.48e-06	9.42e-06	Bacteria	Bacteroidota	Chlorobia	Chlorobiales	Chlorobiaceae	Chlorobium	Chlorobium limicola 1497 2763181
ASV_00523	23.3877	11.4261	36.1879	-1.62958	1.2943	6.71207	0.459462	0.594768	Bacteria	Chloroflexota	Anaerolineae	Anaerolineales	envOPS12	UBA12294	1508 87800
ASV_00310	23.3413	31.7744	12.8777	1.28419	2.19535	1.38123	0.986139	0.995167	Bacteria	Proteobacteria	Gammaproteobacteria	GCA-001735895	GCA-2746365	GCA-2746365	1534 112926
ASV_00454	23.2274	15.8049	24.1109	-0.534917	0.956342	6.50373	0.482309	0.618755	Bacteria	Bacteroidota	Ignavibacteria	Ignavibacteriales	Ignavibacteriaceae	Ignavibacterium	Ignavibacterium album 1535 3658997
ASV_00374	23.17	0	16.5238	-34.3888	1.82163	60.8828	1.01e-10	1.6e-09	Bacteria	Bacteroidota	Chlorobia	Chlorobiales	Chlorobiaceae	Chlorobium	Chlorobium limicola 1497 2763181
ASV_00336	23.0812	50.32	0	23.1857	1.39844	59.2975	2.08e-10	3.02e-09	Bacteria	Bacteroidota	Bacteroidia	Bacteroidales	Unclassified	Unclassified	Unclassified
ASV_00524	23.0585	27.4211	2.78917	3.67625	0.921952	34.5719	1.35e-05	7.28e-05	Bacteria	Myxococcota	Myxococcia	Myxococcales	Anaeromyxobacteraceae	Anaeromyxobacter	Anaeromyxobacter dehalogenans 1554 5200
ASV_00433	23.0282	22.7734	32.2045	-0.470236	1.40173	23.2617	0.00153457	0.00483306	Bacteria	Planctomycetota	Planctomycetes	Pirellulales	Pirellulaceae	Unclassified	Unclassified
ASV_00489	23.0057	6.29299	32.4373	-2.3615	1.36313	3.81203	0.801156	0.8838	Bacteria	Bacteroidota	Bacteroidia	Chitinophagales	Saprospiraceae	OLB8	1524 37677
ASV_00347	22.8998	14.0931	71.0286	-2.33586	2.59778	4.48555	0.722456	0.820658	Bacteria	Proteobacteria	Gammaproteobacteria	Unclassified	Unclassified	Unclassified	Unclassified
ASV_00476	22.8971	7.02128	45.2253	-2.67994	1.44657	15.4636	0.0304955	0.0643595	Bacteria	Chloroflexota	Anaerolineae	Anaerolineales	UBA6092	UBA6092	1495 38793
ASV_00442	22.7437	18.353	21.4936	-0.234631	2.85405	8.16374	0.318377	0.448167	Bacteria	Desulfobacterota	Desulfobulbia	Desulfobulbales	Unclassified	Unclassified	Unclassified
ASV_00458	22.5233	15.0458	46.6413	-1.60815	0.834178	22.6276	0.00197859	0.00599923	Bacteria	Proteobacteria	Gammaproteobacteria	Unclassified	Unclassified	Unclassified	Unclassified
ASV_00377	22.4715	13.5828	21.6523	-0.688054	1.42201	3.78558	0.804117	0.885267	Bacteria	Bacteroidota	Ignavibacteria	Ignavibacteriales	Ignavibacteriaceae	Ignavibacterium	Ignavibacterium album 1535 3658997
ASV_00541	22.3862	3.26588	29.7616	-3.17184	1.75369	14.6128	0.0412957	0.0834651	Bacteria	Chloroflexota	Anaerolineae	Anaerolineales	envOPS12	UBA8950	1505 209799
ASV_00513	22.3404	30.18	7.9206	1.94198	0.943986	25.5478	0.00060645	0.00213524	Bacteria	Patescibacteria	WWE3	0-14-0-20-40-13	0-14-0-20-40-13	0-14-0-20-40-13	1456 86341
ASV_00526	22.3223	0	26.4613	-25.4613	1.6797	59.931	1.56e-10	2.35e-09	Bacteria	Desulfobacterota	Desulfobacteria	Desulfobacterales	Desulfobacteraceae	Desulfotignum	Desulfotignum phosphitoxidans 1573 636017
ASV_00413	22.3195	25.9352	7.83608	1.63615	0.938363	9.32082	0.230436	0.34796	Bacteria	Chloroflexota	Anaerolineae	Anaerolineales	UBA6092	UBA6092	1495 38793
ASV_00410	22.248	28.021	22.0183	0.336398	1.07527	9.15636	0.241624	0.361805	Bacteria	Actinobacteriota	Unclassified	Unclassified	Unclassified	Unclassified	Unclassified
ASV_00396	22.2201	24.5152	26.1274	-0.0722067	1.1066	2.07025	0.95585	0.982551	Bacteria	Acidobacteriota	Aminicenantia	Aminicenantales	Aminicenantaceae	Aminicenans	Unclassified
ASV_00424	22.1025	27.7984	2.15265	3.48606	0.859924	51.6364	6.89e-09	7.15e-08	Bacteria	Patescibacteria	Saccharimonadia	Saccharimonadales	UBA4665	UBA5150	1511 17320
ASV_00421	22.097	6.8995	18.3312	-1.42723	0.996794	17.8611	0.0126125	0.0306854	Bacteria	Bacteroidota	Bacteroidia	Cytophagales	Cyclobacteriaceae	BBD-1991-12	1515 31145
ASV_00416	22.0789	13.5823	19.1397	-0.407713	0.803219	17.9362	0.0122614	0.0299434	Bacteria	Bacteroidota	Bacteroidia	Bacteroidales	Unclassified	Unclassified	Unclassified
ASV_00419	22.0444	35.7444	2.64072	3.61999	1.5834	18.7735	0.00892721	0.0228441	Bacteria	Desulfobacterota	Desulfobacteria	Desulfobacterales	Unclassified	Unclassified	Unclassified
ASV_00496	21.9893	5.12314	29.3918	-2.53632	1.75172	10.0003	0.188559	0.295306	Bacteria	Proteobacteria	Alphaproteobacteria	Unclassified	Unclassified	Unclassified	Unclassified
ASV_00437	21.8849	21.2708	25.936	-0.269822	1.7439	5.23549	0.63125	0.749954	Bacteria	Spirochaetota	Spirochaetia	Spirochaetales	Unclassified	Unclassified	Unclassified
ASV_00443	21.8243	21.7694	11.6718	0.880421	0.951555	4.55292	0.714336	0.815652	Bacteria	Spirochaetota	Spirochaetia	Spirochaetales	Spirochaetaceae_B	UBA2779	1541 14025
ASV_00521	21.77	14.1375	21.2564	-0.484787	0.890319	5.51856	0.596946	0.720053	Bacteria	Bacteroidota	Unclassified	Unclassified	Unclassified	Unclassified	Unclassified
ASV_00555	21.7617	3.17466	10.1929	-1.67318	1.22956	33.4122	2.22e-05	0.000113523	Bacteria	Proteobacteria	Gammaproteobacteria	Pseudomonadales	Halieaceae	Unclassified	Unclassified
ASV_00529	21.6582	8.32894	22.8964	-1.38836	0.910623	9.67276	0.207889	0.319983	Bacteria	Bacteroidota	Bacteroidia	Cytophagales	Cyclobacteriaceae	Unclassified	Unclassified
ASV_00407	21.6271	30.6073	21.3614	0.522355	1.16071	7.07447	0.421168	0.556765	Bacteria	Patescibacteria	Paceibacteria	Moranbacterales	UBA2206	Unclassified	Unclassified
ASV_00467	21.537	4.51609	27.1153	-2.57994	1.67047	30.6682	7.16e-05	0.000316561	Bacteria	Bacteroidota	Bacteroidia	Bacteroidales	Prolixibacteraceae	Draconibacterium	Draconibacterium orientale 1518 5897
ASV_00477	21.5342	19.8485	26.8573	-0.425144	1.26905	2.03001	0.958161	0.982852	Bacteria	Unclassified	Unclassified	Unclassified	Unclassified	Unclassified	Unclassified
ASV_00361	21.4366	44.8739	4.56883	3.15977	1.0515	14.0914	0.0495799	0.0969277	Bacteria	Calditrichota	Calditrichia	Calditrichales	Calditrichaceae	Caldithrix	Caldithrix abyssi 1536 4955439
ASV_00844	21.3926	19.8616	5.14956	1.87067	1.68556	33.5224	2.12e-05	0.000109053	Bacteria	Bacteroidota	Bacteroidia	Cytophagales	Cyclobacteriaceae	Unclassified	Unclassified
ASV_00550	21.2994	20.1234	16.5968	0.294005	1.14068	5.81484	0.561528	0.689323	Bacteria	Planctomycetota	Planctomycetes	Pirellulales	Pirellulaceae	Unclassified	Unclassified
ASV_00525	21.214	8.40034	8.28735	0.0301716	1.26389	5.0421	0.654826	0.771601	Bacteria	Bacteroidota	Bacteroidia	Chitinophagales	Saprospiraceae	Haliscomenobacter	Haliscomenobacter hydrossis 1512 8371686
ASV_00473	21.1838	19.5466	26.3787	-0.422707	1.19558	2.23906	0.945434	0.97946	Bacteria	Bacteroidota	Bacteroidia	Flavobacteriales	Unclassified	Unclassified	Unclassified
ASV_00589	21.0946	7.97835	15.9825	-1.00465	1.48837	3.72687	0.810645	0.88582	Bacteria	Acidobacteriota	Aminicenantia	UBA2199	UBA2199	UBA647	356 46610
ASV_00395	21.0792	21.6804	33.9605	-0.660499	1.65475	5.52055	0.596706	0.720053	Bacteria	Bacteroidota	Bacteroidia	Cytophagales	Cyclobacteriaceae	Unclassified	Unclassified
ASV_00488	21.069	11.747	30.446	-1.37542	1.0021	20.5871	0.00443177	0.0121714	Bacteria	Proteobacteria	Gammaproteobacteria	Betaproteobacteriales	Methylophilaceae	Methylotenera	Unclassified
ASV_00441	21.0122	49.8771	27.6077	0.878429	1.41124	5.65192	0.580928	0.706082	Bacteria	Acidobacteriota	Luteitaleia	Luteitaleales	SCN-69-37	SCN-69-37	1551 181001
ASV_00485	20.9938	21.9751	44.4919	-0.996183	1.3001	11.1655	0.131563	0.217953	Bacteria	Planctomycetota	Planctomycetes	Pirellulales	Pirellulaceae	Unclassified	Unclassified
ASV_00389	20.7798	31.1382	18.9239	0.697814	1.57225	5.95527	0.544982	0.671505	Bacteria	Proteobacteria	Alphaproteobacteria	Rhodobacterales	Rhodobacteraceae	Unclassified	Unclassified
ASV_00832	20.7442	0	94.2564	-41.5209	2.88422	16.9119	0.017973	0.041077	Bacteria	Campylobacterota	Campylobacteria	Campylobacterales	Sulfurovaceae	Sulfurovum	Sulfurovum lithotrophicum 1508 2217891
ASV_00452	20.7358	25.3334	23.2244	0.116366	1.5425	5.98319	0.541714	0.669194	Bacteria	Unclassified	Unclassified	Unclassified	Unclassified	Unclassified	Unclassified
ASV_00567	20.6961	8.92829	29.9116	-1.67561	0.640034	29.5293	0.000115812	0.000476893	Bacteria	Planctomycetota	Phycisphaerae	Phycisphaerales	SM1A02	Unclassified	Unclassified
ASV_00406	20.6497	39.578	1.04081	5.22971	1.41871	31.2953	5.48e-05	0.000251881	Bacteria	Desulfobacterota	Desulfobacteria	Desulfobacterales	Desulfosarcinaceae	Desulfatitalea	1561 558043
ASV_00573	20.6443	20.8945	6.11277	1.86684	1.22471	10.524	0.160772	0.258066	Bacteria	Desulfobacterota	Desulfobacteria	Desulfobacterales	Unclassified	Unclassified	Unclassified
ASV_02168	20.6264	3.21868	15.4407	-2.28963	1.56595	50.9481	9.41e-09	9.36e-08	Bacteria	Verrucomicrobiota	Verrucomicrobiae	Verrucomicrobiales	Akkermansiaceae	Roseibacillus	1535 31885
ASV_00391	20.6223	31.5314	13.7602	1.16896	1.31678	2.25744	0.94423	0.97946	Bacteria	Proteobacteria	Gammaproteobacteria	Chromatiales	Sedimenticolaceae	Unclassified	Unclassified
ASV_00482	20.5966	29.3172	10.1552	1.53913	1.68712	4.67547	0.699498	0.804479	Bacteria	Gemmatimonadota	Gemmatimonadetes	SG8-23	Unclassified	Unclassified	Unclassified
ASV_02907	20.4917	0.12382	0.0851845	0.0400558	1.98929	62.2905	5.26e-11	8.86e-10	Bacteria	Proteobacteria	Gammaproteobacteria	Betaproteobacteriales	Burkholderiaceae	Hydrogenophaga	Hydrogenophaga pseudoflava 1524 5479
ASV_00592	20.3239	0.866739	6.32847	-2.85377	1.66325	41.054	7.9e-07	5.47e-06	Bacteria	Bacteroidota	Bacteroidia	Flavobacteriales	Flavobacteriaceae	Maribacter	1143 1471
ASV_00378	20.3155	41.2096	1.61851	4.41753	1.2986	40.7959	8.86e-07	6.02e-06	Bacteria	Proteobacteria	Alphaproteobacteria	Caulobacterales	Hyphomonadaceae	Hyphomonas	Hyphomonas chukchiensis 1451 29609
ASV_00679	20.2861	17.4227	22.4791	-0.339449	0.748884	12.3169	0.0906087	0.161697	Bacteria	Proteobacteria	Gammaproteobacteria	Chromatiales	Chromatiaceae	Unclassified	Unclassified
ASV_00520	20.2698	15.3302	33.4482	-1.12727	0.942613	20.0953	0.00536738	0.0143765	Bacteria	Proteobacteria	Alphaproteobacteria	Geminicoccales	Geminicoccaceae	B29T1	1483 5796
ASV_00502	20.0612	20.0152	41.2705	-1.03747	1.42335	7.19849	0.40851	0.544554	Bacteria	Acidobacteriota	Thermoanaerobaculia	Thermoanaerobaculales	Thermoanaerobaculaceae	Unclassified	Unclassified
ASV_00734	20.0282	6.62385	8.44974	-0.420606	1.36379	33.2818	2.35e-05	0.000119216	Bacteria	Planctomycetota	UBA1135	UBA2386	UBA2386	UBA2386	813 16239
ASV_00745	19.9058	10.2103	17.0499	-0.742068	1.12904	5.44328	0.606034	0.728562	Bacteria	Desulfobacterota	Desulfobulbia	Desulfobulbales	Desulfocapsaceae	Desulforhopalus	Desulforhopalus singaporensis 1539 1573
ASV_00568	19.871	6.7236	19.0912	-1.49715	2.09875	1.77645	0.971172	0.987313	Bacteria	Proteobacteria	Gammaproteobacteria	Betaproteobacteriales	Hydrogenophilaceae	UBA3361	1119 42560
ASV_00420	19.8528	40.0603	8.49314	2.20408	1.98735	10.6677	0.153787	0.248451	Bacteria	Proteobacteria	Gammaproteobacteria	Unclassified	Unclassified	Unclassified	Unclassified
ASV_00466	19.8199	20.7161	0.452064	5.13931	1.75521	12.5973	0.0825496	0.148774	Bacteria	Chloroflexota	Anaerolineae	Anaerolineales	envOPS12	Unclassified	Unclassified
ASV_00455	19.6924	23.3451	10.5811	1.06416	1.04715	8.48123	0.292075	0.420647	Bacteria	Verrucomicrobiota	Verrucomicrobiae	Pedosphaerales	Pedosphaeraceae	UBA6082	1076 30331
ASV_00368	19.5348	27.6013	17.5748	0.610113	1.10578	2.72154	0.909512	0.959037	Bacteria	Caldatribacteriota	JS1	SB-45	34-128	34-128	1584 33088
ASV_00855	19.5072	0	60.2168	-36.7745	2.00014	49.4812	1.83e-08	1.71e-07	Bacteria	Campylobacterota	Campylobacteria	Campylobacterales	Sulfurovaceae	Sulfurovum	Sulfurovum lithotrophicum 1508 2217891
ASV_00572	19.5054	9.8945	32.9969	-1.72762	1.06329	28.8478	0.00015423	0.000617349	Bacteria	Bacteroidota	Bacteroidia	Flavobacteriales	Flavobacteriaceae	Unclassified	Unclassified
ASV_00649	19.4945	0	45.057	-26.2537	1.40633	90.6111	9.27e-17	3.69e-15	Bacteria	Nitrospirota	Thermodesulfovibrionia	Thermodesulfovibrionales	SM23-35	0-14-3-00-41-53	1530 4763
ASV_00535	19.4431	0	8.95935	-23.9432	1.51512	89.5959	1.5e-16	5.37e-15	Bacteria	Bacteroidota	Bacteroidia	Flavobacteriales	Unclassified	Unclassified	Unclassified
ASV_00478	19.4287	35.6659	5.11003	2.74525	1.78623	36.2092	6.62e-06	3.79e-05	Bacteria	Nitrospirota	Thermodesulfovibrionia	Thermodesulfovibrionales	SM23-35	0-14-3-00-41-53	1530 4763
ASV_00438	19.3982	16.7005	26.9927	-0.6911	1.82792	4.53795	0.716143	0.816414	Bacteria	Actinobacteriota	Actinobacteria	Unclassified	Unclassified	Unclassified	Unclassified
ASV_00531	19.3206	18.1359	22.0409	-0.22693	0.836514	5.48677	0.60078	0.723156	Bacteria	Unclassified	Unclassified	Unclassified	Unclassified	Unclassified	Unclassified
ASV_00682	19.2556	10.9296	6.3154	0.916271	0.977814	44.341	1.84e-07	1.43e-06	Bacteria	Bacteroidota	Bacteroidia	Unclassified	Unclassified	Unclassified	Unclassified
ASV_00451	19.1498	17.6877	20.1956	-0.207142	1.62267	4.70419	0.69601	0.802045	Bacteria	Bacteroidota	Ignavibacteria	Ignavibacteriales	Ignavibacteriaceae	Ignavibacterium	Ignavibacterium album 1535 3658997
ASV_00468	19.117	22.0167	31.5764	-0.520788	2.39556	3.50472	0.834725	0.902964	Bacteria	Proteobacteria	Gammaproteobacteria	Chromatiales	Chromatiaceae	Marichromatium	Marichromatium purpuratum 1523 3779112
ASV_00717	19.073	0	60.3032	-49.9495	2.13039	33.2356	2.39e-05	0.000121172	Bacteria	Verrucomicrobiota	Verrucomicrobiae	Verrucomicrobiales	Akkermansiaceae	Rubritalea	Rubritalea squalenifaciens 1171 1247
ASV_00868	19.0164	16.9672	0	36.7729	1.96886	40.7013	9.24e-07	6.22e-06	Bacteria	Campylobacterota	Campylobacteria	Campylobacterales	Thiovulaceae	Sulfurimonas	Sulfurimonas gotlandica 1513 2952682
ASV_01268	19.0105	8.8228	6.86933	0.353983	3.29608	7.87666	0.343596	0.476182	Bacteria	Proteobacteria	Gammaproteobacteria	Betaproteobacteriales	Hydrogenophilaceae	Thiobacillus	Thiobacillus thioparus 1531 2837
ASV_00517	18.9575	0	14.7909	-24.5814	1.91044	34.6292	1.31e-05	7.13e-05	Bacteria	Bacteroidota	Bacteroidia	Cytophagales	Cyclobacteriaceae	Algoriphagus	Unclassified
ASV_00447	18.8966	21.6861	0	21.9242	1.9574	45.0776	1.32e-07	1.06e-06	Bacteria	Desulfobacterota	Desulfobacteria	Desulfobacterales	Desulfosarcinaceae	Desulfatitalea	1561 558043
ASV_00479	18.8229	0	44.3229	-35.8418	1.74234	59.3005	2.08e-10	3.02e-09	Bacteria	Bacteroidota	Ignavibacteria	Ignavibacteriales	Ignavibacteriaceae	Ignavibacterium	Ignavibacterium album 1535 3658997
ASV_00518	18.8218	19.5059	22.458	-0.233095	1.26373	2.74499	0.907548	0.957854	Bacteria	Proteobacteria	Gammaproteobacteria	Pseudomonadales	Spongiibacteraceae	Oceanicoccus	1410 218226
ASV_00498	18.729	17.6334	12.2136	0.52323	0.811353	6.73866	0.456588	0.592655	Bacteria	Calditrichota	Calditrichia	Calditrichales	Calditrichaceae	Caldithrix	Caldithrix abyssi 1536 4955439
ASV_00463	18.6908	15.691	22.463	-0.5216	1.85128	3.0376	0.881502	0.94084	Bacteria	Calditrichota	Calditrichia	Calditrichales	Calditrichaceae	Caldithrix	Caldithrix abyssi 1536 4955439
ASV_00552	18.5826	2.10419	29.6726	-3.8196	1.85157	27.0479	0.000326726	0.00122565	Bacteria	Desulfobacterota	Syntrophobacteria	Syntrophobacterales	Syntrophobacteraceae	Delta-01	996 28359
ASV_00622	18.478	10.4827	42.3616	-1.98109	1.32178	10.1987	0.177592	0.279966	Bacteria	Chloroflexota	Anaerolineae	Anaerolineales	Unclassified	Unclassified	Unclassified
ASV_00607	18.2827	25.0578	24.9802	-0.000693894	1.54656	12.6595	0.0808523	0.146475	Bacteria	Planctomycetota	Planctomycetes	Planctomycetales	Planctomycetaceae	UBA10327	UBA10327 sp2 985 21501
ASV_00606	18.2487	0	17.3582	-47.9242	1.81958	37.5816	3.64e-06	2.16e-05	Bacteria	Bacteroidota	Bacteroidia	Chitinophagales	Saprospiraceae	Unclassified	Unclassified
ASV_00470	18.2003	21.0594	23.1491	-0.136109	1.14468	3.71226	0.812259	0.88582	Bacteria	Chloroflexota	Anaerolineae	Anaerolineales	envOPS12	UBA12294	1508 87800
ASV_00533	18.1597	7.89936	28.6367	-1.87704	1.36007	14.3548	0.0452188	0.0902487	Bacteria	Proteobacteria	Gammaproteobacteria	Woeseiales	Woeseiaceae	UBA1844	1520 31591
ASV_00534	18.0412	31.9066	26.9554	0.238684	3.10354	4.71803	0.694329	0.802045	Bacteria	MBNT15	MBNT15	MBNT15	MBNT15	CG2-30-66-27	1118 33948
ASV_00712	18.0106	12.9882	47.2105	-1.84528	1.86061	7.23243	0.405087	0.543021	Bacteria	Proteobacteria	Gammaproteobacteria	Unclassified	Unclassified	Unclassified	Unclassified
ASV_00510	18.0002	21.4168	13.1239	0.713213	0.782373	6.03659	0.535484	0.664946	Bacteria	Calditrichota	Calditrichia	Calditrichales	Calditrichaceae	Caldithrix	Caldithrix abyssi 1536 4955439
ASV_00557	17.9986	15.2119	19.2179	-0.27273	1.39332	4.65158	0.702396	0.806517	Bacteria	Chloroflexota	Anaerolineae	Unclassified	Unclassified	Unclassified	Unclassified
ASV_00444	17.9986	36.8437	3.2339	3.37259	1.22221	27.4899	0.000271944	0.00104476	Bacteria	Desulfobacterota	Desulfobulbia	Desulfobulbales	Desulfocapsaceae	Desulfofustis	Desulfofustis glycolicus 1555 1715
ASV_00516	17.949	13.9637	44.6046	-1.6818	2.1062	12.1407	0.0960273	0.170105	Bacteria	Planctomycetota	Planctomycetes	Pirellulales	Pirellulaceae	Unclassified	Unclassified
ASV_00434	17.9333	18.8704	70.2456	-1.90233	1.64971	34.0864	1.66e-05	8.84e-05	Bacteria	Proteobacteria	Alphaproteobacteria	Rhizobiales	Rhizobiaceae	Unclassified	Unclassified
ASV_00409	17.9278	4.92203	38.1711	-2.95541	3.05116	9.98037	0.189688	0.296427	Bacteria	Proteobacteria	Gammaproteobacteria	Betaproteobacteriales	Burkholderiaceae	Hydrogenophaga	Unclassified
ASV_00624	17.8838	21.3077	0	22.0891	1.06065	149.665	4.77e-29	4.89e-27	Bacteria	Chloroflexota	Anaerolineae	Anaerolineales	Unclassified	Unclassified	Unclassified
ASV_00483	17.8825	21.1188	23.0595	-0.125158	0.922944	10.8185	0.146733	0.23867	Bacteria	Proteobacteria	Alphaproteobacteria	Rhizobiales	Hyphomicrobiaceae	Filomicrobium	Filomicrobium marinum 1479 3969941
ASV_00492	17.8694	29.7287	17.4235	0.770346	1.71232	1.82531	0.968873	0.987313	Bacteria	Chloroflexota	Anaerolineae	Anaerolineales	envOPS12	Unclassified	Unclassified
ASV_00636	17.8059	11.4648	4.61484	1.24545	1.01836	14.8476	0.0380033	0.0776872	Bacteria	Proteobacteria	Gammaproteobacteria	Unclassified	Unclassified	Unclassified	Unclassified
ASV_01267	17.706	0	2.08161	-21.9103	1.81435	68.8181	2.56e-12	5.39e-11	Bacteria	Fermentibacterota	Fermentibacteria	Fermentibacterales	Fermentibacteraceae	UBA6080	1467 154378
ASV_00404	17.6677	0.775248	3.74691	-2.40405	2.06933	21.7439	0.0028119	0.00817332	Bacteria	Campylobacterota	Campylobacteria	Campylobacterales	Sulfurovaceae	Sulfurovum_A	1503 1552
ASV_00514	17.6021	16.2244	50.3208	-1.63762	2.31461	14.9657	0.0364414	0.0750296	Bacteria	Proteobacteria	Gammaproteobacteria	Betaproteobacteriales	Unclassified	Unclassified	Unclassified
ASV_00561	17.5218	23.8675	1.19258	4.04957	1.40742	14.5107	0.0428088	0.0862799	Bacteria	Verrucomicrobiota	Verrucomicrobiae	Verrucomicrobiales	Verrucomicrobiaceae	Prosthecobacter	Prosthecobacter debontii 1543 5364
ASV_00648	17.4644	8.48767	115.236	-3.76178	1.51157	71.4284	7.6e-13	1.81e-11	Bacteria	Patescibacteria	ABY1	Falkowbacterales	UBA12075	Unclassified	Unclassified
ASV_00412	17.3525	31.1545	12.6348	1.28986	2.83559	10.8592	0.144878	0.236188	Bacteria	Desulfobacterota	Desulfobacteria	Desulfobacterales	Desulfosarcinaceae	Desulfatitalea	1561 558043
ASV_00621	17.343	1.86756	20.9004	-3.4815	1.50316	30.2413	8.58e-05	0.000365731	Bacteria	Bacteroidota	Bacteroidia	Chitinophagales	Saprospiraceae	Unclassified	Unclassified
ASV_00499	17.3032	20.3633	40.0892	-0.985339	1.93997	17.9877	0.0120257	0.0295084	Bacteria	Proteobacteria	Alphaproteobacteria	Rhodobacterales	Rhodobacteraceae	Pseudorhodobacter	Pseudorhodobacter wandonensis 1463 7639
ASV_00668	17.2842	1.0596	20.0192	-4.24509	1.64033	27.0186	0.000330714	0.00123737	Bacteria	Bacteroidota	Bacteroidia	Chitinophagales	Saprospiraceae	Unclassified	Unclassified
ASV_00486	17.2559	11.8314	73.1725	-2.63368	1.78602	14.5726	0.0418855	0.0845379	Bacteria	Bacteroidota	Bacteroidia	Flavobacteriales	Flavobacteriaceae	Altibacter	Altibacter lentus 1513 3142700
ASV_00560	17.2326	18.1561	44.37	-1.29509	2.09905	8.366	0.301429	0.430656	Bacteria	Gemmatimonadota	Gemmatimonadetes	Gemmatimonadales	Gemmatimonadaceae	Unclassified	Unclassified
ASV_00379	17.2073	30.5429	17.8582	0.747832	1.45258	5.16632	0.639675	0.75694	Bacteria	Bacteroidota	Bacteroidia	Bacteroidales	Unclassified	Unclassified	Unclassified
ASV_00694	17.0268	7.16481	2.42937	1.41878	1.42838	18.3156	0.0106243	0.026663	Bacteria	Bacteroidota	Bacteroidia	Cytophagales	Cyclobacteriaceae	UBA2336	1519 806586
ASV_00713	17.0134	10.5911	3.72924	1.41403	1.54433	5.97748	0.542381	0.669194	Bacteria	Bacteroidota	Bacteroidia	Cytophagales	Cyclobacteriaceae	Unclassified	Unclassified
ASV_00469	16.9999	20.2782	17.4329	0.211496	1.11303	2.99072	0.885859	0.943118	Bacteria	Desulfobacterota	Desulfobacteria	Desulfatiglanales	Desulfatiglandaceae	Desulfatiglans	Desulfatiglans anilini 1561 196762
ASV_00527	16.9075	29.081	14.8397	0.966809	1.33235	11.5663	0.115753	0.198414	Bacteria	Proteobacteria	Gammaproteobacteria	Xanthomonadales	Rhodanobacteraceae	Rhodanobacter	Unclassified
ASV_00504	16.9074	15.7152	26.9252	-0.779527	1.41863	7.58111	0.370975	0.504849	Bacteria	Bacteroidota	Bacteroidia	Bacteroidales	Prolixibacteraceae	Unclassified	Unclassified
ASV_00588	16.8412	12.3051	9.2167	0.379094	1.31603	24.4129	0.000963704	0.00324175	Bacteria	Chloroflexota	Anaerolineae	Anaerolineales	Unclassified	Unclassified	Unclassified
ASV_00511	16.836	7.67288	31.195	-2.02824	1.32798	5.6334	0.583146	0.708176	Bacteria	Proteobacteria	Gammaproteobacteria	Xanthomonadales	Xanthomonadaceae	Unclassified	Unclassified
ASV_00637	16.8021	2.04066	15.631	-2.9352	1.58405	26.3697	0.000432508	0.00157306	Bacteria	Spirochaetota	Spirochaetia	Unclassified	Unclassified	Unclassified	Unclassified
ASV_00460	16.7793	40.9469	22.3114	0.873131	1.61095	16.7619	0.0189978	0.0432125	Bacteria	Proteobacteria	Gammaproteobacteria	Betaproteobacteriales	Burkholderiaceae	Hydrogenophaga	Hydrogenophaga pseudoflava 1524 5479
ASV_00493	16.7499	24.8317	9.65949	1.33874	2.25292	3.18927	0.866958	0.930347	Bacteria	Proteobacteria	Gammaproteobacteria	GCA-001735895	GCA-2746365	GCA-2746365	1534 112926
ASV_00528	16.7468	30.3145	1.44462	4.26723	2.35185	6.77513	0.452663	0.588093	Bacteria	Proteobacteria	Gammaproteobacteria	Chromatiales	Chromatiaceae	Marichromatium	Marichromatium purpuratum 1523 3779112
ASV_00519	16.7291	26.3852	16.2231	0.700539	1.1941	5.53853	0.59454	0.718361	Bacteria	Planctomycetota	Planctomycetes	Pirellulales	Pirellulaceae	Unclassified	Unclassified
ASV_00597	16.5963	11.3128	11.4107	-0.0651328	1.33311	11.4587	0.119824	0.203687	Bacteria	Unclassified	Unclassified	Unclassified	Unclassified	Unclassified	Unclassified
ASV_00681	16.5531	5.47655	33.8327	-2.62263	1.46421	20.339	0.00488217	0.0132754	Bacteria	Chloroflexota	Anaerolineae	Anaerolineales	Anaerolineaceae	Unclassified	Unclassified
ASV_00751	16.5452	19.2308	2.78588	2.60465	1.12387	20.5691	0.0044631	0.0122287	Bacteria	Proteobacteria	Gammaproteobacteria	Betaproteobacteriales	Hydrogenophilaceae	Thiobacillus	Thiobacillus thioparus 1531 2837
ASV_00512	16.5317	21.8087	9.16437	1.26677	1.3019	11.9532	0.10211	0.179759	Bacteria	Spirochaetota	Spirochaetia	Spirochaetales	Salinispiraceae	Unclassified	Unclassified
ASV_00436	16.4744	27.0044	10.197	1.38093	1.96221	6.39847	0.494067	0.627101	Bacteria	Proteobacteria	Gammaproteobacteria	Unclassified	Unclassified	Unclassified	Unclassified
ASV_00644	16.4706	15.6729	26.9483	-0.719563	1.04522	25.5407	0.000608223	0.00213623	Bacteria	Desulfobacterota	Desulfobacteria	Desulfobacterales	Magnetomoraceae	Magnetomorum	1560 48529
ASV_00538	16.4556	35.1554	6.83367	2.20263	0.872724	99.1457	1.62e-18	7.73e-17	Bacteria	Unclassified	Unclassified	Unclassified	Unclassified	Unclassified	Unclassified
ASV_00505	16.3745	13.7464	22.0566	-0.701791	1.50106	15.871	0.0263217	0.0570636	Bacteria	Chloroflexota	Anaerolineae	Caldilineales	Caldilineaceae	Caldilinea	Caldilinea aerophila 1501 5144873
ASV_00600	16.3544	8.32293	26.6521	-1.69447	1.20933	15.1344	0.0343145	0.0713683	Bacteria	Acidobacteriota	Acidobacteriae	Solibacterales	Solibacteraceae	Solibacter	Solibacter usitatus 1496 9965640
ASV_00549	16.345	33.2396	0	22.7596	1.3361	86.2654	7.22e-16	2.35e-14	Bacteria	Spirochaetota	Spirochaetia	Spirochaetales	Unclassified	Unclassified	Unclassified
ASV_00696	16.3215	4.13168	37.056	-3.18019	1.4241	29.0159	0.000143722	0.000578522	Bacteria	Proteobacteria	Alphaproteobacteria	Rhodobacterales	Rhodobacteraceae	Unclassified	Unclassified
ASV_00593	16.316	23.1874	29.8333	-0.38189	1.51779	17.2169	0.0160498	0.0371556	Bacteria	Proteobacteria	Gammaproteobacteria	Pseudomonadales	Pseudohongiellaceae	Pseudohongiella	Unclassified
ASV_00647	16.2674	16.8557	3.48166	2.11224	1.28894	32.7502	2.95e-05	0.000146119	Bacteria	Proteobacteria	Gammaproteobacteria	Pseudomonadales	Halieaceae	Congregibacter	1529 471934
ASV_00726	16.2227	0	28.562	-25.5774	1.50176	65.014	1.49e-11	2.78e-10	Bacteria	Unclassified	Unclassified	Unclassified	Unclassified	Unclassified	Unclassified
ASV_00869	16.1104	15.4533	4.24035	1.74088	1.20835	17.825	0.0127851	0.0309055	Bacteria	Proteobacteria	Gammaproteobacteria	Betaproteobacteriales	Hydrogenophilaceae	Thiobacillus	Thiobacillus thioparus 1531 2837
ASV_00494	16.0623	19.9039	10.9258	0.825238	1.47754	4.17418	0.759511	0.853631	Bacteria	Desulfobacterota	Unclassified	Unclassified	Unclassified	Unclassified	Unclassified
ASV_00430	16.0391	34.6655	3.06664	3.40239	1.851	6.64916	0.4663	0.601447	Bacteria	Bacteroidota	Bacteroidia	Bacteroidales	Unclassified	Unclassified	Unclassified
ASV_00610	16.0106	11.2355	22.0795	-0.989625	1.87597	2.37901	0.935929	0.974699	Bacteria	Proteobacteria	Gammaproteobacteria	Unclassified	Unclassified	Unclassified	Unclassified
ASV_00449	15.979	80.4623	9.80455	3.01838	1.51828	20.3235	0.00491176	0.0133306	Bacteria	Verrucomicrobiota	Verrucomicrobiae	Verrucomicrobiales	Akkermansiaceae	Roseibacillus	1535 31885
ASV_00582	15.966	12.87	22.9944	-0.80342	1.22919	5.70486	0.574602	0.70077	Bacteria	Actinobacteriota	Coriobacteriia	OPB41	UBA2279	UBA6100	1196 3506
ASV_00543	15.947	16.9207	17.0415	-0.00918131	1.88872	2.0382	0.957696	0.982852	Bacteria	Planctomycetota	Planctomycetes	Pirellulales	Pirellulaceae	Unclassified	Unclassified
ASV_00903	15.9253	18.0342	7.17139	1.30676	2.37395	7.49554	0.379166	0.513559	Bacteria	Desulfobacterota	Desulfobacteria	Desulfobacterales	Unclassified	Unclassified	Unclassified
ASV_00515	15.8886	0	18.9597	-46.4291	1.98529	30.7239	6.99e-05	0.000312052	Bacteria	Proteobacteria	Gammaproteobacteria	Thiotrichales	Thiotrichaceae	Thiothrix	Thiothrix nivea 1487 4638170
ASV_00578	15.8746	20.2839	26.4754	-0.362261	1.38332	2.88495	0.895437	0.95049	Bacteria	Chloroflexota	Anaerolineae	Unclassified	Unclassified	Unclassified	Unclassified
ASV_00625	15.801	11.6509	19.818	-0.798794	1.2851	11.7593	0.108756	0.189136	Bacteria	Proteobacteria	Gammaproteobacteria	Xanthomonadales	Rhodanobacteraceae	Dokdonella	Unclassified
ASV_00596	15.7885	28.597	0	22.5114	0.971705	180.498	1.53e-35	2.43e-33	Bacteria	Desulfobacterota	Unclassified	Unclassified	Unclassified	Unclassified	Unclassified
ASV_01293	15.7736	0	2.7061	-22.2901	1.69441	77.2202	5.07e-14	1.37e-12	Bacteria	Bacteroidota	Bacteroidia	Bacteroidales	Marinilabiliaceae	Unclassified	Unclassified
ASV_00604	15.7709	16.4582	7.91013	1.03663	1.57897	1.76122	0.971868	0.987313	Bacteria	Nitrospirota	Thermodesulfovibrionia	Thermodesulfovibrionales	SM23-35	0-14-3-00-41-53	1530 4763
ASV_00509	15.7481	34.0738	21.4938	0.658066	2.8592	9.98338	0.189517	0.296427	Bacteria	Proteobacteria	Gammaproteobacteria	Betaproteobacteriales	Gallionellaceae	Gallionella	Gallionella acididurans 1536 5037
ASV_00579	15.5466	23.5558	27.061	-0.177326	1.66358	4.08351	0.77011	0.861489	Bacteria	Actinobacteriota	Acidimicrobiia	bin76	bin76	bin76	1084 56223
ASV_00595	15.5401	16.0499	17.9603	-0.159051	1.61069	1.00987	0.994668	0.996912	Bacteria	Proteobacteria	Gammaproteobacteria	Methylococcales	Methylomonadaceae	KS41	1530 2423795
ASV_00632	15.5029	1.99607	34.9133	-4.12225	1.31574	17.2706	0.0157325	0.0366579	Bacteria	Unclassified	Unclassified	Unclassified	Unclassified	Unclassified	Unclassified
ASV_00872	15.4983	11.5423	18.0744	-0.612552	1.85601	4.15247	0.762058	0.855822	Bacteria	Spirochaetota	Spirochaetia	Spirochaetales	Unclassified	Unclassified	Unclassified
ASV_00638	15.4567	6.26168	21.5287	-1.77729	1.97964	11.1765	0.131102	0.217719	Bacteria	Desulfobacterota	Desulfobacteria	Desulfobacterales	Unclassified	Unclassified	Unclassified
ASV_00590	15.4329	4.59903	55.7626	-3.60284	2.298	15.882	0.0262164	0.0570078	Bacteria	Bacteroidota	Bacteroidia	Unclassified	Unclassified	Unclassified	Unclassified
ASV_00544	15.3353	27.2731	12.9923	1.08158	1.92811	9.00581	0.252239	0.375347	Bacteria	Chloroflexota	Ellin6529	CSP1-4	CSP1-4	GWC2-73-18	813 18739
ASV_00690	15.3308	0	33.1205	-23.9925	1.99834	25.7774	0.00055193	0.00196257	Bacteria	Proteobacteria	Gammaproteobacteria	Betaproteobacteriales	Hydrogenophilaceae	UBA3361	1119 42560
ASV_00566	15.3228	7.72569	44.0427	-2.5194	1.6166	9.68452	0.207168	0.319216	Bacteria	Bacteroidota	Bacteroidia	Chitinophagales	Chitinophagaceae	Niabella	Niabella soli 1524 4697343
ASV_00475	15.2011	1.88888	19.2824	-3.39293	1.48799	38.0443	2.97e-06	1.79e-05	Bacteria	Bacteroidota	Bacteroidia	Unclassified	Unclassified	Unclassified	Unclassified
ASV_00724	15.2003	31.3766	1.9498	3.8282	1.30118	26.53	0.000404811	0.00149124	Bacteria	Patescibacteria	Paceibacteria	UBA9983	Yonathbacteraceae	UBA1550	Unclassified
ASV_00670	15.1952	13.0801	22.6081	-0.740741	1.14783	18.9389	0.00838091	0.0216394	Bacteria	Bacteroidota	Bacteroidia	Bacteroidales	Unclassified	Unclassified	Unclassified
ASV_00782	15.182	10.8292	22.1273	-1.00359	1.22259	6.23481	0.512615	0.645498	Bacteria	Patescibacteria	ABY1	Falkowbacterales	UBA12075	XYA2-FULL-47-19	XYA2-FULL-47-19 sp1 931 65708
ASV_00728	15.1557	27.7991	1.4398	3.94527	1.17246	50.4453	1.18e-08	1.16e-07	Bacteria	Bacteroidota	Bacteroidia	Chitinophagales	Unclassified	Unclassified	Unclassified
ASV_00650	15.1519	16.0386	20.6851	-0.382822	1.90593	9.52831	0.216916	0.331033	Bacteria	Bacteroidota	Bacteroidia	Chitinophagales	Saprospiraceae	Unclassified	Unclassified
ASV_00609	15.0993	20.5257	23.2026	-0.182695	1.28839	3.91067	0.790007	0.878503	Bacteria	Bacteroidota	Bacteroidia	Unclassified	Unclassified	Unclassified	Unclassified
ASV_00616	15.0812	7.99385	13.2573	-0.676452	0.934158	15.7641	0.0273612	0.059049	Bacteria	Bacteroidota	Bacteroidia	Bacteroidales	Marinilabiliaceae	Saccharicrinis	Saccharicrinis fermentans 1518 1713
ASV_00772	15.0566	8.31881	10.1393	-0.0911876	0.946553	9.25231	0.235045	0.353061	Bacteria	Cloacimonadota	Cloacimonadia	Cloacimonadales	Cloacimonadaceae	UBA5553	1543 60562
ASV_00645	15.0452	20.7194	16.3842	0.346144	3.59968	0.474067	0.999536	0.999536	Bacteria	Nitrospirota	Thermodesulfovibrionia	Thermodesulfovibrionales	SM23-35	0-14-3-00-41-53	1530 4763
ASV_00721	14.9778	0	20.5552	-25.1876	1.82221	56.9709	6.06e-10	7.89e-09	Bacteria	Chloroflexota	Anaerolineae	Anaerolineales	envOPS12	Unclassified	Unclassified
ASV_00676	14.9749	17.3614	28.0286	-0.636343	1.13647	3.63996	0.820187	0.891751	Bacteria	Desulfobacterota	Desulfovibrionia	Desulfovibrionales	Unclassified	Unclassified	Unclassified
ASV_00642	14.944	23.6768	0	22.2413	1.44739	51.9536	5.96e-09	6.33e-08	Bacteria	Desulfuromonadota	Desulfuromonadia	Desulfuromonadales	Geothermobacteraceae	Geothermobacter	1556 35286
ASV_00631	14.8722	11.1566	31.4802	-1.47572	1.8457	3.47331	0.838045	0.904987	Bacteria	Proteobacteria	Gammaproteobacteria	Methylococcales	Methylomonadaceae	KS41	1530 2423795
ASV_00777	14.8616	19.5992	0	22.02	1.43989	75.2205	1.29e-13	3.37e-12	Bacteria	Bacteroidota	Bacteroidia	Flavobacteriales	Cryomorphaceae	Coccinistipes	Unclassified
ASV_00740	14.8469	5.74342	11.7672	-1.05896	1.48932	8.21824	0.313743	0.443387	Bacteria	Proteobacteria	Gammaproteobacteria	Pseudomonadales	Halieaceae	Congregibacter	1529 471934
ASV_00806	14.8141	11.3081	32.1194	-1.49656	3.21541	4.61004	0.70743	0.810349	Bacteria	Proteobacteria	Gammaproteobacteria	Chromatiales	Chromatiaceae	Unclassified	Unclassified
ASV_00722	14.7356	16.0762	0	21.7389	1.23569	55.9195	9.8e-10	1.2e-08	Bacteria	Bacteroidota	Bacteroidia	Chitinophagales	Saprospiraceae	Lewinella_A	Lewinella_A agarilytica 1524 5938
ASV_00741	14.7198	0.921552	2.12609	-1.3404	1.58012	18.7771	0.00891504	0.0228441	Bacteria	Bacteroidota	Bacteroidia	Cytophagales	Cyclobacteriaceae	Algoriphagus	1519 1598
ASV_00811	14.715	0.358525	18.6611	-5.6513	1.22827	71.9459	5.97e-13	1.47e-11	Bacteria	Nitrospirota	Thermodesulfovibrionia	Thermodesulfovibrionales	SM23-35	0-14-3-00-41-53	1530 4763
ASV_00576	14.6535	33.2625	2.64072	3.46389	1.27361	29.666	0.000109331	0.000452808	Bacteria	Proteobacteria	Gammaproteobacteria	Pseudomonadales	Halieaceae	Congregibacter	1529 471934
ASV_00767	14.6439	20.8389	2.59272	2.92241	0.932439	31.8059	4.41e-05	0.000206624	Bacteria	Patescibacteria	Paceibacteria	UBA9983	Yonathbacteraceae	Unclassified	Unclassified
ASV_00546	14.5816	13.1367	12.4817	0.0826449	1.43894	4.75658	0.689641	0.799559	Bacteria	Spirochaetota	Spirochaetia	Spirochaetales	Unclassified	Unclassified	Unclassified
ASV_00695	14.5619	11.5711	13.2709	-0.149127	1.96725	1.92963	0.963632	0.985897	Bacteria	Chloroflexota	Anaerolineae	Anaerolineales	Anaerolineaceae	Brevefilum	1511 2574431
ASV_00564	14.5252	23.1525	12.4522	0.86757	1.82832	13.1832	0.0677682	0.125306	Bacteria	Chloroflexota	Anaerolineae	Anaerolineales	envOPS12	Unclassified	Unclassified
ASV_00635	14.518	0	19.9756	-25.0266	2.02021	29.4063	0.00012197	0.000497957	Bacteria	Proteobacteria	Gammaproteobacteria	Betaproteobacteriales	Burkholderiaceae	Hydrogenophaga	Hydrogenophaga pseudoflava 1524 5479
ASV_00626	14.4985	15.1575	15.2438	-0.0277942	1.3197	19.2745	0.0073697	0.0192014	Bacteria	Desulfobacterota	Desulfobacteria	Desulfobacterales	Unclassified	Unclassified	Unclassified
ASV_00548	14.4975	29.5275	2.00978	3.74711	1.20137	34.6975	1.27e-05	6.97e-05	Bacteria	Nitrospirota	Thermodesulfovibrionia	Thermodesulfovibrionales	SM23-35	0-14-3-00-41-53	1530 4763
ASV_00853	14.4716	0	29.783	-25.6834	1.17409	124.153	1.04e-23	7.13e-22	Bacteria	Bacteroidota	Bacteroidia	Flavobacteriales	Flavobacteriaceae	Lutibacter	Lutibacter sp1 1511 5330
ASV_00673	14.4168	14.9783	12.9366	0.252612	1.08165	5.66652	0.579182	0.704556	Bacteria	Chloroflexota	Anaerolineae	Anaerolineales	envOPS12	UBA12087	UBA12087 sp1 1506 51542
ASV_00617	14.3223	23.6945	0	22.3022	1.2332	67.6815	4.34e-12	8.64e-11	Bacteria	Proteobacteria	Gammaproteobacteria	Unclassified	Unclassified	Unclassified	Unclassified
ASV_01157	14.2655	1.6654	14.1933	-3.08166	1.22645	17.7867	0.0129706	0.0311859	Bacteria	Bacteroidota	Bacteroidia	Bacteroidales	Unclassified	Unclassified	Unclassified
ASV_00809	14.2541	18.2814	1.66933	3.18807	1.20882	17.175	0.016302	0.0374372	Bacteria	Proteobacteria	Gammaproteobacteria	Betaproteobacteriales	Hydrogenophilaceae	Thiobacillus	Thiobacillus thioparus 1531 2837
ASV_00825	14.248	12.8089	0	21.4316	2.25334	11.9002	0.103891	0.182445	Bacteria	Desulfobacterota	Desulfobacteria	Desulfobacterales	Desulfosarcinaceae	Desulfatitalea	1561 558043
ASV_00779	14.2176	11.4709	25.6083	-1.14791	1.20603	7.61987	0.367303	0.501281	Bacteria	Proteobacteria	Gammaproteobacteria	Xanthomonadales	Rhodanobacteraceae	Unclassified	Unclassified
ASV_00542	14.1702	30.8213	9.17641	1.71393	1.41041	22.7601	0.00187654	0.00575652	Bacteria	Proteobacteria	Gammaproteobacteria	Chromatiales	Unclassified	Unclassified	Unclassified
ASV_00737	14.1398	10.7261	5.0876	1.08998	1.06672	11.52	0.117491	0.200673	Bacteria	Bacteroidota	Bacteroidia	AKYH767	b-17BO	UBA2475	1515 5648308
ASV_00716	14.023	0	3.40117	-36.9314	2.0332	40.5141	1e-06	6.66e-06	Bacteria	Proteobacteria	Alphaproteobacteria	Rhizobiales	Rhizobiaceae	Unclassified	Unclassified
ASV_00545	14.0221	29.0938	11.5439	1.33264	1.58814	8.33877	0.303672	0.433428	Bacteria	Chloroflexota	Anaerolineae	Unclassified	Unclassified	Unclassified	Unclassified
ASV_00671	13.9812	7.32993	18.7641	-1.34029	1.26303	10.2166	0.17663	0.278756	Bacteria	Desulfobacterota	Desulfobacteria	Desulfobacterales	Unclassified	Unclassified	Unclassified
ASV_00663	13.9346	14.9952	9.41903	0.64943	1.36962	3.66941	0.81697	0.888928	Bacteria	Unclassified	Unclassified	Unclassified	Unclassified	Unclassified	Unclassified
ASV_00704	13.856	12.7243	14.9585	-0.221373	1.31466	4.30575	0.743964	0.840111	Bacteria	Bacteroidota	Bacteroidia	Unclassified	Unclassified	Unclassified	Unclassified
ASV_00720	13.7412	16.2564	40.211	-1.3111	2.51552	14.4759	0.0433367	0.0870988	Bacteria	Acidobacteriota	Unclassified	Unclassified	Unclassified	Unclassified	Unclassified
ASV_00675	13.7351	21.9633	0	22.1439	1.165	74.0824	2.2e-13	5.54e-12	Bacteria	Unclassified	Unclassified	Unclassified	Unclassified	Unclassified	Unclassified
ASV_00569	13.6635	24.2252	10.6451	1.16621	2.15139	9.60426	0.21213	0.324768	Bacteria	Proteobacteria	Gammaproteobacteria	Chromatiales	Chromatiaceae	Marichromatium	Marichromatium purpuratum 1523 3779112
ASV_00752	13.6574	3.58626	1.61851	0.992501	1.82408	6.70154	0.460602	0.595707	Bacteria	Bacteroidota	Bacteroidia	Flavobacteriales	Crocinitomicaceae	Unclassified	Unclassified
ASV_00680	13.6524	7.67731	37.3111	-2.28607	2.4734	8.42224	0.296836	0.425792	Bacteria	Proteobacteria	Gammaproteobacteria	Betaproteobacteriales	Nitrosomonadaceae	Nitrosospira	Unclassified
ASV_00581	13.6231	18.9358	1.70369	3.27099	1.49051	27.4195	0.000280028	0.00105879	Bacteria	Desulfobacterota	Desulfobacteria	Desulfobacterales	Magnetomoraceae	Magnetomorum	1560 48529
ASV_00620	13.5782	30.6349	0	22.8098	1.76618	50.9524	9.39e-09	9.36e-08	Bacteria	Verrucomicrobiota	Verrucomicrobiae	Verrucomicrobiales	Akkermansiaceae	Roseibacillus	1535 31885
ASV_00662	13.5539	0	4.46024	-22.9174	1.55768	60.4435	1.23e-10	1.94e-09	Bacteria	Bacteroidota	Bacteroidia	Bacteroidales	Unclassified	Unclassified	Unclassified
ASV_00611	13.5123	21.7474	22.75	-0.0744348	2.36234	8.2059	0.314789	0.444426	Bacteria	Actinobacteriota	Acidimicrobiia	Microtrichales	Ilumatobacteraceae	Ilumatobacter_A	Ilumatobacter_A coccineus 1219 23615
ASV_03164	13.4903	1.31018	10.9196	-2.95089	1.52713	24.7253	0.000848715	0.00290265	Bacteria	Proteobacteria	Gammaproteobacteria	Pseudomonadales	Halieaceae	Congregibacter	1529 471934
ASV_00598	13.4768	14.603	8.6574	0.700773	1.39466	5.03384	0.655834	0.771601	Bacteria	Proteobacteria	Gammaproteobacteria	Unclassified	Unclassified	Unclassified	Unclassified
ASV_00612	13.4657	12.9339	15.1962	-0.248707	2.18779	6.63131	0.46825	0.603419	Bacteria	Bacteroidota	Bacteroidia	Flavobacteriales	Unclassified	Unclassified	Unclassified
ASV_01138	13.4421	0	12.1143	-24.3285	1.7759	49.6536	1.69e-08	1.6e-07	Bacteria	Acidobacteriota	Aminicenantia	UBA2199	UBA2199	UBA2199	1549 412349
ASV_00766	13.427	8.58049	0	20.8159	1.21306	32.9564	2.7e-05	0.000135163	Bacteria	Bacteroidota	Bacteroidia	Bacteroidales	Unclassified	Unclassified	Unclassified
ASV_00930	13.4072	11.0548	8.83191	0.463309	1.72876	22.1024	0.00243916	0.00714789	Bacteria	Desulfuromonadota	Desulfuromonadia	Desulfuromonadales	Geopsychrobacteraceae	Desulfuromusa	Desulfuromusa kysingii 1529 5451
ASV_00683	13.4014	15.6114	7.60888	0.984215	1.25902	3.84433	0.797523	0.881829	Bacteria	Unclassified	Unclassified	Unclassified	Unclassified	Unclassified	Unclassified
ASV_00655	13.3965	3.16721	40.6358	-3.67463	1.64326	30.4546	7.84e-05	0.000341267	Bacteria	Planctomycetota	Planctomycetes	Pirellulales	Pirellulaceae	Unclassified	Unclassified
ASV_00584	13.3457	29.7867	3.10164	3.82857	1.25569	12.9308	0.0738127	0.13526	Bacteria	Deinococcota	Deinococci	Deinococcales	Trueperaceae	Truepera	1523 76618
ASV_00615	13.319	4.95227	5.72325	-0.26229	1.5327	3.85213	0.796643	0.881829	Bacteria	Bacteroidota	Bacteroidia	Bacteroidales	Unclassified	Unclassified	Unclassified
ASV_00574	13.2907	0	26.7429	-25.4576	1.66477	30.9965	6.23e-05	0.000279708	Bacteria	Proteobacteria	Alphaproteobacteria	Rhizobiales	Rhizobiaceae	Hoeflea	Unclassified
ASV_00540	13.2569	27.6573	5.57009	2.2158	1.36729	50.287	1.27e-08	1.24e-07	Bacteria	Bacteroidota	Ignavibacteria	Ignavibacteriales	Ignavibacteriaceae	Ignavibacterium	Ignavibacterium album 1535 3658997
ASV_01059	13.1633	0.734702	8.40254	-3.47484	2.07427	30.4828	7.74e-05	0.000338244	Bacteria	SAR324	SAR324	SAR324	NAC60-12	JCVI-SCAAA005	Unclassified
ASV_00786	13.1118	21.9175	0	22.1504	0.826444	277.342	4.14e-56	1.48e-53	Bacteria	Bacteroidota	Bacteroidia	Bacteroidales	Unclassified	Unclassified	Unclassified
ASV_00889	13.1004	9.8118	6.36699	0.631044	1.78143	10.5231	0.160818	0.258066	Bacteria	Proteobacteria	Gammaproteobacteria	Betaproteobacteriales	Unclassified	Unclassified	Unclassified
ASV_00641	13.0833	0	27.4722	-36.9427	1.96658	44.5965	1.64e-07	1.3e-06	Bacteria	Bacteroidota	Ignavibacteria	Ignavibacteriales	Ignavibacteriaceae	Ignavibacterium	Ignavibacterium album 1535 3658997
ASV_00916	13.0819	15.6622	0.0760325	6.93541	1.37708	29.9801	9.58e-05	0.000403605	Bacteria	Proteobacteria	Gammaproteobacteria	Betaproteobacteriales	Hydrogenophilaceae	Thiobacillus	Thiobacillus thioparus 1531 2837
ASV_00730	13.077	5.63502	17.4344	-1.64012	2.24874	21.3776	0.00324967	0.00927645	Bacteria	Bacteroidota	Ignavibacteria	SJA-28	B-1AR	OLB4	1517 137497
ASV_00841	13.0678	0	40.2212	-26.0355	1.73063	40.2147	1.15e-06	7.53e-06	Bacteria	Proteobacteria	Alphaproteobacteria	Rhodobacterales	Rhodobacteraceae	Unclassified	Unclassified
ASV_00672	13.0533	22.3943	1.19258	4.01647	1.70922	12.8533	0.0757642	0.138263	Bacteria	Patescibacteria	Saccharimonadia	Saccharimonadales	Saccharimonadaceae	UBA1547	1473 900471
ASV_00762	13.0437	9.31499	23.95	-1.37322	1.91423	11.8793	0.104599	0.183239	Bacteria	Proteobacteria	Gammaproteobacteria	Betaproteobacteriales	Burkholderiaceae	Unclassified	Unclassified
ASV_01045	12.9965	0	31.8449	-25.7744	1.94422	44.7746	1.51e-07	1.21e-06	Bacteria	Bacteroidota	Bacteroidia	Bacteroidales	Unclassified	Unclassified	Unclassified
ASV_00570	12.9955	15.0136	35.1204	-1.24489	1.29493	13.1467	0.0686133	0.126705	Bacteria	Proteobacteria	Gammaproteobacteria	Steroidobacterales	Steroidobacteraceae	Steroidobacter	Steroidobacter denitrificans 1533 3467246
ASV_00664	12.986	9.69007	8.59053	0.136185	1.84148	3.31047	0.854873	0.919695	Bacteria	Chloroflexota	Anaerolineae	Anaerolineales	Unclassified	Unclassified	Unclassified
ASV_00627	12.9616	20.4423	5.66187	1.77419	1.43685	3.15831	0.869982	0.932448	Bacteria	Planctomycetota	Planctomycetes	Pirellulales	Pirellulaceae	Unclassified	Unclassified
ASV_01411	12.9338	3.13857	0.772992	1.91351	2.18762	19.3317	0.00720931	0.0189211	Bacteria	Bacteroidota	Bacteroidia	Flavobacteriales	Crocinitomicaceae	Fluviicola	Unclassified
ASV_00981	12.9244	2.70179	20.8052	-2.94552	1.85164	23.9946	0.00114185	0.00374433	Bacteria	Bacteroidota	Ignavibacteria	Ignavibacteriales	Melioribacteraceae	navibacteriae-3	1542 13382
ASV_01316	12.9207	8.15067	22.0798	-1.4221	2.958	1.93452	0.963375	0.985897	Bacteria	Unclassified	Unclassified	Unclassified	Unclassified	Unclassified	Unclassified
ASV_00639	12.9171	0	17.7972	-24.9817	1.68658	58.9236	2.48e-10	3.51e-09	Bacteria	Bacteroidota	Ignavibacteria	Ignavibacteriales	Ignavibacteriaceae	Ignavibacterium	Ignavibacterium album 1535 3658997
ASV_00661	12.8561	11.4403	11.8476	0.0395763	0.892146	4.84274	0.679148	0.790592	Bacteria	Bacteroidota	Bacteroidia	Bacteroidales	Lentimicrobiaceae	Lentimicrobium	Lentimicrobium saccharophilum 1549 3114282
ASV_00619	12.8137	26.9374	4.78933	2.43716	1.8465	22.1038	0.00243778	0.00714789	Bacteria	Proteobacteria	Gammaproteobacteria	Chromatiales	Chromatiaceae	Unclassified	Unclassified
ASV_00774	12.7876	8.39333	5.20404	0.673044	2.07862	11.2212	0.129256	0.216383	Bacteria	Desulfobacterota	BSN033	UBA8473	UBA8473	UBA8473	UBA8473 sp1 1270 5678
ASV_00559	12.7518	36.5195	0	22.8335	1.87924	35.1554	1.05e-05	5.81e-05	Bacteria	Proteobacteria	Gammaproteobacteria	Pseudomonadales	Halieaceae	Unclassified	Unclassified
ASV_00800	12.7336	0	24.6604	-25.3257	0.938939	209.534	1.1e-41	2.52e-39	Bacteria	Unclassified	Unclassified	Unclassified	Unclassified	Unclassified	Unclassified
ASV_00791	12.7252	13.1758	4.8272	1.37951	1.54344	15.6544	0.028468	0.0607967	Bacteria	Verrucomicrobiota	Verrucomicrobiae	Verrucomicrobiales	Akkermansiaceae	Roseibacillus	1535 31885
ASV_00587	12.6903	13.7836	16.3914	-0.267022	2.05416	16.694	0.0194799	0.0440294	Bacteria	Proteobacteria	Gammaproteobacteria	Pseudomonadales	Halieaceae	Congregibacter	1529 471934
ASV_00952	12.6782	12.076	7.19396	0.65355	1.24817	30.7097	7.03e-05	0.000312117	Bacteria	Bacteroidota	Bacteroidia	Flavobacteriales	Crocinitomicaceae	Fluviicola	Fluviicola taffensis 1521 4633577
ASV_00781	12.6754	16.5805	19.5533	-0.2246	0.903486	9.62206	0.211022	0.323416	Bacteria	Planctomycetota	Unclassified	Unclassified	Unclassified	Unclassified	Unclassified
ASV_00735	12.6654	8.74992	12.886	-0.575887	2.20693	8.57371	0.284727	0.411611	Bacteria	Chloroflexota	Anaerolineae	Anaerolineales	UBA6092	UBA6092	1495 38793
ASV_00831	12.5844	20.0806	0	22.0851	1.78781	47.4442	4.57e-08	3.99e-07	Bacteria	Desulfobacterota	Desulfobacteria	Desulfobacterales	Desulfosarcinaceae	Desulfatitalea	1561 558043
ASV_00651	12.5811	13.5143	11.8408	0.175178	1.54273	4.80749	0.683443	0.794302	Bacteria	Desulfobacterota	Desulfobacteria	Desulfobacterales	Desulfosarcinaceae	Unclassified	Unclassified
ASV_00746	12.5136	20.0033	11.1978	0.764346	1.07483	5.30638	0.622629	0.741669	Bacteria	Acidobacteriota	Mor1	Mor1	Mor1	Mor1	1552 5989545
ASV_00667	12.4721	12.0788	12.8672	-0.122201	1.54343	2.13811	0.951802	0.981953	Bacteria	Chloroflexota	Anaerolineae	Anaerolineales	envOPS12	UBA12294	1304 4398
ASV_00643	12.4385	19.5486	21.6355	-0.168067	1.50764	14.219	0.047421	0.0934723	Bacteria	Proteobacteria	Gammaproteobacteria	Betaproteobacteriales	Burkholderiaceae	Unclassified	Unclassified
ASV_00656	12.4039	17.8176	18.4606	-0.050754	1.6707	11.0028	0.138499	0.227602	Bacteria	Acidobacteriota	Thermoanaerobaculia	Thermoanaerobaculales	Thermoanaerobaculaceae	Unclassified	Unclassified
ASV_00776	12.3956	6.62774	4.19304	0.523625	1.10489	7.84616	0.346355	0.47919	Bacteria	Bacteroidota	Kapabacteria	Kapabacteriales	XYC2-FULL-35-21	XYC2-FULL-35-21	1509 41080
ASV_00700	12.3883	15.5559	27.1114	-0.809687	2.30053	2.74293	0.907722	0.957854	Bacteria	Proteobacteria	Gammaproteobacteria	Unclassified	Unclassified	Unclassified	Unclassified
ASV_00710	12.3448	9.39496	16.5631	-0.802643	2.03669	8.91458	0.258847	0.383587	Bacteria	Chloroflexota	Ellin6529	CSP1-4	CSP1-4	GWC2-73-18	813 18739
ASV_00941	12.3432	1.80098	7.83872	-2.14557	1.45375	22.6763	0.00194044	0.00590373	Bacteria	Acidobacteriota	Acidobacteriae	Solibacterales	Solibacteraceae	KBS-96	1497 6690628
ASV_01361	12.3232	7.46059	3.24916	1.11176	1.87805	16.0404	0.0247499	0.0541371	Bacteria	Proteobacteria	Gammaproteobacteria	Unclassified	Unclassified	Unclassified	Unclassified
ASV_00799	12.2217	5.10934	22.9009	-2.17898	1.85744	19.2979	0.0073037	0.0191338	Bacteria	Acidobacteriota	Acidobacteriae	Solibacterales	Solibacteraceae	KBS-96	1497 6690628
ASV_00708	12.0775	26.7537	0	22.4965	1.14342	94.5793	1.42e-17	6.14e-16	Bacteria	Bacteroidota	Bacteroidia	Cytophagales	Cyclobacteriaceae	Unclassified	Unclassified
ASV_00808	12.0358	17.8165	11.5483	0.601865	2.05314	8.89185	0.260514	0.38526	Bacteria	Bacteroidota	Bacteroidia	Flavobacteriales	Flavobacteriaceae	Altibacter	Altibacter lentus 1513 3142700
ASV_00795	12.0328	3.31459	25.7899	-2.95724	2.12323	6.86556	0.443011	0.579229	Bacteria	Proteobacteria	Gammaproteobacteria	Woeseiales	Woeseiaceae	UBA1844	1520 31591
ASV_00838	11.941	0	2.88924	-22.327	2.23419	27.7032	0.000248848	0.000966392	Bacteria	Firmicutes_A	Clostridia	Lachnospirales	Lachnospiraceae	Unclassified	Unclassified
ASV_00812	11.9054	10.5123	9.92273	0.117549	1.02	8.31696	0.305476	0.435569	Bacteria	Bacteroidota	Bacteroidia	Chitinophagales	Unclassified	Unclassified	Unclassified
ASV_00878	11.8705	11.9283	9.74069	0.26483	1.49155	9.78297	0.20121	0.311712	Bacteria	Bacteroidota	Bacteroidia	Cytophagales	Cyclobacteriaceae	Roseivirga	Unclassified
ASV_00693	11.8448	18.024	28.9467	-0.694608	1.89441	13.0287	0.071413	0.131199	Bacteria	Proteobacteria	Gammaproteobacteria	Betaproteobacteriales	Burkholderiaceae	Unclassified	Unclassified
ASV_00715	11.8265	0	12.1534	-23.2659	2.31523	25.5757	0.000599563	0.00211619	Bacteria	Desulfobacterota	Desulfobulbia	Desulfobulbales	Desulfocapsaceae	Unclassified	Unclassified
ASV_00794	11.8024	22.1166	0	22.2849	1.20267	82.0628	5.23e-15	1.56e-13	Bacteria	Patescibacteria	Saccharimonadia	Saccharimonadales	UBA4665	UBA5150	1511 17320
ASV_00742	11.7981	8.36967	12.2282	-0.558025	1.24311	2.23082	0.945969	0.97946	Bacteria	Bacteroidota	Bacteroidia	Unclassified	Unclassified	Unclassified	Unclassified
ASV_00796	11.7963	12.5969	6.94737	0.80615	1.52858	14.435	0.0439632	0.0879879	Bacteria	Chloroflexota	Anaerolineae	Anaerolineales	UBA6092	UBA6092	1495 38793
ASV_00805	11.7841	13.7386	11.6739	0.427099	0.72385	21.0112	0.00375365	0.0104854	Bacteria	Unclassified	Unclassified	Unclassified	Unclassified	Unclassified	Unclassified
ASV_00703	11.7588	7.93446	10.4735	-0.378	1.04892	8.85927	0.262919	0.388415	Bacteria	Bacteroidota	Bacteroidia	Unclassified	Unclassified	Unclassified	Unclassified
ASV_00790	11.6928	21.5967	0	22.2018	2.34547	13.752	0.0557723	0.10699	Bacteria	Desulfobacterota	Desulfobulbia	Desulfobulbales	Desulfocapsaceae	Desulforhopalus	Desulforhopalus singaporensis 1539 1573
ASV_00758	11.6912	7.47116	0	20.6955	1.91255	30.7088	7.04e-05	0.000312117	Bacteria	Proteobacteria	Gammaproteobacteria	Chromatiales	Chromatiaceae	WMS2	1215 4509
ASV_00731	11.6883	4.92203	21.0011	-2.0985	1.77322	14.4477	0.043768	0.0878348	Bacteria	Proteobacteria	Gammaproteobacteria	Betaproteobacteriales	Burkholderiaceae	Rubrivivax	1525 115288
ASV_00652	11.6667	0	43.4671	-26.197	2.15015	32.6021	3.14e-05	0.000154618	Bacteria	Actinobacteriota	Unclassified	Unclassified	Unclassified	Unclassified	Unclassified
ASV_00778	11.6515	12.3879	5.91082	1.10598	1.17617	5.35914	0.616224	0.736488	Bacteria	Chloroflexota	Anaerolineae	Anaerolineales	Unclassified	Unclassified	Unclassified
ASV_00910	11.644	17.7168	4.24278	2.01179	2.26282	23.175	0.001589	0.00497168	Bacteria	Proteobacteria	Gammaproteobacteria	Woeseiales	Woeseiaceae	UBA1847	736 6061
ASV_00749	11.6376	12.1154	18.5867	-0.630854	2.16978	6.4328	0.490216	0.623319	Bacteria	Bacteroidota	Bacteroidia	Flavobacteriales	Flavobacteriaceae	LPB0138	1518 3426122
ASV_00768	11.6269	15.5271	1.44462	3.20781	1.60793	7.89605	0.341849	0.47468	Bacteria	Planctomycetota	Planctomycetes	Pirellulales	Thermoguttaceae	RBG-16-64-12	1385 5791
ASV_01108	11.6104	17.3054	2.7886	2.7609	2.12763	18.9291	0.00841246	0.0216818	Bacteria	Unclassified	Unclassified	Unclassified	Unclassified	Unclassified	Unclassified
ASV_00933	11.61	4.61799	13.286	-1.46331	1.56687	14.4856	0.0431885	0.0869229	Bacteria	Desulfobacterota	Desulfobacteria	Desulfobacterales	Desulfosarcinaceae	Desulfatitalea	1561 558043
ASV_00961	11.6051	4.1693	2.08161	0.972586	2.11478	14.6717	0.0404455	0.0820942	Bacteria	Bacteroidota	Bacteroidia	Bacteroidales	Unclassified	Unclassified	Unclassified
ASV_00873	11.5787	10.5795	0.904129	3.21132	1.43234	16.3852	0.0218208	0.0484736	Bacteria	Unclassified	Unclassified	Unclassified	Unclassified	Unclassified	Unclassified
ASV_01048	11.5783	0.589357	18.6782	-4.92825	1.59383	29.966	9.63e-05	0.00040483	Bacteria	Proteobacteria	Gammaproteobacteria	Xanthomonadales	Xanthomonadaceae	Arenimonas	Arenimonas metalli 1435 1440
ASV_00602	11.5505	27.0665	0	22.4513	1.87337	44.4204	1.77e-07	1.39e-06	Bacteria	Desulfobacterota	Desulfobacteria	Desulfobacterales	Desulfosarcinaceae	Desulfatitalea	1561 558043
ASV_00931	11.5443	3.94828	12.7074	-1.64878	1.35962	10.9702	0.139923	0.229344	Bacteria	Spirochaetota	Spirochaetia	Treponematales	Treponemataceae_B	Treponema_E	Treponema_E primitia 1538 4059867
ASV_00659	11.4908	18.8848	2.5617	2.76481	1.85601	4.45016	0.72671	0.824525	Bacteria	Chloroflexota	Anaerolineae	Caldilineales	Caldilineaceae	Caldilinea	Caldilinea aerophila 1501 5144873
ASV_00987	11.4904	0	0	0	1.69377	63.789	2.63e-11	4.66e-10	Bacteria	Verrucomicrobiota	Kiritimatiellae	Kiritimatiellales	UBA1859	GCA-2712105	1570 20069
ASV_00881	11.4867	7.03321	0.37672	3.67605	1.29779	19.8545	0.00589275	0.0156666	Bacteria	Bacteroidota	Bacteroidia	AKYH767	b-17BO	UBA2475	1515 5648308
ASV_01081	11.4833	10.7998	5.35333	0.899938	1.28173	22.5316	0.00205589	0.00620229	Bacteria	Bacteroidota	Bacteroidia	Cytophagales	Cyclobacteriaceae	ELB16-189	1519 39987
ASV_01789	11.4682	1.12423	4.70612	-2.09721	1.49124	21.4295	0.00318384	0.00910666	Bacteria	Verrucomicrobiota	Verrucomicrobiae	Verrucomicrobiales	Akkermansiaceae	Roseibacillus	1535 31885
ASV_00986	11.3939	22.3706	1.21652	3.99437	1.81541	23.8217	0.00122453	0.00397004	Bacteria	Nitrospinota	Nitrospinia	Nitrospinales	Nitrospinaceae	LS-NOB	878 117237
ASV_00743	11.3824	12.5591	13.6168	-0.125926	3.05014	1.14253	0.992191	0.996912	Bacteria	Proteobacteria	Gammaproteobacteria	GCA-001735895	GCA-2746365	GCA-2746365	1534 112926
ASV_00784	11.357	1.99057	12.7727	-2.68851	1.73746	13.643	0.0579072	0.109763	Bacteria	Desulfobacterota	Desulfobacteria	Desulfobacterales	Magnetomoraceae	Magnetomorum	1560 48529
ASV_00867	11.3472	14.4534	10.0676	0.476499	1.46609	13.3285	0.0644986	0.119879	Bacteria	Bacteroidota	Bacteroidia	Cytophagales	Cyclobacteriaceae	BBD-1991-12	1515 31145
ASV_00813	11.2888	14.5438	12.4796	0.150845	1.00459	13.3868	0.0632261	0.117819	Bacteria	Actinobacteriota	Acidimicrobiia	Acidimicrobiales	Acidimicrobiaceae	Ferrimicrobium	Ferrimicrobium acidiphilum 1520 52295
ASV_00955	11.2852	22.3765	10.4525	1.06539	1.80903	22.2168	0.00233075	0.00690075	Bacteria	Verrucomicrobiota	Verrucomicrobiae	Verrucomicrobiales	Akkermansiaceae	Rubritalea	Rubritalea squalenifaciens 1171 1247
ASV_00860	11.2451	0	12.6911	-24.5272	1.41963	80.8903	9.07e-15	2.65e-13	Bacteria	Proteobacteria	Gammaproteobacteria	Xanthomonadales	Wenzhouxiangellaceae	Wenzhouxiangella	Wenzhouxiangella marina 1544 3675202
ASV_00723	11.2284	16.4949	2.78277	2.50859	1.96946	5.22498	0.632529	0.749954	Bacteria	Proteobacteria	Gammaproteobacteria	Unclassified	Unclassified	Unclassified	Unclassified
ASV_00701	11.2033	5.63027	48.1466	-3.09992	2.31397	18.0973	0.0115386	0.0286069	Bacteria	Bacteroidota	Bacteroidia	Cytophagales	Cyclobacteriaceae	ELB16-189	Unclassified
ASV_00761	11.1826	36.3411	0	22.9941	1.78061	47.3785	4.71e-08	4.09e-07	Bacteria	Proteobacteria	Gammaproteobacteria	Unclassified	Unclassified	Unclassified	Unclassified
ASV_00718	11.1798	14.2906	1.44814	3.13034	1.82244	10.3441	0.169896	0.269614	Bacteria	Proteobacteria	Gammaproteobacteria	Methylococcales	Methylomonadaceae	KS41	1530 2423795
ASV_00874	11.1789	1.43796	7.76005	-2.43035	1.55019	30.3346	8.24e-05	0.00035262	Bacteria	Spirochaetota	Spirochaetia	Spirochaetales	Marispirochaetaceae	Marispirochaeta	Marispirochaeta aestuarii 1522 2019
ASV_00913	11.1438	10.8611	27.4013	-1.34452	2.20979	16.2955	0.0225497	0.0497901	Bacteria	Bacteroidota	Bacteroidia	Flavobacteriales	Unclassified	Unclassified	Unclassified
ASV_00702	11.0987	12.287	1.95924	2.47126	1.54479	6.36601	0.49772	0.63118	Bacteria	Proteobacteria	Gammaproteobacteria	Methylococcales	Methylomonadaceae	KS41	1530 2423795
ASV_00769	11.0908	8.10827	13.9756	-0.819768	1.39644	5.70755	0.574282	0.70077	Bacteria	Chloroflexota	Anaerolineae	Caldilineales	Caldilineaceae	Caldilinea	Caldilinea aerophila 1501 5144873
ASV_00978	11.061	0	1.04081	-20.8901	1.58826	79.5207	1.73e-14	4.94e-13	Bacteria	Spirochaetota	Spirochaetia	Spirochaetales	Spirochaetaceae_B	UBA2779	1541 14025
ASV_00727	11.023	14.4703	10.314	0.486056	1.2883	2.49933	0.927148	0.968195	Bacteria	UBP1	PRR-12	LZORAL124-64-63	LZORAL124-64-63	LZORAL124-64-63	1554 34632
ASV_01062	11.0133	16.8259	0	21.8021	1.52274	62.9948	3.8e-11	6.56e-10	Bacteria	Bacteroidota	Bacteroidia	Chitinophagales	Saprospiraceae	OLB8	1524 37677
ASV_00807	10.9601	14.4091	10.5443	0.450287	1.10604	3.83141	0.798978	0.882757	Bacteria	Unclassified	Unclassified	Unclassified	Unclassified	Unclassified	Unclassified
ASV_01022	10.8642	0	19.5635	-24.9918	1.68145	31.6942	4.63e-05	0.000215996	Bacteria	Bacteroidota	Bacteroidia	Flavobacteriales	Flavobacteriaceae	Maribacter	Unclassified
ASV_01507	10.862	0	12.8318	-24.4414	1.59819	64.9717	1.52e-11	2.8e-10	Bacteria	Calditrichota	Calditrichia	Calditrichales	Calditrichaceae	Caldithrix	Caldithrix abyssi 1536 4955439
ASV_00771	10.8228	10.0356	18.7903	-0.924707	1.75028	1.79589	0.970269	0.987313	Bacteria	Planctomycetota	Phycisphaerae	Phycisphaerales	SM1A02	Unclassified	Unclassified
ASV_00714	10.7608	14.0661	11.0643	0.32646	2.35079	5.33826	0.618757	0.738284	Bacteria	Desulfuromonadota	Desulfuromonadia	Desulfuromonadales	Unclassified	Unclassified	Unclassified
ASV_01031	10.7381	14.6708	0	21.6261	1.1713	75.5074	1.13e-13	3e-12	Bacteria	Bacteroidota	Bacteroidia	Chitinophagales	Saprospiraceae	Haliscomenobacter	Haliscomenobacter hydrossis 1512 8371686
ASV_00975	10.7072	7.63636	0.927591	2.91429	0.994418	58.3017	3.29e-10	4.63e-09	Bacteria	Patescibacteria	WWE3	UBA101185	UBA10185	2-02-FULL-38-14	2-02-FULL-38-14 sp1 1438 31579
ASV_00863	10.6914	3.23042	15.1123	-2.28348	1.34035	28.1286	0.0002084	0.000818183	Bacteria	Calditrichota	Calditrichia	Calditrichales	Calditrichaceae	Caldithrix	Caldithrix abyssi 1536 4955439
ASV_00875	10.659	15.1297	3.71036	1.99101	2.2785	4.73336	0.692465	0.80089	Bacteria	Actinobacteriota	Thermoleophilia	Solirubrobacterales	Solirubrobacteraceae	Solirubrobacter	1543 602736
ASV_00810	10.6548	10.5085	6.48991	0.636726	1.48115	2.97363	0.887431	0.944089	Bacteria	Desulfobacterota	Desulfobacteria	Desulfatiglanales	Desulfatiglandaceae	Desulfatiglans	Desulfatiglans anilini 1561 196762
ASV_00824	10.618	15.9438	12.5957	0.397391	1.03345	8.12384	0.321801	0.452098	Bacteria	Desulfobacterota	Unclassified	Unclassified	Unclassified	Unclassified	Unclassified
ASV_00939	10.5555	4.3041	18.7571	-2.13689	1.19784	24.8574	0.000804267	0.00276383	Bacteria	Proteobacteria	Gammaproteobacteria	Woeseiales	Woeseiaceae	UBA1844	1520 31591
ASV_00817	10.5535	22.8514	0	24.2343	1.57644	70.4222	1.21e-12	2.76e-11	Bacteria	Desulfobacterota	Desulfobacteria	Desulfobacterales	Desulfosarcinaceae	Unclassified	Unclassified
ASV_00739	10.509	25.625	0	22.4214	1.24731	89.3108	1.71e-16	5.99e-15	Bacteria	Chloroflexota	Anaerolineae	Anaerolineales	Unclassified	Unclassified	Unclassified
ASV_00861	10.479	14.2389	16.5891	-0.135483	1.37537	4.29984	0.744666	0.840242	Bacteria	Unclassified	Unclassified	Unclassified	Unclassified	Unclassified	Unclassified
ASV_00798	10.4487	18.4643	14.2936	0.328408	1.38926	12.0091	0.10026	0.176937	Bacteria	Bacteroidota	Bacteroidia	Chitinophagales	Saprospiraceae	Haliscomenobacter	Haliscomenobacter hydrossis 1512 8371686
ASV_00890	10.4077	6.99518	13.4528	-0.897976	1.32351	5.98161	0.541898	0.669194	Bacteria	Calditrichota	Calditrichia	Calditrichales	Calditrichaceae	Caldithrix	Caldithrix abyssi 1536 4955439
ASV_01079	10.3836	13.5783	12.5374	0.0904991	1.97917	9.51582	0.217711	0.331894	Bacteria	Verrucomicrobiota	Verrucomicrobiae	Opitutales	Opitutaceae	Unclassified	Unclassified
ASV_01098	10.3604	8.38659	0	20.7639	1.30054	85.3962	1.09e-15	3.46e-14	Bacteria	Verrucomicrobiota	Kiritimatiellae	Kiritimatiellales	UBA1859	GCA-2712105	1570 20069
ASV_00898	10.3576	14.546	21.4129	-0.558075	2.2761	1.30902	0.988196	0.995471	Bacteria	Bacteroidota	Bacteroidia	Flavobacteriales	Flavobacteriaceae	Unclassified	Unclassified
ASV_00971	10.3467	0	15.3013	-24.6614	1.53327	49.2503	2.03e-08	1.87e-07	Bacteria	Chloroflexota	Anaerolineae	Anaerolineales	Anaerolineaceae	Brevefilum	1511 2574431
ASV_00804	10.3412	14.0297	6.96146	1.01823	1.68032	5.87617	0.554281	0.681205	Bacteria	Proteobacteria	Gammaproteobacteria	Unclassified	Unclassified	Unclassified	Unclassified
ASV_01182	10.3393	3.3663	5.46141	-0.588457	1.74038	17.2089	0.0160979	0.037201	Bacteria	Proteobacteria	Gammaproteobacteria	Chromatiales	Sedimenticolaceae	EsTjRp	EsTjRp sp1 1539 19620
ASV_00906	10.2949	2.37038	18.125	-2.91435	2.45772	14.7634	0.0391554	0.0798145	Bacteria	Proteobacteria	Alphaproteobacteria	Rhodobacterales	Rhodobacteraceae	Unclassified	Unclassified
ASV_00926	10.2729	4.29399	14.0974	-1.72952	2.44192	7.64898	0.364561	0.498489	Bacteria	Chloroflexota	Anaerolineae	Anaerolineales	Unclassified	Unclassified	Unclassified
ASV_00985	10.2244	6.08203	21.3918	-1.82067	1.41581	12.3681	0.0890847	0.159175	Bacteria	Unclassified	Unclassified	Unclassified	Unclassified	Unclassified	Unclassified
ASV_00876	10.1881	12.0002	7.04833	0.715077	1.56208	6.34951	0.499582	0.632421	Bacteria	Verrucomicrobiota	Unclassified	Unclassified	Unclassified	Unclassified	Unclassified
ASV_00754	10.1878	16.556	6.31045	1.3147	1.09936	4.77238	NA	NA	Bacteria	Chloroflexota	Anaerolineae	Unclassified	Unclassified	Unclassified	Unclassified
ASV_00797	10.1859	17.0832	8.06541	1.11126	1.08092	7.81064	0.349587	0.482473	Bacteria	Marinisomatota	Marinisomatia	Marinisomatales	Unclassified	Unclassified	Unclassified
ASV_00858	10.1189	0	15.8487	-23.0061	2.33728	19.6518	0.00637289	0.0168183	Bacteria	Campylobacterota	Campylobacteria	Campylobacterales	Thiovulaceae	Sulfurimonas	Sulfurimonas gotlandica 1513 2952682
ASV_00945	10.1086	2.00381	12.82	-2.68519	2.33047	10.7923	0.14794	0.240361	Bacteria	Bacteroidota	Bacteroidia	Flavobacteriales	Flavobacteriaceae	Lutibacter	Lutibacter sp1 1511 5330
ASV_01070	10.0765	0	6.73139	-23.4877	1.39477	56.94	6.14e-10	7.93e-09	Bacteria	Bacteroidota	Bacteroidia	Chitinophagales	Saprospiraceae	UBA10441	1300 12534
ASV_00780	10.0722	17.3931	4.29399	1.97013	2.0956	4.71094	0.69519	0.802045	Bacteria	Proteobacteria	Gammaproteobacteria	Chromatiales	Chromatiaceae	Thiocapsa	Thiocapsa marina 1524 467739
ASV_00852	10.0196	18.1875	7.09984	1.45188	1.56454	40.8524	8.64e-07	5.9e-06	Bacteria	Proteobacteria	Alphaproteobacteria	Rhizobiales	Hyphomicrobiaceae	Hyphomicrobium	1478 399726
ASV_00998	9.95899	15.3846	13.7889	0.20506	1.51384	26.575	0.000397359	0.00146757	Bacteria	Verrucomicrobiota	Verrucomicrobiae	Verrucomicrobiales	Akkermansiaceae	Roseibacillus	1535 31885
ASV_00902	9.94338	1.49987	11.5543	-2.89828	1.45476	24.3085	0.00100543	0.00335846	Bacteria	Proteobacteria	Alphaproteobacteria	Sphingomonadales	Sphingomonadaceae	Sandarakinorhabdus	Unclassified
ASV_00918	9.94051	5.94291	9.15426	-0.598571	1.40821	6.2882	0.506529	0.639521	Bacteria	Bacteroidota	Bacteroidia	Bacteroidales	Prolixibacteraceae	UBA6024	1319 40137
ASV_01085	9.92606	1.42393	8.95094	-2.65468	1.8828	26.4015	0.000426879	0.00155653	Bacteria	Campylobacterota	Campylobacteria	Campylobacterales	Sulfurovaceae	Sulfurovum	Sulfurovum lithotrophicum 1508 2217891
ASV_01026	9.92583	26.1336	2.19806	3.40106	1.56218	32.6475	3.08e-05	0.000152165	Bacteria	Myxococcota	Myxococcia	Myxococcales	Anaeromyxobacteraceae	Anaeromyxobacter	Anaeromyxobacter dehalogenans 1554 5200
ASV_00968	9.8942	1.85098	26.2773	-3.81957	1.5149	18.8323	0.00872921	0.0224175	Bacteria	Proteobacteria	Unclassified	Unclassified	Unclassified	Unclassified	Unclassified
ASV_01231	9.85442	12.8884	0	21.4447	1.44237	64.2813	2.1e-11	3.8e-10	Bacteria	Bacteroidota	Bacteroidia	Bacteroidales	Prolixibacteraceae	UBA6024	1319 40137
ASV_00816	9.85399	14.6238	11.9714	0.267136	1.77113	2.59176	0.92003	0.96445	Bacteria	Planctomycetota	Planctomycetes	Pirellulales	Thermoguttaceae	RBG-16-64-12	1385 5791
ASV_00877	9.82517	9.32123	0	21.2229	1.86124	15.5545	0.029513	0.062748	Bacteria	Proteobacteria	Gammaproteobacteria	Methylococcales	Methylomonadaceae	Methylomonas	Unclassified
ASV_00757	9.80744	13.7298	8.31355	0.694377	1.80518	3.90293	0.790887	0.878559	Bacteria	Proteobacteria	Gammaproteobacteria	Unclassified	Unclassified	Unclassified	Unclassified
ASV_02084	9.80575	5.70432	3.24657	0.764618	2.00943	15.0002	0.0359974	0.074222	Bacteria	Proteobacteria	Gammaproteobacteria	Betaproteobacteriales	Burkholderiaceae	Hydrogenophaga	Hydrogenophaga palleronii 1524 5769
ASV_00830	9.79139	7.733	9.79407	-0.342466	1.48541	3.71593	0.811853	0.88582	Bacteria	Desulfobacterota	Unclassified	Unclassified	Unclassified	Unclassified	Unclassified
ASV_00865	9.78859	0	3.94771	-22.8319	1.77925	42.1789	4.8e-07	3.48e-06	Bacteria	Bacteroidota	Bacteroidia	Flavobacteriales	Unclassified	Unclassified	Unclassified
ASV_01001	9.77233	3.71461	6.41368	-0.725221	1.32863	8.6021	0.282499	0.409738	Bacteria	Bacteroidota	Bacteroidia	Chitinophagales	Saprospiraceae	Lewinella_A	Lewinella_A agarilytica 1524 5938
ASV_01082	9.76526	1.38783	17.9869	-3.67795	1.75121	24.1532	0.00107079	0.00353559	Bacteria	Bacteroidota	Bacteroidia	Flavobacteriales	Unclassified	Unclassified	Unclassified
ASV_00984	9.75756	10.3766	18.2485	-0.77122	1.13558	20.026	0.00551378	0.0147137	Bacteria	Proteobacteria	Gammaproteobacteria	Betaproteobacteriales	Rhodocyclaceae	Azovibrio	Azovibrio restrictus 1534 2127
ASV_00921	9.73757	11.8063	4.16323	1.48679	2.38935	0.95513	0.99552	0.996912	Bacteria	Desulfobacterota	Desulfobacteria	Desulfatiglanales	Desulfatiglandaceae	Desulfatiglans	Desulfatiglans anilini 1561 196762
ASV_00866	9.72379	8.55063	6.59916	0.308041	1.55641	29.7751	0.000104417	0.00043371	Bacteria	Verrucomicrobiota	Verrucomicrobiae	Verrucomicrobiales	Akkermansiaceae	Roseibacillus	1535 31885
ASV_00665	9.71324	18.4504	11.1795	0.701081	2.18122	8.59604	0.282974	0.410012	Bacteria	Proteobacteria	Gammaproteobacteria	Chromatiales	Chromatiaceae	Unclassified	Unclassified
ASV_01055	9.69724	4.91147	24.6832	-2.31708	0.878228	33.3796	2.25e-05	0.000114718	Bacteria	Planctomycetota	Phycisphaerae	Phycisphaerales	SM1A02	UBA6054	1479 21997
ASV_00859	9.69355	13.3621	2.89627	2.11857	2.00609	8.64994	0.278775	0.406394	Bacteria	Chloroflexota	Anaerolineae	Unclassified	Unclassified	Unclassified	Unclassified
ASV_01859	9.68532	0	1.24897	-21.177	1.75536	62.938	3.9e-11	6.65e-10	Bacteria	Proteobacteria	Gammaproteobacteria	Unclassified	Unclassified	Unclassified	Unclassified
ASV_00849	9.65844	9.16112	12.4386	-0.464086	1.63012	3.95797	0.784606	0.874293	Bacteria	Bacteroidota	Bacteroidia	Bacteroidales	Unclassified	Unclassified	Unclassified
ASV_00823	9.61719	18.32	1.55681	3.34145	1.32292	11.1762	0.131118	0.217719	Bacteria	Bacteroidota	Bacteroidia	Flavobacteriales	Crocinitomicaceae	Crocinitomix	Crocinitomix catalasitica 1430 1719
ASV_00829	9.61056	10.0817	13.8712	-0.474303	2.50527	7.84528	0.346435	0.47919	Bacteria	Chloroflexota	Anaerolineae	Unclassified	Unclassified	Unclassified	Unclassified
ASV_00871	9.59269	19.0537	2.28978	3.01387	1.39818	31.2545	5.58e-05	0.000253844	Bacteria	Proteobacteria	Gammaproteobacteria	GCA-001735895	GCA-2746365	GCA-2746365	1534 112926
ASV_00843	9.5842	14.1105	4.79566	1.47464	1.38436	2.48528	0.928201	0.968195	Bacteria	Proteobacteria	Alphaproteobacteria	Rhizobiales	Hyphomicrobiaceae	Hyphomicrobium	Unclassified
ASV_00960	9.58325	13.3193	0	21.6067	2.63492	8.80131	0.267238	0.392771	Bacteria	Bacteroidota	Bacteroidia	Unclassified	Unclassified	Unclassified	Unclassified
ASV_00943	9.58157	0.430979	0.91239	-1.20677	2.16384	25.9917	0.000505397	0.00181512	Bacteria	Chloroflexota	Anaerolineae	Caldilineales	Caldilineaceae	Caldilinea	Unclassified
ASV_00966	9.56609	0	19.8368	-25.1141	1.71694	55.0881	1.43e-09	1.7e-08	Bacteria	Bacteroidota	Bacteroidia	Bacteroidales	Unclassified	Unclassified	Unclassified
ASV_00770	9.52667	34.3515	0	22.8931	1.39361	71.5334	7.23e-13	1.76e-11	Bacteria	Unclassified	Unclassified	Unclassified	Unclassified	Unclassified	Unclassified
ASV_01713	9.51462	5.5051	3.99003	0.495924	2.37983	5.01195	0.658505	0.774109	Bacteria	Omnitrophota	koll11	GIF10	UBA6249	GCA-002774445	GCA-002774445 sp1 1447 10230
ASV_01214	9.5048	10.04	0.425923	4.19148	1.73322	27.1086	0.000318609	0.00119834	Bacteria	Bacteroidota	Bacteroidia	Flavobacteriales	UBA7430	GCA-2692065	955 102394
ASV_00904	9.48961	18.1741	5.29915	2.31809	1.20954	23.1928	0.00157766	0.004947	Bacteria	Acidobacteriota	Aminicenantia	Aminicenantales	Aminicenantaceae	Aminicenans	Aminicenans sakinawicola 1547 42608
ASV_00750	9.48466	13.5344	4.77033	1.48079	3.18628	4.74559	0.690977	0.799814	Bacteria	Proteobacteria	Gammaproteobacteria	Chromatiales	Chromatiaceae	Marichromatium	Marichromatium purpuratum 1523 3779112
ASV_01355	9.47161	3.1353	10.9075	-1.76378	1.43242	8.38096	0.300202	0.429331	Bacteria	Proteobacteria	Gammaproteobacteria	Unclassified	Unclassified	Unclassified	Unclassified
ASV_01118	9.46288	0	5.15449	-35.494	1.81095	54.526	1.85e-09	2.14e-08	Bacteria	Proteobacteria	Gammaproteobacteria	Pseudomonadales	Unclassified	Unclassified	Unclassified
ASV_01325	9.43585	6.02741	0	20.3952	2.28736	15.3006	0.0323338	0.0679389	Bacteria	Firmicutes	Bacilli	Acholeplasmatales	Acholeplasmataceae	UBA2284	UBA2284 sp1 1516 8603
ASV_00888	9.3621	1.30011	8.67095	-2.74294	1.57565	43.9397	2.2e-07	1.69e-06	Bacteria	Campylobacterota	Campylobacteria	Campylobacterales	Thiovulaceae	Sulfurimonas	Unclassified
ASV_01084	9.35428	2.75565	0.766661	1.51656	1.42744	15.5151	0.0299356	0.0634648	Bacteria	Bacteroidota	Kapabacteria	Kapabacteriales	Kapabacteriaceae	Unclassified	Unclassified
ASV_01000	9.34257	12.1579	0	21.3605	2.38668	8.48975	0.291392	0.420086	Bacteria	Bacteroidota	Bacteroidia	Flavobacteriales	Flavobacteriaceae	Unclassified	Unclassified
ASV_01140	9.33732	0	6.97581	-23.5957	1.87991	37.9592	3.08e-06	1.85e-05	Bacteria	Proteobacteria	Gammaproteobacteria	Pseudomonadales	Pseudohongiellaceae	UBA9145	1565 25852
ASV_01025	9.31089	15.5276	0	21.7645	1.63047	53.9994	2.35e-09	2.65e-08	Bacteria	Bacteroidota	Bacteroidia	Flavobacteriales	Flavobacteriaceae	LPB0005	1518 6280
ASV_01014	9.3	0.988977	29.7892	-4.91815	1.36612	29.3988	0.000122354	0.000498108	Bacteria	Unclassified	Unclassified	Unclassified	Unclassified	Unclassified	Unclassified
ASV_00887	9.27782	2.22275	0	20.7179	1.54662	51.5194	7.26e-09	7.38e-08	Bacteria	Verrucomicrobiota	Verrucomicrobiae	Verrucomicrobiales	Akkermansiaceae	Roseibacillus	1535 31885
ASV_00815	9.26125	19.576	0	22.0238	1.8335	42.1398	4.89e-07	3.52e-06	Bacteria	Bacteroidota	Bacteroidia	Bacteroidales	Unclassified	Unclassified	Unclassified
ASV_00970	9.20973	9.25917	15.6109	-0.766123	2.42015	7.02285	0.426504	0.562264	Bacteria	Chloroflexota	Anaerolineae	Anaerolineales	envOPS12	UBA12087	UBA12087 sp1 1506 51542
ASV_00920	9.1859	14.2289	0	21.4801	2.04358	34.7388	1.25e-05	6.88e-05	Bacteria	Bacteroidota	Bacteroidia	Flavobacteriales	Unclassified	Unclassified	Unclassified
ASV_00949	9.18523	16.0362	1.78887	3.06469	2.37406	17.4945	0.0144714	0.034505	Bacteria	Actinobacteriota	Acidimicrobiia	Unclassified	Unclassified	Unclassified	Unclassified
ASV_00756	9.18364	25.9296	28.781	-0.163587	1.79359	39.4581	1.6e-06	1e-05	Bacteria	Proteobacteria	Alphaproteobacteria	Rhodobacterales	Rhodobacteraceae	Loktanella_B	Loktanella_B marina 1457 5821
ASV_01286	9.1597	0	28.9927	-25.6419	1.98566	40.1299	1.19e-06	7.74e-06	Bacteria	Chloroflexota	Anaerolineae	Caldilineales	Caldilineaceae	Caldilinea	1500 110988
ASV_01145	9.15166	7.20853	2.54283	1.35964	1.57857	14.109	0.0492761	0.0965974	Bacteria	Proteobacteria	Gammaproteobacteria	Berkiellales	Berkiellaceae	Berkiella	Berkiella aquae 1536 115294
ASV_00818	9.11453	6.04547	11.5119	-0.959572	1.82118	22.1961	0.00234997	0.0069433	Bacteria	Proteobacteria	Gammaproteobacteria	Chromatiales	Chromatiaceae	Unclassified	Unclassified
ASV_00982	9.07369	2.27082	3.95507	-0.814368	2.30399	6.04068	0.535008	0.664946	Bacteria	Desulfobacterota	Desulfobacteria	Desulfobacterales	Desulfosarcinaceae	Desulfatitalea	1561 558043
ASV_01127	9.07095	1.60144	11.6136	-2.80785	1.48287	32.9111	2.75e-05	0.000137336	Bacteria	Bacteroidota	Bacteroidia	Unclassified	Unclassified	Unclassified	Unclassified
ASV_01069	9.06983	4.48725	4.07013	0.0819426	1.80974	17.2922	0.0156063	0.0364826	Bacteria	Planctomycetota	UBA1135	UBA2386	UBA2386	UBA2386	813 16239
ASV_00911	9.00252	1.79153	8.16159	-2.20829	2.26843	13.4171	0.0625739	0.116756	Bacteria	Actinobacteriota	Actinobacteria	Corynebacteriales	Corynebacteriaceae	Mycobacterium	Unclassified
ASV_00763	9.00049	22.9348	0	22.2663	1.52943	27.9674	0.000222903	0.000872731	Bacteria	Desulfobacterota	Desulfobacteria	Desulfobacterales	Unclassified	Unclassified	Unclassified
ASV_00886	8.99212	4.68295	0	21.4319	2.59603	11.962	0.101817	0.179463	Bacteria	Chloroflexota	Anaerolineae	Anaerolineales	envOPS12	Unclassified	Unclassified
ASV_00862	8.98207	1.25292	20.402	-4.0369	1.86397	18.564	0.00966862	0.0245658	Bacteria	Proteobacteria	Gammaproteobacteria	Pseudomonadales	Halieaceae	Congregibacter	Unclassified
ASV_00993	8.9567	9.21052	15.165	-0.743778	1.7815	12.7393	0.0787206	0.142793	Bacteria	Proteobacteria	Gammaproteobacteria	Pseudomonadales	Spongiibacteraceae	Oceanicoccus	1410 218226
ASV_00842	8.9226	11.516	0	21.348	2.29204	7.9579	0.336321	0.468821	Bacteria	Bacteroidota	Bacteroidia	Unclassified	Unclassified	Unclassified	Unclassified
ASV_00990	8.90604	3.37906	1.87345	0.827246	2.54271	9.73257	0.204241	0.315726	Bacteria	Bacteroidota	Bacteroidia	Flavobacteriales	Unclassified	Unclassified	Unclassified
ASV_00893	8.90344	18.2998	1.28085	3.53961	1.3438	41.4591	6.61e-07	4.64e-06	Bacteria	Spirochaetota	Spirochaetia	Spirochaetales	Salinispiraceae	Unclassified	Unclassified
ASV_01117	8.86962	0	0	0	1.62471	89.6532	1.46e-16	5.36e-15	Bacteria	Firmicutes	Bacilli	Izimaplasmatales	Izimaplasmataceae	Izimaplasma	1527 225582
ASV_01193	8.84446	10.083	0.596292	3.64076	1.2246	52.6857	4.28e-09	4.57e-08	Bacteria	Verrucomicrobiota	Verrucomicrobiae	Verrucomicrobiales	Akkermansiaceae	Roseibacillus	1535 31885
ASV_01042	8.83384	3.65268	16.2356	-2.15007	2.72308	6.72711	0.457835	0.593736	Bacteria	Planctomycetota	Planctomycetes	Pirellulales	Thermoguttaceae	RBG-16-64-12	1385 5791
ASV_01050	8.83286	12.0271	0	21.3304	2.01215	12.287	0.0915068	0.162893	Bacteria	UBP1	PRR-12	SSS58A	SSS58A	4484-7	549 6239
ASV_00835	8.7995	7.76126	28.8479	-1.90057	2.69346	7.63588	0.365793	0.499696	Bacteria	Proteobacteria	Gammaproteobacteria	Pseudomonadales	Halieaceae	Congregibacter	1529 471934
ASV_01167	8.73705	9.55712	1.97685	2.18894	2.55191	2.83288	0.900019	0.953941	Bacteria	Calditrichota	Calditrichia	Calditrichales	Calditrichaceae	Caldithrix	Caldithrix abyssi 1536 4955439
ASV_01083	8.73625	9.01265	0	20.9346	1.14744	102.668	3.03e-19	1.67e-17	Bacteria	Bacteroidota	Bacteroidia	Unclassified	Unclassified	Unclassified	Unclassified
ASV_01135	8.71202	7.63285	1.1074	2.52384	1.52498	13.4808	0.0612241	0.114685	Bacteria	Patescibacteria	Unclassified	Unclassified	Unclassified	Unclassified	Unclassified
ASV_00847	8.71202	16.1632	17.7859	-0.149955	2.39593	7.71147	0.358723	0.491914	Bacteria	Proteobacteria	Gammaproteobacteria	Unclassified	Unclassified	Unclassified	Unclassified
ASV_00999	8.68457	11.3945	6.28878	0.801324	1.78215	1.41606	0.985074	0.994793	Bacteria	Calditrichota	Calditrichia	Calditrichales	Calditrichaceae	Caldithrix	Caldithrix abyssi 1536 4955439
ASV_01056	8.65725	8.11704	17.319	-1.07209	1.84081	2.69791	0.911472	0.960396	Bacteria	Planctomycetota	Planctomycetes	Pirellulales	Pirellulaceae	Unclassified	Unclassified
ASV_01234	8.64609	8.87692	0	20.9212	1.80705	21.7312	0.00282608	0.00819792	Bacteria	Bacteroidota	Bacteroidia	Flavobacteriales	Crocinitomicaceae	Brumimicrobium	1520 149408
ASV_01123	8.63235	4.01095	10.9933	-1.41841	1.18186	7.02335	0.426453	0.562264	Bacteria	Unclassified	Unclassified	Unclassified	Unclassified	Unclassified	Unclassified
ASV_00885	8.62971	7.7679	19.3392	-1.33026	2.08122	2.08243	0.955137	0.982551	Bacteria	Bacteroidota	Bacteroidia	Cytophagales	Cyclobacteriaceae	Unclassified	Unclassified
ASV_00801	8.62942	12.6891	11.4065	0.10087	1.38303	4.89871	0.672323	0.785198	Bacteria	Planctomycetota	Planctomycetes	Pirellulales	Pirellulaceae	Unclassified	Unclassified
ASV_01228	8.62925	3.61513	4.52744	-0.367952	2.08602	11.1933	0.130405	0.217291	Bacteria	Bacteroidota	Bacteroidia	Bacteroidales	Unclassified	Unclassified	Unclassified
ASV_00947	8.6251	5.14923	4.17833	0.411753	1.01906	6.47232	0.485803	0.620704	Bacteria	Bacteroidota	Bacteroidia	Unclassified	Unclassified	Unclassified	Unclassified
ASV_01192	8.61776	6.299	14.094	-1.17984	2.13743	8.57375	0.284724	0.411611	Bacteria	Proteobacteria	Gammaproteobacteria	Unclassified	Unclassified	Unclassified	Unclassified
ASV_00946	8.61715	13.5007	10.3471	0.358554	1.7661	11.3065	0.125797	0.212078	Bacteria	Acidobacteriota	Thermoanaerobaculia	Thermoanaerobaculales	Thermoanaerobaculaceae	Unclassified	Unclassified
ASV_00834	8.57527	16.5543	7.03677	1.18158	1.71586	20.1154	0.0053257	0.0142916	Bacteria	Proteobacteria	Alphaproteobacteria	Unclassified	Unclassified	Unclassified	Unclassified
ASV_01257	8.53542	10.7772	8.16967	0.365617	2.02803	17.6089	0.013865	0.033225	Bacteria	Proteobacteria	Alphaproteobacteria	Rhodobacterales	Rhodobacteraceae	Unclassified	Unclassified
ASV_00927	8.52043	20.8469	0	22.1195	1.37503	70.9035	9.7e-13	2.28e-11	Bacteria	Desulfobacterota	Unclassified	Unclassified	Unclassified	Unclassified	Unclassified
ASV_00932	8.51202	9.22242	0.93703	3.03732	1.65061	12.7747	0.0777912	0.141645	Bacteria	Planctomycetota	Planctomycetes	Pirellulales	Pirellulaceae	UBA11883	UBA11883 sp1 1530 57582
ASV_00787	8.50023	10.7313	20.7983	-0.964727	2.38944	12.2502	0.092624	0.164678	Bacteria	Proteobacteria	Gammaproteobacteria	Unclassified	Unclassified	Unclassified	Unclassified
ASV_01487	8.49056	0	1.1074	-21.1264	1.87535	43.5342	2.63e-07	1.98e-06	Bacteria	Bacteroidota	Bacteroidia	Bacteroidales	Prolixibacteraceae	UBA6024	1319 40137
ASV_00988	8.47017	0	8.58784	-22.0832	1.75172	35.1771	1.04e-05	5.78e-05	Bacteria	Desulfuromonadota	Desulfuromonadia	Unclassified	Unclassified	Unclassified	Unclassified
ASV_01426	8.44597	0	2.18457	-21.7001	2.13913	32.8702	2.8e-05	0.000139277	Bacteria	Desulfobacterota	Desulfobacteria	Desulfatiglanales	Desulfatiglandaceae	Desulfatiglans	Desulfatiglans anilini 1561 196762
ASV_01251	8.42637	10.568	1.78887	2.42102	1.89119	5.48991	0.600402	0.723156	Bacteria	Planctomycetota	Planctomycetes	Pirellulales	Pirellulaceae	Unclassified	Unclassified
ASV_01146	8.41915	2.48047	3.86221	-0.600862	1.5475	5.19828	0.63578	0.752953	Bacteria	Bacteroidota	Bacteroidia	Unclassified	Unclassified	Unclassified	Unclassified
ASV_00900	8.40802	9.58865	1.87345	2.31756	1.38662	5.77073	0.566761	0.6937	Bacteria	Desulfobacterota	Desulfobacteria	Desulfatiglanales	Desulfatiglandaceae	Desulfatiglans	Desulfatiglans anilini 1561 196762
ASV_01101	8.3742	14.2221	0	21.6003	1.45353	61.8342	6.49e-11	1.07e-09	Bacteria	Proteobacteria	Alphaproteobacteria	Geminicoccales	Geminicoccaceae	B29T1	1483 5796
ASV_00979	8.37147	15.0025	6.85697	1.17726	1.23898	23.5976	0.00134045	0.00428765	Bacteria	Bacteroidota	Ignavibacteria	SJA-28	B-1AR	OLB4	1517 137497
ASV_01086	8.35833	17.3054	0	21.8935	1.43456	54.0674	2.28e-09	2.59e-08	Bacteria	Myxococcota	Unclassified	Unclassified	Unclassified	Unclassified	Unclassified
ASV_01049	8.35558	9.47451	8.55474	0.117985	0.995754	4.06065	0.772766	0.863113	Bacteria	Bacteroidota	Bacteroidia	Chitinophagales	Saprospiraceae	Lewinella_A	Lewinella_A agarilytica 1524 5938
ASV_01072	8.35065	11.5507	12.0769	-0.071742	1.97324	8.89367	0.260381	0.38526	Bacteria	Bacteroidota	Bacteroidia	Cytophagales	Cyclobacteriaceae	Algoriphagus	Algoriphagus marinus 1318 1363
ASV_01113	8.34486	6.98432	0	20.5894	1.40681	34.3848	1.46e-05	7.86e-05	Bacteria	Patescibacteria	Dojkabacteria	SC72	SC72	UBA2022	1503 9148
ASV_01160	8.34221	12.5173	23.2504	-0.85107	1.12715	15.1215	0.0344735	0.0715949	Bacteria	Unclassified	Unclassified	Unclassified	Unclassified	Unclassified	Unclassified
ASV_00925	8.30459	6.79319	17.4483	-1.36146	2.09102	8.80728	0.26679	0.392771	Bacteria	Acidobacteriota	Aminicenantia	UBA2199	UBA2199	UBA2199	1549 412349
ASV_01211	8.29463	14.8662	0	21.8154	1.97721	37.7496	3.38e-06	2.02e-05	Bacteria	Proteobacteria	Alphaproteobacteria	Rhodobacterales	Rhodobacteraceae	Unclassified	Unclassified
ASV_01292	8.29293	8.29674	11.847	-0.526402	2.26668	11.4887	0.118679	0.202271	Bacteria	Bacteroidota	Bacteroidia	Flavobacteriales	Unclassified	Unclassified	Unclassified
ASV_00996	8.28996	3.58908	3.91407	-0.164006	2.38206	7.9498	0.337041	0.469368	Bacteria	Planctomycetota	UBA1135	UBA2386	UBA2386	UBA2386	813 16239
ASV_01261	8.26197	0	15.3686	-22.7747	2.76846	7.58173	0.370916	0.504849	Bacteria	Gemmatimonadota	Gemmatimonadetes	Unclassified	Unclassified	Unclassified	Unclassified
ASV_01010	8.25276	5.33957	31.7306	-2.57758	2.27776	9.1986	0.23871	0.35819	Bacteria	Proteobacteria	Alphaproteobacteria	Oceanibaculales	Oceanibaculaceae	Oceanibaculum	Oceanibaculum nanhaiense 1484 5499
ASV_01037	8.24271	9.595	1.87406	2.23303	2.02742	4.41968	0.730367	0.826782	Bacteria	Unclassified	Unclassified	Unclassified	Unclassified	Unclassified	Unclassified
ASV_01102	8.2234	1.90909	5.11946	-1.46235	1.97366	11.8131	0.106875	0.186771	Bacteria	Desulfobacterota	Unclassified	Unclassified	Unclassified	Unclassified	Unclassified
ASV_00958	8.19661	5.61011	21.3777	-1.94004	1.90208	19.1072	0.00785821	0.0203631	Bacteria	Unclassified	Unclassified	Unclassified	Unclassified	Unclassified	Unclassified
ASV_01114	8.17692	1.38624	13.8788	-3.3276	2.26417	13.4991	0.0608432	0.11427	Bacteria	Bacteroidota	Bacteroidia	NS11-12g	UBA9320	MED-G17	1519 230321
ASV_00940	8.14502	16.1193	13.4675	0.239327	2.04024	9.7423	0.203653	0.315157	Bacteria	Myxococcota	Unclassified	Unclassified	Unclassified	Unclassified	Unclassified
ASV_00923	8.12759	4.28588	4.65683	-0.160616	1.97484	11.1568	0.131925	0.218301	Bacteria	Proteobacteria	Alphaproteobacteria	Rhodobacterales	Rhodobacteraceae	Unclassified	Unclassified
ASV_01023	8.12675	12.6278	0	21.4743	1.77362	42.9731	3.38e-07	2.49e-06	Bacteria	Unclassified	Unclassified	Unclassified	Unclassified	Unclassified	Unclassified
ASV_00882	8.12272	30.3669	2.47035	3.48537	1.67675	20.2754	0.00500463	0.013557	Bacteria	Proteobacteria	Alphaproteobacteria	Unclassified	Unclassified	Unclassified	Unclassified
ASV_01653	8.11448	0	21.388	-23.3902	2.27764	15.9377	0.0256921	0.0560377	Bacteria	Acidobacteriota	Mor1	Mor1	Mor1	Mor1	1552 5989545
ASV_01147	8.10066	1.67046	19.9008	-3.57794	2.55801	7.91692	0.339976	0.472538	Bacteria	Nitrospirota	Thermodesulfovibrionia	Thermodesulfovibrionales	SM23-35	0-14-3-00-41-53	1530 4763
ASV_01051	8.09664	13.0042	2.80081	2.09318	1.72405	2.67418	0.91342	0.961341	Bacteria	Unclassified	Unclassified	Unclassified	Unclassified	Unclassified	Unclassified
ASV_00870	8.09445	11.3207	2.38517	2.097	1.58817	15.6923	0.0280807	0.0601639	Bacteria	Bacteroidota	Bacteroidia	Chitinophagales	Saprospiraceae	Unclassified	Unclassified
ASV_01017	8.08535	13.7764	7.72852	0.849333	2.02013	2.79925	0.902931	0.956319	Bacteria	Desulfobacterota	Unclassified	Unclassified	Unclassified	Unclassified	Unclassified
ASV_01039	8.07492	0.988977	0	19.5596	2.36279	17.3527	0.0152578	0.0360135	Bacteria	Proteobacteria	Gammaproteobacteria	Betaproteobacteriales	Hydrogenophilaceae	UBA3361	1119 42560
ASV_01396	8.03714	3.23662	1.21469	1.23116	1.53348	15.3815	0.0314083	0.0660912	Bacteria	Verrucomicrobiota	Verrucomicrobiae	Verrucomicrobiales	Akkermansiaceae	Roseibacillus	1535 31885
ASV_01441	8.01974	5.09943	0	20.0025	2.08553	13.7354	0.0560936	0.107176	Bacteria	Bacteroidota	Bacteroidia	Flavobacteriales	Unclassified	Unclassified	Unclassified
ASV_01024	8.01343	12.3244	4.80894	1.368	1.28028	2.05912	0.956496	0.982551	Bacteria	Unclassified	Unclassified	Unclassified	Unclassified	Unclassified	Unclassified
ASV_01280	8.00992	5.45237	13.0872	-1.22953	1.78011	21.1083	0.00361317	0.0101653	Bacteria	Omnitrophota	koll11	UBA10015	kpj58rc	UBA12451	UBA12451 sp1 1028 54572
ASV_01116	7.97477	2.69731	9.53577	-1.82598	1.86443	9.27061	0.233807	0.351939	Bacteria	Planctomycetota	Phycisphaerae	Phycisphaerales	SM1A02	GCA-002862325	925 55844
ASV_01716	7.95513	0.904249	0	17.7051	2.25834	15.5148	0.0299387	0.0634648	Bacteria	Verrucomicrobiota	Lentisphaeria	Unclassified	Unclassified	Unclassified	Unclassified
ASV_01006	7.93924	3.79467	31.9764	-3.07991	2.36358	11.3339	0.124703	0.210731	Bacteria	Proteobacteria	Alphaproteobacteria	Unclassified	Unclassified	Unclassified	Unclassified
ASV_00929	7.93838	7.38158	5.19625	0.48518	3.27891	0.845839	0.996948	0.997644	Bacteria	Chloroflexota	Anaerolineae	Anaerolineales	Anaerolineaceae	Brevefilum	1511 2574431
ASV_00938	7.90504	19.521	0	22.0335	1.53417	56.1249	8.92e-10	1.11e-08	Bacteria	Bacteroidota	Bacteroidia	Unclassified	Unclassified	Unclassified	Unclassified
ASV_00962	7.89776	21.8813	9.12591	1.27091	1.97911	15.6917	0.0280877	0.0601639	Bacteria	Verrucomicrobiota	Verrucomicrobiae	Verrucomicrobiales	Akkermansiaceae	Roseibacillus	1535 31885
ASV_01277	7.89087	4.51639	2.70703	0.662681	1.83153	4.08543	0.769887	0.861489	Bacteria	Bacteroidota	Bacteroidia	Flavobacteriales	Unclassified	Unclassified	Unclassified
ASV_01628	7.86872	10.5468	4.08717	1.29205	1.91987	21.6628	0.00290359	0.00837193	Bacteria	Bacteroidota	Bacteroidia	Unclassified	Unclassified	Unclassified	Unclassified
ASV_00917	7.85994	9.55899	4.06998	1.18161	2.09246	3.38373	0.847383	0.913007	Bacteria	Calditrichota	Calditrichia	Calditrichales	Calditrichaceae	Caldithrix	Caldithrix abyssi 1536 4955439
ASV_01131	7.8242	9.18232	13.8702	-0.618596	1.11357	13.5183	0.0604426	0.113667	Bacteria	Bacteroidota	Bacteroidia	Flavobacteriales	Unclassified	Unclassified	Unclassified
ASV_01365	7.78939	10.0438	3.74319	1.36467	2.22956	21.192	0.00349608	0.00990096	Bacteria	Proteobacteria	Alphaproteobacteria	Rhodobacterales	Rhodobacteraceae	Unclassified	Unclassified
ASV_01289	7.77927	4.64438	3.82299	0.350469	2.44476	8.81104	0.266509	0.392771	Bacteria	Bacteroidota	Bacteroidia	Chitinophagales	Saprospiraceae	OLB8	1524 37677
ASV_00846	7.76669	33.4195	15.5189	1.08573	1.87919	34.2742	1.53e-05	8.21e-05	Bacteria	Proteobacteria	Gammaproteobacteria	Enterobacterales	Unclassified	Unclassified	Unclassified
ASV_01433	7.75863	6.05205	1.29255	2.0878	2.30983	16.5611	0.020456	0.045874	Bacteria	Bacteroidota	Bacteroidia	Flavobacteriales	Flavobacteriaceae	LPB0005	1518 6280
ASV_01204	7.75388	4.2117	25.5694	-2.60244	1.93295	24.9463	0.000775615	0.00268468	Bacteria	Proteobacteria	Gammaproteobacteria	Pseudomonadales	Halieaceae	Congregibacter	1529 471934
ASV_01442	7.73449	12.9551	0	21.5373	1.52069	45.9482	8.95e-08	7.37e-07	Bacteria	Planctomycetota	Phycisphaerae	Phycisphaerales	SM1A02	UBA6054	1479 21997
ASV_01165	7.73095	4.03521	3.54943	0.0871478	1.32185	16.7232	0.0192711	0.0437646	Bacteria	Bacteroidota	Bacteroidia	Bacteroidales	Prolixibacteraceae	Unclassified	Unclassified
ASV_00992	7.71895	6.66882	12.6176	-0.963525	1.57289	15.2728	0.0326575	0.0685186	Bacteria	UBP1	PRR-12	LZORAL124-64-63	LZORAL124-64-63	LZORAL124-64-63	1554 34632
ASV_01197	7.71555	6.80016	12.2233	-0.831284	1.67529	9.72442	0.204735	0.315943	Bacteria	Proteobacteria	Alphaproteobacteria	Rhodobacterales	Rhodobacteraceae	Unclassified	Unclassified
ASV_01503	7.70174	5.36891	17.1242	-1.68537	2.37563	13.058	0.070708	0.13007	Bacteria	Gemmatimonadota	Gemmatimonadetes	SG8-23	UBA6960	GCA-2718595	894 155163
ASV_01550	7.69345	10.1599	0	23.0691	1.55082	69.8154	1.61e-12	3.48e-11	Bacteria	Bacteroidota	Bacteroidia	Flavobacteriales	Flavobacteriaceae	Polaribacter	1514 3435862
ASV_01177	7.68963	17.3147	1.27777	3.48063	1.34105	56.2164	8.55e-10	1.08e-08	Bacteria	Proteobacteria	Gammaproteobacteria	Betaproteobacteriales	Nitrosomonadaceae	Nitrosospira	Unclassified
ASV_00895	7.68071	23.0813	0	22.3006	1.87788	38.8857	2.06e-06	1.26e-05	Bacteria	Acidobacteriota	Aminicenantia	UBA2199	UBA2199	UBA2199	1549 412349
ASV_01282	7.68024	5.85899	6.89534	-0.136911	1.17682	4.64561	0.70312	0.806702	Bacteria	Proteobacteria	Gammaproteobacteria	Unclassified	Unclassified	Unclassified	Unclassified
ASV_01760	7.65557	5.61289	0	20.2739	1.65496	39.7944	1.38e-06	8.9e-06	Bacteria	Proteobacteria	Gammaproteobacteria	Pseudomonadales	Unclassified	Unclassified	Unclassified
ASV_01162	7.64005	0	14.047	-24.5508	1.75559	27.6462	0.000254823	0.000986921	Bacteria	Proteobacteria	Gammaproteobacteria	Granulosicoccales	Granulosicoccaceae	Granulosicoccus	Granulosicoccus antarcticus 1540 7783862
ASV_01497	7.63709	8.86126	0	20.9171	1.48255	61.3242	8.21e-11	1.32e-09	Bacteria	Bacteroidota	Bacteroidia	Flavobacteriales	Flavobacteriaceae	Lacinutrix	1516 3666763
ASV_01058	7.63443	7.69501	3.76056	0.919707	1.5325	6.06112	0.532631	0.664946	Bacteria	Chloroflexota	Anaerolineae	4572-78	4572-78	4572-78	1405 74272
ASV_01168	7.607	17.938	6.01013	1.4803	1.31144	23.7801	0.00124529	0.00401914	Bacteria	Bacteroidota	Bacteroidia	AKYH767	b-17BO	UBA2475	1515 5648308
ASV_01221	7.59834	2.72681	22.0198	-2.99767	1.82911	11.5674	0.115713	0.198414	Bacteria	UBP1	PRR-12	LZORAL124-64-63	LZORAL124-64-63	LZORAL124-64-63	1554 34632
ASV_00935	7.56533	8.16741	17.3618	-1.10863	1.91762	11.2059	0.129885	0.216929	Bacteria	Unclassified	Unclassified	Unclassified	Unclassified	Unclassified	Unclassified
ASV_01005	7.54436	1.4195	20.6335	-3.84655	1.84699	13.4494	0.0618867	0.115775	Bacteria	Proteobacteria	Alphaproteobacteria	Rhizobiales	Rhizobiaceae	Unclassified	Unclassified
ASV_01155	7.54168	11.5136	0	21.3226	1.30381	74.4734	1.83e-13	4.69e-12	Bacteria	Unclassified	Unclassified	Unclassified	Unclassified	Unclassified	Unclassified
ASV_00922	7.53341	10.588	1.61851	2.49719	1.49207	3.56478	0.828317	0.899226	Bacteria	Desulfobacterota	Desulfobacteria	Desulfobacterales	Unclassified	Unclassified	Unclassified
ASV_01060	7.53055	4.66181	18.5269	-1.99557	2.53224	7.88527	0.342819	0.475566	Bacteria	Chloroflexota	Anaerolineae	Anaerolineales	UBA6092	UBA6092	1495 38793
ASV_01269	7.5205	7.02841	12.1191	-0.779908	1.00651	23.0012	0.00170377	0.00528465	Bacteria	Proteobacteria	Gammaproteobacteria	Chromatiales	Chromatiaceae	Unclassified	Unclassified
ASV_01139	7.5067	6.17704	10.1522	-0.729858	1.44251	4.93428	0.667983	0.782884	Bacteria	Bacteroidota	Ignavibacteria	SJA-28	B-1AR	OLB4	1517 137497
ASV_01111	7.50284	10.1663	9.70272	0.0255949	1.66095	15.1896	0.0336445	0.0702808	Bacteria	Bacteroidota	Bacteroidia	Flavobacteriales	Flavobacteriaceae	Olleya	Olleya marilimosa 1513 5117
ASV_01057	7.49765	0.715909	8.6382	-3.62217	2.41854	5.70946	0.574054	0.70077	Bacteria	Campylobacterota	Campylobacteria	Campylobacterales	Arcobacteraceae	Arcobacter	Unclassified
ASV_01272	7.49498	1.18683	10.7732	-3.16722	1.92397	29.4108	0.000121736	0.000497957	Bacteria	Desulfobacterota	Desulfobacteria	Desulfobacterales	Magnetomoraceae	Magnetomorum	1560 48529
ASV_00967	7.48484	30.6335	0	22.7099	1.6067	53.8792	2.48e-09	2.76e-08	Bacteria	Myxococcota	Polyangia	Kofleriales	Kofleriaceae	Haliangium	Haliangium ochraceum 1551 9446314
ASV_01175	7.47745	4.55365	19.6055	-2.12353	1.84988	11.2262	0.129051	0.216293	Bacteria	Bacteroidota	Bacteroidia	Cytophagales	Cyclobacteriaceae	Unclassified	Unclassified
ASV_01180	7.4741	0	15.0556	-24.7616	1.50176	64.2372	2.14e-11	3.83e-10	Bacteria	Bacteroidota	Bacteroidia	Cytophagales	Cyclobacteriaceae	Unclassified	Unclassified
ASV_01064	7.47233	9.19152	13.6257	-0.488554	1.48861	3.72318	0.811052	0.88582	Bacteria	Chloroflexota	Anaerolineae	Caldilineales	Caldilineaceae	Caldilinea	Unclassified
ASV_01543	7.44456	3.50923	5.26034	-0.627813	1.80866	5.42533	0.608205	0.730255	Bacteria	Proteobacteria	Gammaproteobacteria	Pseudomonadales	Halieaceae	Unclassified	Unclassified
ASV_01535	7.41934	0	19.5024	-25.0784	2.01364	37.2124	4.28e-06	2.52e-05	Bacteria	Campylobacterota	Campylobacteria	Campylobacterales	Thiovulaceae	Sulfurimonas	Unclassified
ASV_01626	7.39307	3.76512	0	19.869	1.92601	23.3867	0.00145932	0.00462657	Bacteria	Desulfobacterota	Desulfobacteria	Desulfobacterales	Unclassified	Unclassified	Unclassified
ASV_01640	7.39223	0	4.60875	-23.0602	1.85612	48.4581	2.9e-08	2.58e-07	Bacteria	Desulfobacterota	Desulfobacteria	Desulfobacterales	Magnetomoraceae	Magnetomorum	1560 48529
ASV_01190	7.36226	7.44036	8.1481	-0.148307	2.05777	3.48664	0.836638	0.90415	Bacteria	Desulfobacterota	Desulfobacteria	Desulfatiglanales	Desulfatiglandaceae	Desulfatiglans	Desulfatiglans anilini 1561 196762
ASV_01358	7.35492	0	14.902	-24.7096	1.82607	45.8879	9.19e-08	7.53e-07	Bacteria	Bacteroidota	Bacteroidia	Bacteroidales	Prolixibacteraceae	Unclassified	Unclassified
ASV_01671	7.34643	0.387881	14.2288	-5.062	1.78042	39.1914	1.8e-06	1.11e-05	Bacteria	Calditrichota	Calditrichia	Calditrichales	Calditrichaceae	Caldithrix	Caldithrix abyssi 1536 4955439
ASV_01385	7.30334	14.446	5.90448	1.2497	2.15732	23.2313	0.00155346	0.00488183	Bacteria	Planctomycetota	Phycisphaerae	Phycisphaerales	SM1A02	Unclassified	Unclassified
ASV_01376	7.30175	4.80664	15.7605	-1.68404	1.84293	11.4879	0.118709	0.202271	Bacteria	Gemmatimonadota	Gemmatimonadetes	Unclassified	Unclassified	Unclassified	Unclassified
ASV_01827	7.2892	4.27592	2.24668	1.21068	1.04751	77.7614	3.94e-14	1.11e-12	Bacteria	Bacteroidota	Bacteroidia	Unclassified	Unclassified	Unclassified	Unclassified
ASV_01112	7.28065	4.62553	9.47046	-1.02487	2.22822	6.40404	0.49344	0.626862	Bacteria	Acidobacteriota	Acidobacteriae	Solibacterales	Solibacteraceae	KBS-96	1497 6690628
ASV_01664	7.26832	1.03435	8.40598	-2.97535	2.24657	20.6356	0.00434866	0.0119839	Bacteria	Firmicutes_A	Clostridia	Acetivibrionales	Acetivibrionaceae	Ruminiclostridium_A	Unclassified
ASV_01284	7.26754	12.6102	0	23.3157	1.93055	33.2241	2.4e-05	0.000121343	Bacteria	Myxococcota	Polyangia	Kofleriales	Kofleriaceae	Haliangium	Haliangium ochraceum 1551 9446314
ASV_01096	7.25708	18.5179	8.86985	1.02296	1.81916	26.6365	0.000387388	0.00143815	Bacteria	Proteobacteria	Gammaproteobacteria	Betaproteobacteriales	Nitrosomonadaceae	Nitrosospira	Unclassified
ASV_01128	7.25217	6.49469	1.44462	2.03561	2.23329	4.90332	0.67176	0.785182	Bacteria	Unclassified	Unclassified	Unclassified	Unclassified	Unclassified	Unclassified
ASV_01052	7.24103	17.773	7.25871	1.24817	1.88365	6.80794	0.449148	0.585117	Bacteria	Actinobacteriota	Actinobacteria	Nanopelagicales	S36-B12	S36-B12	1520 30134
ASV_01650	7.23726	15.8163	0.766661	4.203	2.59568	10.2843	0.173027	0.273975	Bacteria	Bacteroidota	Bacteroidia	Unclassified	Unclassified	Unclassified	Unclassified
ASV_01304	7.21316	1.63895	17.6791	-3.41175	2.0964	9.01561	0.251537	0.374691	Bacteria	Unclassified	Unclassified	Unclassified	Unclassified	Unclassified	Unclassified
ASV_01428	7.20615	3.64646	0	19.6233	1.5559	29.8669	0.000100449	0.000419661	Bacteria	Unclassified	Unclassified	Unclassified	Unclassified	Unclassified	Unclassified
ASV_01033	7.18661	13.3998	0	21.5401	1.93656	26.9753	0.000336714	0.00125654	Bacteria	Calditrichota	Calditrichia	Calditrichales	Calditrichaceae	Caldithrix	Caldithrix abyssi 1536 4955439
ASV_01094	7.18216	11.8938	1.19258	3.04443	1.4053	8.72666	0.272881	0.399426	Bacteria	Chloroflexota	Anaerolineae	Anaerolineales	Anaerolineaceae	Unclassified	Unclassified
ASV_01536	7.17607	0	14.5153	-24.6538	1.60444	59.3346	2.05e-10	3.02e-09	Bacteria	Unclassified	Unclassified	Unclassified	Unclassified	Unclassified	Unclassified
ASV_01406	7.1732	0.875	3.87395	-2.2139	2.16398	10.1065	0.182619	0.286842	Bacteria	Bacteroidota	Bacteroidia	Chitinophagales	Saprospiraceae	UBA10441	1300 12534
ASV_01076	7.15668	12.6685	1.36295	2.99522	1.56944	6.03679	0.535461	0.664946	Bacteria	Desulfobacterota	Desulfobacteria	Desulfobacterales	Desulfosarcinaceae	Desulfatitalea	1561 558043
ASV_01107	7.14268	7.11333	8.52962	-0.24538	1.73247	1.86989	0.966689	0.987106	Bacteria	Planctomycetota	Planctomycetes	Pirellulales	Pirellulaceae	Rubripirellula	1531 141230
ASV_01331	7.13095	2.23168	17.5577	-2.96911	2.42356	8.05219	0.328015	0.459028	Bacteria	Proteobacteria	Alphaproteobacteria	Rhodobacterales	Rhodobacteraceae	Pseudorhodobacter	Pseudorhodobacter wandonensis 1463 7639
ASV_01382	7.13028	6.6337	9.04155	-0.434005	1.51465	4.88385	0.674135	0.786673	Bacteria	UBP10	GR-WP33-30	Unclassified	Unclassified	Unclassified	Unclassified
ASV_01236	7.08127	0	15.1163	-24.6493	1.88486	23.6058	0.00133606	0.00428318	Bacteria	Planctomycetota	Planctomycetes	Planctomycetales	Planctomycetaceae	Fuerstia	Fuerstia marisgermanicae 1543 8920478
ASV_01217	7.05522	1.04335	19.1917	-4.2016	2.6878	6.45064	0.488222	0.62244	Bacteria	Proteobacteria	Alphaproteobacteria	Rickettsiales	Rickettsiaceae	Rickettsia	Rickettsia sibirica 1496 188614
ASV_01154	7.0397	10.7691	7.36177	0.513515	2.0049	22.8698	0.00179593	0.00553455	Bacteria	Proteobacteria	Alphaproteobacteria	Rickettsiales	Rickettsiaceae	Rickettsia	Rickettsia sibirica 1496 188614
ASV_01310	7.0307	2.62678	12.906	-2.30251	2.46808	5.11734	0.645646	0.762746	Bacteria	Proteobacteria	Gammaproteobacteria	GCA-001735895	GCA-2746365	GCA-2746365	1534 112926
ASV_01942	7.00658	2.8512	0.772992	1.78969	2.48389	6.28987	0.50634	0.639521	Bacteria	Patescibacteria	Paceibacteria	UBA9983	Kaiserbacteraceae	OLB19	OLB19 sp3 1166 23076
ASV_01159	7.00575	0	33.1041	-23.9997	2.00925	30.6184	7.31e-05	0.000322319	Bacteria	Bacteroidota	Bacteroidia	Flavobacteriales	Flavobacteriaceae	Flavobacterium	Flavobacterium filum 1436 4121
ASV_01254	7.00274	3.75544	4.00006	-0.0863269	1.71925	10.6258	0.155796	0.251413	Bacteria	Planctomycetota	Planctomycetes	Pirellulales	Pirellulaceae	Unclassified	Unclassified
ASV_01784	6.98381	0.344783	8.18951	-4.43429	2.06343	23.3004	0.00151093	0.00476907	Bacteria	Spirochaetota	Spirochaetia	Spirochaetales	Unclassified	Unclassified	Unclassified
ASV_01425	6.98089	4.08681	4.37139	-0.108678	2.40014	9.33311	0.229616	0.347089	Bacteria	Unclassified	Unclassified	Unclassified	Unclassified	Unclassified	Unclassified
ASV_01250	6.97559	9.41238	6.52741	0.526723	1.09596	4.02313	0.777109	0.867288	Bacteria	Planctomycetota	Unclassified	Unclassified	Unclassified	Unclassified	Unclassified
ASV_01036	6.96955	10.3747	4.36341	1.16856	1.54953	1.44338	0.984205	0.994793	Bacteria	Proteobacteria	Gammaproteobacteria	Pseudomonadales	Unclassified	Unclassified	Unclassified
ASV_01119	6.95336	8.7733	6.21726	0.455371	1.62413	16.6816	0.0195684	0.0441599	Bacteria	Chloroflexota	Anaerolineae	Anaerolineales	Anaerolineaceae	Bellilinea	Unclassified
ASV_01095	6.95126	12.5393	0	21.4083	1.99744	12.6312	0.0816196	0.147678	Bacteria	Omnitrophota	koll11	GIF10	UBA6249	GCA-002774445	GCA-002774445 sp1 1447 10230
ASV_01235	6.94085	12.5347	0	21.3496	1.86878	21.2548	0.00341072	0.00969805	Bacteria	Bdellovibrionota	UBA2361	UBA2361	UBA2361	UBA2361	UBA2361 sp1 1699 23786
ASV_01619	6.94053	4.38684	3.48786	0.240516	1.92264	9.01928	0.251275	0.374689	Bacteria	Bacteroidota	Bacteroidia	Bacteroidales	Prolixibacteraceae	Draconibacterium	Draconibacterium orientale 1518 5897
ASV_01945	6.92227	5.52725	4.32391	0.583618	1.31644	5.57451	0.590213	0.714941	Bacteria	Proteobacteria	Gammaproteobacteria	Unclassified	Unclassified	Unclassified	Unclassified
ASV_01007	6.91352	19.3495	0	22.183	2.41316	12.5621	0.0835242	0.149988	Bacteria	Bacteroidota	Bacteroidia	Flavobacteriales	Flavobacteriaceae	LPB0138	1518 3426122
ASV_01090	6.9117	9.51932	1.78887	2.24989	1.71018	4.60468	0.708078	0.810444	Bacteria	Desulfobacterota	Desulfobacteria	Desulfatiglanales	Desulfatiglandaceae	Desulfatiglans	Desulfatiglans anilini 1561 196762
ASV_01099	6.90799	9.38096	12.0938	-0.388144	2.08807	6.84131	0.445588	0.581537	Bacteria	Proteobacteria	Alphaproteobacteria	Rhodobacterales	Rhodobacteraceae	Loktanella	1460 14810
ASV_01199	6.88359	0.689566	11.2241	-3.97695	2.06073	10.9814	0.139433	0.228875	Bacteria	Planctomycetota	Unclassified	Unclassified	Unclassified	Unclassified	Unclassified
ASV_01063	6.87241	7.9837	2.81109	1.44764	2.66986	1.70659	0.974285	0.988696	Bacteria	Desulfobacterota	Unclassified	Unclassified	Unclassified	Unclassified	Unclassified
ASV_01016	6.86595	17.3696	0	22.0215	2.24732	20.8536	0.00399303	0.0110899	Bacteria	Chloroflexota	Anaerolineae	Anaerolineales	Anaerolineaceae	Unclassified	Unclassified
ASV_01594	6.86564	0.906367	3.12242	-1.80743	1.77267	24.8579	0.000804092	0.00276383	Bacteria	Chloroflexota	Anaerolineae	Anaerolineales	envOPS12	UBA8950	Unclassified
ASV_00950	6.86111	6.05001	11.976	-0.996641	2.73678	2.95962	0.888712	0.944751	Bacteria	Actinobacteriota	Acidimicrobiia	Unclassified	Unclassified	Unclassified	Unclassified
ASV_01367	6.84849	7.39753	11.552	-0.665925	2.07462	9.64669	0.209495	0.32142	Bacteria	Bacteroidota	Bacteroidia	Flavobacteriales	Unclassified	Unclassified	Unclassified
ASV_01374	6.84636	0	11.8065	-22.5135	2.27846	19.2663	0.00739291	0.0192269	Bacteria	Proteobacteria	Alphaproteobacteria	Rickettsiales	Rickettsiaceae	Rickettsia	Rickettsia sibirica 1496 188614
ASV_01494	6.82227	10.1596	0	21.148	2.09438	20.9535	0.0038396	0.0107046	Bacteria	Unclassified	Unclassified	Unclassified	Unclassified	Unclassified	Unclassified
ASV_01896	6.82205	0	1.45713	-21.41	1.80773	55.4321	1.22e-09	1.47e-08	Bacteria	Unclassified	Unclassified	Unclassified	Unclassified	Unclassified	Unclassified
ASV_01473	6.81875	4.75894	0.851845	2.25589	1.91513	21.1064	0.00361584	0.0101653	Bacteria	Unclassified	Unclassified	Unclassified	Unclassified	Unclassified	Unclassified
ASV_01265	6.81648	0	15.7785	-24.7532	2.22228	23.4353	0.00143106	0.00455713	Bacteria	Proteobacteria	Gammaproteobacteria	Xanthomonadales	Xanthomonadaceae	Lysobacter	943 3618
ASV_01181	6.81134	0	0	0	1.66672	65.8951	9.94e-12	1.92e-10	Bacteria	Proteobacteria	Gammaproteobacteria	Methylococcales	Methylomonadaceae	Unclassified	Unclassified
ASV_01243	6.80783	10.9536	1.35351	2.86686	1.63446	9.91312	0.19355	0.301476	Bacteria	Calditrichota	Calditrichia	Calditrichales	Calditrichaceae	Caldithrix	Caldithrix abyssi 1536 4955439
ASV_01173	6.78959	9.77739	0	21.2129	1.45282	31.5104	5e-05	0.000232679	Bacteria	Myxococcota	Polyangia	Nannocystales	Nannocystaceae	Nannocystis	Nannocystis exedens 1525 11270726
ASV_00973	6.78695	7.75783	7.27234	0.0641712	2.15944	1.08693	0.993302	0.996912	Bacteria	Chloroflexota	Anaerolineae	Anaerolineales	Anaerolineaceae	Brevefilum	1511 2574431
ASV_01245	6.7816	5.68376	2.01749	1.41283	2.53956	5.97731	0.542401	0.669194	Bacteria	Proteobacteria	Gammaproteobacteria	Unclassified	Unclassified	Unclassified	Unclassified
ASV_01527	6.77795	0	19.9954	-25.0675	1.39556	56.1229	8.93e-10	1.11e-08	Bacteria	Proteobacteria	Gammaproteobacteria	Betaproteobacteriales	Burkholderiaceae	Unclassified	Unclassified
ASV_01073	6.74387	14.454	6.60056	1.15529	1.7015	4.86651	0.676249	0.788499	Bacteria	Verrucomicrobiota	Verrucomicrobiae	Verrucomicrobiales	Akkermansiaceae	Roseibacillus	1535 31885
ASV_01322	6.71249	2.74918	18.3487	-2.74949	2.55757	7.17115	0.41128	0.546479	Bacteria	Proteobacteria	Gammaproteobacteria	Unclassified	Unclassified	Unclassified	Unclassified
ASV_01183	6.69523	10.4096	1.8836	2.28399	1.61964	6.31063	0.503983	0.637429	Bacteria	Unclassified	Unclassified	Unclassified	Unclassified	Unclassified	Unclassified
ASV_01501	6.69371	9.80421	0	21.0968	1.19829	69.7921	1.63e-12	3.48e-11	Bacteria	Bacteroidota	Bacteroidia	Chitinophagales	Saprospiraceae	Unclassified	Unclassified
ASV_01225	6.68198	0	2.62817	-22.1684	2.13551	22.625	0.00198067	0.00599923	Bacteria	Bacteroidota	Bacteroidia	Flavobacteriales	Unclassified	Unclassified	Unclassified
ASV_01021	6.66259	15.8139	1.44814	3.29066	1.93577	7.82059	0.34868	0.48183	Bacteria	Chloroflexota	Anaerolineae	Caldilineales	Caldilineaceae	Caldilinea	Caldilinea aerophila 1501 5144873
ASV_01027	6.63766	10.3121	7.24292	0.484858	2.47993	10.9527	0.140697	0.229896	Bacteria	Calditrichota	Calditrichia	Calditrichales	Calditrichaceae	Caldithrix	Caldithrix abyssi 1536 4955439
ASV_01435	6.63734	7.11581	7.99531	-0.111564	1.12681	15.7869	0.027136	0.0586515	Bacteria	Unclassified	Unclassified	Unclassified	Unclassified	Unclassified	Unclassified
ASV_01712	6.63079	0	21.4577	-25.1731	1.77481	35.1439	1.05e-05	5.81e-05	Bacteria	Bacteroidota	Bacteroidia	Chitinophagales	Saprospiraceae	Lewinella_A	Lewinella_A agarilytica 1524 5938
ASV_01189	6.60492	7.52723	4.57955	0.689193	1.6907	13.714	0.0565079	0.107681	Bacteria	Desulfobacterota	Unclassified	Unclassified	Unclassified	Unclassified	Unclassified
ASV_01209	6.59975	0	10.9164	-22.3569	2.5278	12.8691	0.0753635	0.13775	Bacteria	Chloroflexota	Anaerolineae	Anaerolineales	Unclassified	Unclassified	Unclassified
ASV_01336	6.5973	3.10835	3.13774	-0.086378	2.15988	11.361	0.123628	0.209161	Bacteria	Bacteroidota	Bacteroidia	Flavobacteriales	Crocinitomicaceae	UBA952	938 47363
ASV_01043	6.56929	33.5567	0	40.6496	2.12207	26.4086	0.000425626	0.00155592	Bacteria	Verrucomicrobiota	Verrucomicrobiae	Verrucomicrobiales	Akkermansiaceae	Rubritalea	Rubritalea squalenifaciens 1171 1247
ASV_01514	6.56187	2.84665	0	19.3139	1.63176	53.6721	2.73e-09	3.01e-08	Bacteria	Proteobacteria	Gammaproteobacteria	Pseudomonadales	Hahellaceae	Hahella	Hahella ganghwensis 1534 3229
ASV_02221	6.55925	8.09233	0	20.7752	2.2953	15.57	0.0293484	0.0624907	Bacteria	Planctomycetota	Unclassified	Unclassified	Unclassified	Unclassified	Unclassified
ASV_01275	6.55332	8.65071	0	20.8745	1.86148	18.9455	0.00835969	0.0216235	Bacteria	Omnitrophota	koll11	UBA10015	kpj58rc	UBA12451	UBA12451 sp1 1028 54572
ASV_01530	6.53699	9.74444	0	21.0873	1.91765	29.6035	0.000112249	0.000463554	Bacteria	Patescibacteria	Paceibacteria	UBA9983	Nomurabacteraceae	GCA-2401345	1482 51637
ASV_01759	6.5284	0.908252	0.596292	0.400219	2.38271	6.21596	0.514771	0.647645	Bacteria	Bacteroidota	Bacteroidia	Chitinophagales	Saprospiraceae	Unclassified	Unclassified
ASV_01453	6.52565	9.63238	0.984292	3.04767	1.78225	20.0138	0.00554	0.0147562	Bacteria	Bacteroidota	Bacteroidia	Unclassified	Unclassified	Unclassified	Unclassified
ASV_01103	6.51341	13.7225	0	21.5346	1.63635	47.5815	4.3e-08	3.8e-07	Bacteria	Bacteroidota	Bacteroidia	Bacteroidales	Unclassified	Unclassified	Unclassified
ASV_01179	6.50523	7.64294	6.90397	0.111821	2.06566	8.23353	0.312453	0.442435	Bacteria	Desulfobacterota	Desulfobacteria	Desulfobacterales	Magnetomoraceae	Magnetomorum	1560 48529
ASV_01346	6.45795	0	14.9451	-24.6596	2.14575	23.1105	0.00163069	0.00507996	Bacteria	Bacteroidota	Bacteroidia	Chitinophagales	Saprospiraceae	Lewinella_A	Lewinella_A agarilytica 1524 5938
ASV_01065	6.45068	8.93862	5.33722	0.683617	1.42516	3.74255	0.808907	0.88582	Bacteria	Bacteroidota	Bacteroidia	Flavobacteriales	Unclassified	Unclassified	Unclassified
ASV_01482	6.44039	10.4353	2.34668	2.00429	1.66651	14.0785	0.0498027	0.0972307	Bacteria	Bacteroidota	Bacteroidia	Flavobacteriales	Unclassified	Unclassified	Unclassified
ASV_01469	6.41743	10.8163	9.62304	0.139007	1.98949	17.3489	0.01528	0.0360135	Bacteria	Bacteroidota	Bacteroidia	Chitinophagales	Saprospiraceae	UBA10441	1300 12534
ASV_01187	6.41447	11.5393	0	21.3862	2.05714	14.9171	0.0370765	0.0760275	Bacteria	Desulfobacterota	Desulfobacteria	Desulfobacterales	Desulfosarcinaceae	Desulfatitalea	1561 558043
ASV_01263	6.41414	0	11.8136	-22.542	2.11667	18.6116	0.00949511	0.0241678	Bacteria	Proteobacteria	Alphaproteobacteria	Sphingomonadales	Sphingomonadaceae	Porphyrobacter	Porphyrobacter donghaensis 1481 20271
ASV_01208	6.4098	7.46549	2.98186	1.1598	1.32574	12.1405	0.0960327	0.170105	Bacteria	Proteobacteria	Gammaproteobacteria	Pseudomonadales	Halieaceae	Congregibacter	1529 471934
ASV_01133	6.38938	6.31425	0.93703	2.52174	1.81519	3.18505	0.867372	0.930347	Bacteria	Bacteroidota	Bacteroidia	Unclassified	Unclassified	Unclassified	Unclassified
ASV_01224	6.37884	12.352	1.93403	2.52255	1.43527	41.6496	6.07e-07	4.29e-06	Bacteria	Verrucomicrobiota	Verrucomicrobiae	Verrucomicrobiales	Akkermansiaceae	Roseibacillus	1535 31885
ASV_01255	6.3674	2.15529	35.8177	-4.06322	2.12688	21.4643	0.00314044	0.0090005	Bacteria	Bacteroidota	Bacteroidia	Cytophagales	Cyclobacteriaceae	Unclassified	Unclassified
ASV_01333	6.36726	1.99544	10.5459	-2.41578	2.02801	12.7638	0.0780776	0.141806	Bacteria	Proteobacteria	Alphaproteobacteria	Rhizobiales	Unclassified	Unclassified	Unclassified
ASV_01394	6.34542	0	10.9217	-24.1768	1.40544	69.8993	1.55e-12	3.41e-11	Bacteria	Desulfobacterota	Unclassified	Unclassified	Unclassified	Unclassified	Unclassified
ASV_01246	6.34359	12.6989	0	21.4461	1.27561	63.7004	2.74e-11	4.79e-10	Bacteria	Bacteroidota	Bacteroidia	Flavobacteriales	Unclassified	Unclassified	Unclassified
ASV_01270	6.34275	1.15532	28.1179	-4.61452	2.18912	16.58	0.0203146	0.0456283	Bacteria	Bacteroidota	Kapabacteria	Kapabacteriales	Kapabacteriaceae	OLB6	1485 21692
ASV_01583	6.33701	4.73011	2.94691	0.587596	1.38	7.77131	0.353191	0.486189	Bacteria	Proteobacteria	Alphaproteobacteria	Oceanibaculales	Oceanibaculaceae	Oceanibaculum	Oceanibaculum nanhaiense 1484 5499
ASV_01440	6.33564	0	19.103	-25.0157	1.77812	38.8203	2.11e-06	1.3e-05	Bacteria	Proteobacteria	Gammaproteobacteria	Pseudomonadales	Halieaceae	Halioglobus	1529 324127
ASV_01018	6.32218	16.869	0	21.8638	1.68628	45.1251	1.29e-07	1.05e-06	Bacteria	Chloroflexota	Anaerolineae	Anaerolineales	Anaerolineaceae	UBA6170	1517 5343
ASV_01172	6.31927	5.78154	0	20.3525	2.53924	6.48641	0.484234	0.620668	Bacteria	Bacteroidota	Bacteroidia	Bacteroidales	Unclassified	Unclassified	Unclassified
ASV_01238	6.3075	8.36833	9.67612	-0.190605	2.2847	8.46012	0.293773	0.42182	Bacteria	Calditrichota	Calditrichia	Calditrichales	Calditrichaceae	Caldithrix	Caldithrix abyssi 1536 4955439
ASV_01472	6.2939	6.93067	3.0787	1.11627	1.89123	11.2331	0.128768	0.216293	Bacteria	Chloroflexota	Ellin6529	CSP1-4	CSP1-4	GWC2-73-18	813 18739
ASV_01259	6.27952	13.1008	1.27777	3.16875	1.82612	23.7802	0.00124522	0.00401914	Bacteria	Unclassified	Unclassified	Unclassified	Unclassified	Unclassified	Unclassified
ASV_01467	6.25813	2.94915	2.05342	0.429756	1.80106	6.78715	0.451373	0.586949	Bacteria	Chloroflexota	Anaerolineae	Anaerolineales	Unclassified	Unclassified	Unclassified
ASV_01738	6.25336	1.53207	11.3589	-2.89652	2.07746	17.34	0.0153304	0.0360716	Bacteria	Proteobacteria	Gammaproteobacteria	Pseudomonadales	Pseudomonadaceae	Pseudomonas_E	Pseudomonas_E pohangensis 1532 3769689
ASV_01566	6.22559	12.2111	1.1074	3.18669	1.47643	23.4159	0.00144227	0.00458263	Bacteria	Verrucomicrobiota	Verrucomicrobiae	Verrucomicrobiales	Akkermansiaceae	Roseibacillus	1535 31885
ASV_01213	6.22106	1.82531	20.7265	-3.51662	1.29613	43.1748	3.09e-07	2.29e-06	Bacteria	Proteobacteria	Alphaproteobacteria	Rhizobiales	Xanthobacteraceae	Unclassified	Unclassified
ASV_01335	6.21713	9.60138	0.927591	3.23897	1.68151	8.12516	0.321687	0.452098	Bacteria	Unclassified	Unclassified	Unclassified	Unclassified	Unclassified	Unclassified
ASV_01381	6.20852	12.2366	0	21.4126	1.43555	57.8082	4.13e-10	5.53e-09	Bacteria	Bacteroidota	Bacteroidia	Flavobacteriales	Flavobacteriaceae	Unclassified	Unclassified
ASV_01617	6.20125	3.54592	15.2284	-2.06056	2.0725	22.428	0.00214269	0.00643707	Bacteria	Bacteroidota	Bacteroidia	Bacteroidales	Unclassified	Unclassified	Unclassified
ASV_01375	6.20021	4.14189	10.8467	-1.36915	1.95837	9.46545	0.220943	0.336105	Bacteria	Bacteroidota	Bacteroidia	Flavobacteriales	Unclassified	Unclassified	Unclassified
ASV_01438	6.19894	0.452125	1.70058	-1.94803	2.06328	24.2258	0.00103974	0.00346498	Bacteria	Proteobacteria	Gammaproteobacteria	Betaproteobacteriales	Burkholderiaceae	Unclassified	Unclassified
ASV_01443	6.18362	1.20437	3.26675	-1.55091	1.73593	4.65643	0.701808	0.806489	Bacteria	Proteobacteria	Alphaproteobacteria	Caedibacterales	Caedibacteraceae	Caedibacter	Caedibacter acanthamoebae 1493 1722347
ASV_01206	6.17267	2.43698	6.61314	-1.45898	1.17766	18.4891	0.00994783	0.0251415	Bacteria	Bacteroidota	Bacteroidia	Flavobacteriales	Flavobacteriaceae	Leeuwenhoekiella	Leeuwenhoekiella nanhaiensis 965 5945
ASV_01493	6.15517	11.3754	0	21.2593	1.64038	57.0505	5.84e-10	7.68e-09	Bacteria	Firmicutes_A	Clostridia	Acetivibrionales	Acetivibrionaceae	Unclassified	Unclassified
ASV_01137	6.14459	17.5002	1.70369	3.22683	2.00227	24.9551	0.000772819	0.00268148	Bacteria	Proteobacteria	Alphaproteobacteria	Rhodobacterales	Rhodobacteraceae	Roseovarius	1466 6014
ASV_01898	6.1443	0.24764	10.952	-5.41564	2.10085	29.351	0.000124839	0.000506781	Bacteria	Acidobacteriota	Aminicenantia	UBA2199	UBA2199	UBA647	356 46610
ASV_01838	6.13341	1.35724	18.0664	-3.69122	1.69414	28.2366	0.000199209	0.000786408	Bacteria	Unclassified	Unclassified	Unclassified	Unclassified	Unclassified	Unclassified
ASV_01616	6.11658	5.5646	0	20.3168	1.07776	104.802	1.1e-19	6.55e-18	Bacteria	Bacteroidota	Bacteroidia	Chitinophagales	Saprospiraceae	Haliscomenobacter	Haliscomenobacter hydrossis 1512 8371686
ASV_01327	6.02884	6.08843	7.36968	-0.278136	2.15478	1.2968	0.988525	0.995471	Bacteria	Planctomycetota	Planctomycetes	Pirellulales	Pirellulaceae	UBA721	1367 11893
ASV_01278	6.00706	0	6.4269	-43.3943	2.27252	21.5377	0.00305073	0.00876091	Bacteria	Desulfobacterota	Syntrophia	Syntrophales	Smithellaceae	UBA4810	807 102545
ASV_01460	6.0026	3.49925	2.79221	0.243571	1.93264	2.66026	0.914554	0.961341	Bacteria	Bacteroidota	Bacteroidia	Unclassified	Unclassified	Unclassified	Unclassified
ASV_01296	5.999	7.38111	0	20.799	2.52948	11.1769	0.131087	0.217719	Bacteria	Desulfobacterota	Desulfobacteria	Desulfobacterales	Desulfosarcinaceae	Desulfatitalea	1561 558043
ASV_01354	5.98037	7.85814	3.12242	1.29039	1.41712	17.4666	0.0146228	0.0347573	Bacteria	Desulfobacterota	Desulfobacteria	Desulfobacterales	Unclassified	Unclassified	Unclassified
ASV_01312	5.97756	8.59564	0	43.8697	2.04696	17.1858	0.0162368	0.0373473	Bacteria	Planctomycetota	Planctomycetes	Pirellulales	Thermoguttaceae	RBG-16-64-12	1385 5791
ASV_01013	5.96786	1.11978	14.9099	-3.73743	2.31859	7.34037	0.394322	0.531074	Bacteria	Proteobacteria	Alphaproteobacteria	Rhodobacterales	Rhodobacteraceae	Octadecabacter	Octadecabacter ascidiaceicola 1463 458489
ASV_01200	5.96513	3.87804	16.0113	-2.06905	1.65195	7.09171	0.419394	0.555173	Bacteria	Myxococcota	UBA9160	UBA9160	UBA4427	GCA-2691205	1554 17599
ASV_01413	5.96088	4.68494	4.26761	0.0974396	2.04461	2.78026	0.904559	0.957336	Bacteria	Bacteroidota	Bacteroidia	Bacteroidales	Lentimicrobiaceae	Lentimicrobium	Lentimicrobium saccharophilum 1549 3114282
ASV_01158	5.93277	3.01759	2.3202	0.408918	1.64182	16.4827	0.0210546	0.0469957	Bacteria	Unclassified	Unclassified	Unclassified	Unclassified	Unclassified	Unclassified
ASV_01620	5.91448	0	0.89127	-20.8845	1.75771	49.0079	2.26e-08	2.04e-07	Bacteria	Bacteroidota	Bacteroidia	Flavobacteriales	Unclassified	Unclassified	Unclassified
ASV_01329	5.9071	4.13335	10.4501	-1.36203	2.32587	12.2073	0.0939442	0.166818	Bacteria	Proteobacteria	Gammaproteobacteria	Xanthomonadales	Wenzhouxiangellaceae	Wenzhouxiangella	Wenzhouxiangella marina 1544 3675202
ASV_01233	5.90065	0.486112	1.21652	-1.4582	2.22687	20.477	0.00462652	0.0126282	Bacteria	Campylobacterota	Campylobacteria	Campylobacterales	Arcobacteraceae	Arcobacter	Arcobacter lekithochrous 1514 1861
ASV_01074	5.89441	14.2563	3.15183	2.09147	1.96634	4.48848	0.722104	0.820658	Bacteria	WOR-3	WOR-3	UBA2258	UBA2258	UBA3079	1542 23757
ASV_01415	5.89178	5.33597	9.17108	-0.774949	1.56238	9.57948	0.213682	0.326795	Bacteria	Bacteroidota	Bacteroidia	Unclassified	Unclassified	Unclassified	Unclassified
ASV_01532	5.88829	3.84199	4.5468	-0.342243	1.48725	27.7192	0.000247202	0.00096261	Bacteria	Bacteroidota	Bacteroidia	Chitinophagales	Saprospiraceae	OLB8	1524 37677
ASV_01490	5.86768	3.59192	11.2296	-1.573	1.59907	5.22337	0.632725	0.749954	Bacteria	Unclassified	Unclassified	Unclassified	Unclassified	Unclassified	Unclassified
ASV_01328	5.8645	5.15187	8.15094	-0.661028	1.8056	2.90201	0.893916	0.949579	Bacteria	Bacteroidota	Bacteroidia	Cytophagales	Cyclobacteriaceae	Unclassified	Unclassified
ASV_01242	5.86044	3.87857	12.1555	-1.65908	1.86817	13.656	0.0576498	0.109565	Bacteria	Proteobacteria	Gammaproteobacteria	Pseudomonadales	Halieaceae	Luminiphilus	1529 79359
ASV_01174	5.85971	16.3934	8.28402	0.916467	1.34868	33.9469	1.76e-05	9.28e-05	Bacteria	Proteobacteria	Gammaproteobacteria	Betaproteobacteriales	Burkholderiaceae	Rubrivivax	1525 115288
ASV_01845	5.85181	3.00088	2.16438	0.402573	1.95051	21.1499	0.00355456	0.0100467	Bacteria	Unclassified	Unclassified	Unclassified	Unclassified	Unclassified	Unclassified
ASV_01888	5.84022	3.2222	7.92624	-1.2244	1.68847	15.6875	0.0281301	0.0601649	Bacteria	Omnitrophota	koll11	GIF10	Unclassified	Unclassified	Unclassified
ASV_01150	5.83921	14.8696	0	40.1018	2.10536	25.6866	0.000572903	0.0020321	Bacteria	Chloroflexota	Anaerolineae	Unclassified	Unclassified	Unclassified	Unclassified
ASV_01186	5.81836	11.6988	11.2888	0.0287116	2.16734	3.03371	0.881866	0.94084	Bacteria	Proteobacteria	Gammaproteobacteria	Xanthomonadales	Rhodanobacteraceae	Unclassified	Unclassified
ASV_01337	5.80831	6.13067	17.7461	-1.53718	1.48969	15.6925	0.0280789	0.0601639	Bacteria	Proteobacteria	Gammaproteobacteria	Betaproteobacteriales	Burkholderiaceae	Unclassified	Unclassified
ASV_01512	5.80734	1.20169	17.3402	-3.85465	1.80491	14.2737	0.0465213	0.0923338	Bacteria	Planctomycetota	Planctomycetes	Pirellulales	Pirellulaceae	UBA6163	840 19220
ASV_01288	5.80047	7.22431	4.01206	0.809822	1.68693	2.48354	0.928332	0.968195	Bacteria	Bacteroidota	Bacteroidia	Unclassified	Unclassified	Unclassified	Unclassified
ASV_01334	5.78909	1.39883	6.52666	-2.25397	1.56397	38.8865	2.05e-06	1.26e-05	Bacteria	Desulfuromonadota	Desulfuromonadia	Desulfuromonadales	Pelobacteraceae_A	SFB93	1552 3218469
ASV_01338	5.78524	14.2895	0	21.6337	2.15561	15.1795	0.0337657	0.0704312	Bacteria	Bacteroidota	Bacteroidia	Bacteroidales	Unclassified	Unclassified	Unclassified
ASV_01455	5.75979	7.30162	1.5933	2.0724	1.79133	3.03603	0.88165	0.94084	Bacteria	Planctomycetota	UBA1135	UBA2386	GCA-002748355	GCA-2748355	1535 6045
ASV_01978	5.75008	8.2576	19.7202	-1.2036	1.4868	15.7426	0.027575	0.0594211	Bacteria	Myxococcota	Unclassified	Unclassified	Unclassified	Unclassified	Unclassified
ASV_01342	5.74594	7.31562	1.36295	2.19909	1.56309	10.4628	0.16383	0.260854	Bacteria	Bacteroidota	Bacteroidia	Unclassified	Unclassified	Unclassified	Unclassified
ASV_01294	5.74324	9.58509	0.93703	3.01734	1.30606	11.6038	0.114365	0.19711	Bacteria	Bacteroidota	Ignavibacteria	Ignavibacteriales	Melioribacteraceae	Melioribacter	Melioribacter roseus 1542 3300414
ASV_01373	5.73055	4.88242	4.29399	0.123857	1.94647	3.15115	0.870676	0.932496	Bacteria	Chloroflexota	Anaerolineae	Anaerolineales	envOPS12	UBA8950	1089 7986
ASV_01526	5.7219	2.5934	10.1052	-1.96165	1.68577	14.1668	0.0482923	0.0949285	Bacteria	Verrucomicrobiota	Kiritimatiellae	RFP12	UBA1067	UBA1067	1183 30874
ASV_01584	5.72051	11.3928	0.624484	4.28142	1.25501	70.3773	1.24e-12	2.78e-11	Bacteria	Bacteroidota	Bacteroidia	NS11-12g	UKL13-3	UKL13-3	1520 3236529
ASV_01793	5.71121	13.7703	0.988423	3.4981	1.49037	55.0147	1.48e-09	1.74e-08	Bacteria	Gemmatimonadota	Gemmatimonadetes	Gemmatimonadales	Gemmatimonadaceae	Unclassified	Unclassified
ASV_01321	5.70248	22.0404	0	22.2535	1.49802	58.0042	3.77e-10	5.18e-09	Bacteria	Proteobacteria	Gammaproteobacteria	Unclassified	Unclassified	Unclassified	Unclassified
ASV_01341	5.62967	10.0523	4.57955	1.11723	2.24812	1.04595	0.994053	0.996912	Bacteria	Desulfobacterota	Unclassified	Unclassified	Unclassified	Unclassified	Unclassified
ASV_01395	5.62253	2.61579	1.53332	0.586113	1.81565	6.15474	0.521802	0.655339	Bacteria	Verrucomicrobiota	Kiritimatiellae	RFP12	UBA1067	UBA1067	1183 30874
ASV_01390	5.61585	12.2798	4.93339	1.35446	1.5353	3.88201	0.793263	0.880516	Bacteria	MBNT15	MBNT15	MBNT15	MBNT15	CG2-30-66-27	1118 33948
ASV_01538	5.60568	5.9332	2.64957	1.69764	1.70068	5.11854	0.6455	0.762746	Bacteria	Bacteroidota	Bacteroidia	Cytophagales	Unclassified	Unclassified	Unclassified
ASV_01678	5.60395	2.00709	15.7641	-2.95084	1.74079	23.3155	0.00150176	0.0047506	Bacteria	Proteobacteria	Gammaproteobacteria	Enterobacterales	Vibrionaceae	Vibrio	Vibrio ordalii 1555 1888
ASV_01647	5.52607	1.35434	8.13717	-2.52977	1.88505	15.395	0.0312563	0.0658681	Bacteria	Proteobacteria	Gammaproteobacteria	Chromatiales	Unclassified	Unclassified	Unclassified
ASV_01663	5.51595	0	7.34802	-23.6908	1.49674	59.7208	1.72e-10	2.56e-09	Bacteria	Proteobacteria	Gammaproteobacteria	Pseudomonadales	Halieaceae	Congregibacter	1529 471934
ASV_01419	5.51523	5.27514	0	20.2304	1.92622	13.7205	0.0563821	0.107584	Bacteria	Bacteroidota	Bacteroidia	Chitinophagales	Saprospiraceae	Lewinella_A	Lewinella_A agarilytica 1524 5938
ASV_01299	5.48972	4.64125	3.76868	0.213484	1.76587	20.6484	0.00432685	0.0119468	Bacteria	Actinobacteriota	Acidimicrobiia	Microtrichales	Microtrichaceae	IMCC26207	1518 836048
ASV_01478	5.48854	12.3649	4.36913	1.62165	1.77033	2.41646	0.933255	0.972622	Bacteria	Chloroflexota	Dehalococcoidia	Dehalococcoidales	Dehalococcoidaceae	Dehalogenimonas	Unclassified
ASV_01115	5.47107	16.3086	6.58914	1.25605	1.81483	18.2828	0.010757	0.0269019	Bacteria	Proteobacteria	Gammaproteobacteria	Chromatiales	Chromatiaceae	Marichromatium	Marichromatium purpuratum 1523 3779112
ASV_01491	5.46241	0	3.2742	-22.5976	1.68016	51.8645	6.21e-09	6.54e-08	Bacteria	Spirochaetota	Spirochaetia	Spirochaetales	Marispirochaetaceae	Marispirochaeta	Marispirochaeta aestuarii 1522 2019
ASV_01188	5.46172	15.3091	0	21.734	1.81793	37.5743	3.65e-06	2.16e-05	Bacteria	Desulfobacterota	Desulfobacteria	Desulfobacterales	Desulfosarcinaceae	Unclassified	Unclassified
ASV_01516	5.42577	9.38688	3.3472	1.40535	1.57623	2.26113	0.943986	0.97946	Bacteria	Chloroflexota	Anaerolineae	SBR1031	A4b	Unclassified	Unclassified
ASV_01457	5.42081	6.4504	14.4002	-1.17172	2.42569	11.1524	0.13211	0.218354	Bacteria	Proteobacteria	Gammaproteobacteria	Acidiferrobacterales	Sulfurifustaceae	Sulfuricaulis	Sulfuricaulis sp1 1528 5460
ASV_01559	5.4004	1.25228	10.3557	-3.05608	2.15687	9.90795	0.19385	0.301615	Bacteria	Desulfobacterota	BSN033	Unclassified	Unclassified	Unclassified	Unclassified
ASV_01403	5.37368	12.2899	0	21.4794	1.79616	12.549	0.0838886	0.150265	Bacteria	Bacteroidota	Rhodothermia	Rhodothermales	UBA10348	1-14-0-65-60-17	1523 153801
ASV_01666	5.37008	0.901099	12.0414	-3.7069	1.60734	19.8214	0.00596854	0.0158095	Bacteria	Bacteroidota	Bacteroidia	Chitinophagales	Unclassified	Unclassified	Unclassified
ASV_01408	5.36579	5.41961	4.51491	0.144627	1.36463	8.26621	0.309707	0.439652	Bacteria	Chloroflexota	Unclassified	Unclassified	Unclassified	Unclassified	Unclassified
ASV_01271	5.35397	3.47059	6.8585	-1.01315	2.10499	16.4228	0.0215223	0.0478906	Bacteria	Desulfobacterota	Syntrophia	Syntrophales	Unclassified	Unclassified	Unclassified
ASV_01682	5.35062	0	6.30377	-23.452	2.10561	24.3699	0.000980687	0.00328347	Bacteria	Verrucomicrobiota	Verrucomicrobiae	Verrucomicrobiales	Akkermansiaceae	Rubritalea	Rubritalea squalenifaciens 1171 1247
ASV_01920	5.31785	2.72036	5.4122	-1.00016	2.68617	5.56201	0.591716	0.715552	Bacteria	Unclassified	Unclassified	Unclassified	Unclassified	Unclassified	Unclassified
ASV_01982	5.31434	0	19.31	-25.0766	1.7433	43.948	2.19e-07	1.69e-06	Bacteria	Bacteroidota	Bacteroidia	Cytophagales	Spirosomaceae	Jiulongibacter	1511 5461565
ASV_01474	5.31119	6.56834	0	20.5687	1.61094	16.9235	0.0178962	0.040967	Bacteria	Bacteroidota	Bacteroidia	Flavobacteriales	Unclassified	Unclassified	Unclassified
ASV_01392	5.23752	10.3549	1.04081	3.31679	1.28071	18.0468	0.0117604	0.0290563	Bacteria	Bacteroidota	Bacteroidia	Chitinophagales	Saprospiraceae	UBA3362	1524 17631
ASV_01260	5.23658	9.92074	6.42348	0.610712	1.35655	4.70212	0.696262	0.802045	Bacteria	Unclassified	Unclassified	Unclassified	Unclassified	Unclassified	Unclassified
ASV_01468	5.22901	11.732	5.31452	1.16902	1.80136	3.76119	0.806836	0.88582	Bacteria	Verrucomicrobiota	Verrucomicrobiae	Verrucomicrobiales	Akkermansiaceae	Roseibacillus	1535 31885
ASV_01544	5.22711	3.6043	6.88203	-0.929042	2.15234	6.05178	0.533716	0.664946	Bacteria	Unclassified	Unclassified	Unclassified	Unclassified	Unclassified	Unclassified
ASV_01553	5.22669	3.70802	12.0385	-1.72075	2.01804	8.49618	0.290878	0.419767	Bacteria	Proteobacteria	Gammaproteobacteria	Unclassified	Unclassified	Unclassified	Unclassified
ASV_01555	5.2045	0	5.18544	-23.2236	1.87692	40.0222	1.25e-06	8.08e-06	Bacteria	Desulfobacterota	Desulfobacteria	Desulfobacterales	Desulfosarcinaceae	Desulfatitalea	1561 558043
ASV_01300	5.20313	11.3619	0	21.3217	1.1157	90.9552	7.87e-17	3.22e-15	Bacteria	Bacteroidota	Bacteroidia	Flavobacteriales	Unclassified	Unclassified	Unclassified
ASV_02097	5.183	9.27574	2.72202	1.65577	1.84407	31.8125	4.4e-05	0.000206624	Bacteria	Desulfobacterota	Unclassified	Unclassified	Unclassified	Unclassified	Unclassified
ASV_01618	5.18118	8.77758	4.11729	1.03354	2.05368	3.78387	0.804307	0.885267	Bacteria	Acidobacteriota	Acidobacteriae	Solibacterales	Solibacteraceae	KBS-96	1497 6690628
ASV_02494	5.1769	3.19763	4.99587	-0.665174	1.98252	3.82019	0.80024	0.883469	Bacteria	Proteobacteria	Gammaproteobacteria	GCA-001735895	GCA-2746365	GCA-2746365	1534 112926
ASV_01792	5.16567	7.52635	4.10679	0.763027	1.52877	10.5818	0.15793	0.254572	Bacteria	Hydrogenedentota	Hydrogenedentia	Hydrogenedentiales	GCA-2746185	GCA-2746185	1553 16440
ASV_01417	5.147	9.03258	5.02038	0.812749	2.53421	5.48468	0.601032	0.723156	Bacteria	Gemmatimonadota	Gemmatimonadetes	SG8-23	BD2-11	BD2-11	1559 167913
ASV_01488	5.13906	12.5162	0	21.5435	1.67358	24.0822	0.00110205	0.00363042	Bacteria	Desulfobacterota	Unclassified	Unclassified	Unclassified	Unclassified	Unclassified
ASV_01718	5.13904	4.53372	7.90035	-0.827753	2.37217	7.40701	0.387766	0.524215	Bacteria	Nitrospirota	Nitrospiria	Nitrospirales	Nitrospiraceae	40CM-3-62-11	1536 30790
ASV_01461	5.13562	1.20152	1.85518	-0.695261	2.11189	4.18226	0.758562	0.853233	Bacteria	Bacteroidota	Bacteroidia	Bacteroidales	Unclassified	Unclassified	Unclassified
ASV_01974	5.11791	0	4.36913	-22.7899	1.69358	53.2372	3.33e-09	3.61e-08	Bacteria	Chloroflexota	Anaerolineae	4572-78	4572-78	4572-78	1405 74272
ASV_01477	5.11732	5.53417	3.24943	0.71391	2.56441	4.99622	0.660424	0.775728	Bacteria	Proteobacteria	Gammaproteobacteria	Betaproteobacteriales	Rhodocyclaceae	Accumulibacter	1534 22352
ASV_01739	5.11554	2.24272	12.6355	-2.52642	1.7251	16.6142	0.0200604	0.045199	Bacteria	Bacteroidota	Bacteroidia	Flavobacteriales	koll-22	Unclassified	Unclassified
ASV_01522	5.10982	10.0391	0	21.1683	1.61694	18.0413	0.0117852	0.0290674	Bacteria	Unclassified	Unclassified	Unclassified	Unclassified	Unclassified	Unclassified
ASV_01806	5.10274	0	13.6129	-22.7881	2.0143	30.5899	7.4e-05	0.000325229	Bacteria	Desulfobacterota	Desulfobacteria	Desulfobacterales	Desulfosarcinaceae	UBA2174	1562 81590
ASV_02788	5.10193	0.129294	5.56662	-5.1593	1.91332	30.4268	7.93e-05	0.000343228	Bacteria	Unclassified	Unclassified	Unclassified	Unclassified	Unclassified	Unclassified
ASV_01561	5.08238	3.3349	1.61851	0.92919	2.23084	14.9531	0.0366053	0.0752588	Bacteria	Planctomycetota	Planctomycetes	Pirellulales	Pirellulaceae	Unclassified	Unclassified
ASV_01573	5.06638	2.39172	6.00755	-1.25587	2.02458	13.8696	0.0535497	0.103419	Bacteria	Proteobacteria	Gammaproteobacteria	Chromatiales	Chromatiaceae	Thiocystis	Thiocystis violascens 1524 5017071
ASV_02089	5.06583	1.91775	8.0077	-2.1046	2.02673	16.509	0.0208519	0.0466159	Bacteria	Unclassified	Unclassified	Unclassified	Unclassified	Unclassified	Unclassified
ASV_01557	5.06013	9.01933	2.59974	1.69715	1.75904	4.28625	0.74628	0.840738	Bacteria	Patescibacteria	ABY1	Falkowbacterales	Unclassified	Unclassified	Unclassified
ASV_01704	5.05797	0	7.54444	-23.7379	1.81215	42.7675	3.7e-07	2.7e-06	Bacteria	Bacteroidota	Bacteroidia	Unclassified	Unclassified	Unclassified	Unclassified
ASV_01454	5.04631	10.9212	0	21.2231	1.09479	99.7216	1.23e-18	6.09e-17	Bacteria	Patescibacteria	Microgenomatia	Unclassified	Unclassified	Unclassified	Unclassified
ASV_01608	5.03451	0.619099	8.19207	-3.72496	1.80603	9.91515	0.193433	0.301476	Bacteria	Desulfobacterota	Unclassified	Unclassified	Unclassified	Unclassified	Unclassified
ASV_01348	5.03083	12.7316	7.51664	0.696883	1.53167	20.1403	0.00527458	0.014181	Bacteria	Planctomycetota	Phycisphaerae	Phycisphaerales	SM1A02	UBA6054	1479 21997
ASV_01833	5.01433	12.7557	0	21.5745	1.66237	46.7262	6.31e-08	5.32e-07	Bacteria	Bacteroidota	Bacteroidia	Unclassified	Unclassified	Unclassified	Unclassified
ASV_01232	5.00647	10.7739	1.61851	2.58174	1.86885	3.77629	0.805154	0.885267	Bacteria	Patescibacteria	Paceibacteria	Moranbacterales	UBA2206	Unclassified	Unclassified
ASV_01851	5.00011	4.51366	11.5285	-1.36145	1.99346	14.2351	0.0471541	0.0932026	Bacteria	Planctomycetota	UBA1135	UBA2386	Unclassified	Unclassified	Unclassified
ASV_01370	4.979	6.75243	10.1961	-0.621559	2.02843	7.28867	0.399456	0.536476	Bacteria	Unclassified	Unclassified	Unclassified	Unclassified	Unclassified	Unclassified
ASV_01484	4.96231	7.43757	3.35514	1.08807	2.29241	6.53784	0.478529	0.614455	Bacteria	Proteobacteria	Gammaproteobacteria	Pseudomonadales	Pseudohongiellaceae	UBA9145	1565 25852
ASV_02884	4.96223	2.48085	5.46141	-1.03054	1.70126	23.51	NA	NA	Bacteria	Verrucomicrobiota	Verrucomicrobiae	Verrucomicrobiales	Akkermansiaceae	Roseibacillus	1535 31885
ASV_01515	4.94991	0	0	0	1.88159	43.4832	2.69e-07	2.02e-06	Bacteria	Bacteroidota	Bacteroidia	Flavobacteriales	Crocinitomicaceae	Fluviicola	Fluviicola taffensis 1521 4633577
ASV_01525	4.94963	6.78485	0	20.6068	2.3975	13.6057	0.0586556	0.110742	Bacteria	Unclassified	Unclassified	Unclassified	Unclassified	Unclassified	Unclassified
ASV_01400	4.94603	3.86519	7.52225	-0.99161	2.12859	11.716	0.110294	0.191346	Bacteria	Bacteroidota	Ignavibacteria	Ignavibacteriales	Ignavibacteriaceae	Ignavibacterium	Ignavibacterium album 1535 3658997
ASV_01279	4.9384	15.9626	0	21.875	1.90234	11.2289	0.128943	0.216293	Bacteria	Chloroflexota	Anaerolineae	Anaerolineales	envOPS12	UBA12294	1508 87800
ASV_01315	4.9302	5.66893	4.85967	0.14271	1.45557	1.92487	0.963881	0.985897	Bacteria	Unclassified	Unclassified	Unclassified	Unclassified	Unclassified	Unclassified
ASV_02014	4.90523	1.28502	11.3829	-3.17604	1.76168	17.2966	0.0155806	0.0364821	Bacteria	Patescibacteria	ABY1	Falkowbacterales	UBA12075	UBA12075	UBA12075 sp1 1478 110883
ASV_01575	4.9039	7.02021	1.27777	2.29612	2.0641	9.40942	0.224582	0.340197	Bacteria	Actinobacteriota	Coriobacteriia	OPB41	UBA2279	UBA6100	1196 3506
ASV_01667	4.89651	8.64729	1.27777	2.57053	1.83505	36.2265	6.57e-06	3.78e-05	Bacteria	Firmicutes_A	Clostridia	Acetivibrionales	Acetivibrionaceae	Ruminiclostridium	Ruminiclostridium straminisolvens 1521 1625
ASV_02316	4.89371	3.8465	1.45713	1.36086	1.94642	4.78978	0.685599	0.795517	Bacteria	Verrucomicrobiota	Verrucomicrobiae	Chthoniobacterales	Chthoniobacteraceae	Chthoniobacter	Chthoniobacter flavus 1554 675211
ASV_01446	4.87873	3.64091	8.28626	-1.20752	2.38795	1.51266	0.981868	0.9941	Bacteria	Proteobacteria	Gammaproteobacteria	GCA-001735895	GCA-2746365	GCA-2746365	1534 112926
ASV_01636	4.8562	7.5839	1.51239	2.0603	1.36199	14.2626	0.046703	0.0925663	Bacteria	Unclassified	Unclassified	Unclassified	Unclassified	Unclassified	Unclassified
ASV_01641	4.84585	5.97589	15.0628	-1.33935	2.09285	3.85916	0.79585	0.881829	Bacteria	Proteobacteria	Alphaproteobacteria	Sphingomonadales	Sphingomonadaceae	Unclassified	Unclassified
ASV_01537	4.80901	5.90293	0	20.5349	1.8598	20.8534	0.00399329	0.0110899	Bacteria	Myxococcota	Polyangia	Polyangiales	Polyangiaceae	Chondromyces	Chondromyces apiculatus 1554 236089
ASV_02601	4.79305	2.07706	11.5284	-2.45126	2.3755	8.53217	NA	NA	Bacteria	Unclassified	Unclassified	Unclassified	Unclassified	Unclassified	Unclassified
ASV_01676	4.79015	0	9.92023	-22.255	1.983	13.9978	0.05122	0.0997259	Bacteria	Bacteroidota	Bacteroidia	Unclassified	Unclassified	Unclassified	Unclassified
ASV_01404	4.78772	9.12051	1.36928	2.52494	1.26425	9.41192	0.224419	0.340197	Bacteria	Unclassified	Unclassified	Unclassified	Unclassified	Unclassified	Unclassified
ASV_01781	4.76734	0	3.92171	-22.8035	1.82037	32.41	3.41e-05	0.000166662	Bacteria	Unclassified	Unclassified	Unclassified	Unclassified	Unclassified	Unclassified
ASV_01861	4.75889	0.344783	10.6021	-4.7757	1.51329	35.2306	1.01e-05	5.67e-05	Bacteria	Proteobacteria	Gammaproteobacteria	Unclassified	Unclassified	Unclassified	Unclassified
ASV_02009	4.75475	4.84109	8.84347	-0.831119	1.85784	2.14208	0.951559	0.981953	Bacteria	Unclassified	Unclassified	Unclassified	Unclassified	Unclassified	Unclassified
ASV_01632	4.74605	0.392296	8.77548	-4.44087	2.28744	6.4706	0.485994	0.620704	Bacteria	Bacteroidota	Bacteroidia	Cytophagales	Cyclobacteriaceae	Unclassified	Unclassified
ASV_01508	4.71384	4.83847	2.12961	1.05836	1.89315	3.3885	0.846891	0.913007	Bacteria	Unclassified	Unclassified	Unclassified	Unclassified	Unclassified	Unclassified
ASV_01471	4.7036	5.25795	0.93703	2.19979	1.522	7.56118	0.372872	0.50647	Bacteria	Bacteroidota	Bacteroidia	Bacteroidales	Lentimicrobiaceae	Lentimicrobium	Lentimicrobium saccharophilum 1549 3114282
ASV_01560	4.69918	8.10572	0	20.8185	1.79587	18.1753	0.0112038	0.0278733	Bacteria	Patescibacteria	Paceibacteria	UBA9983	Unclassified	Unclassified	Unclassified
ASV_01580	4.69876	11.1661	0	21.3098	1.23123	41.3506	6.93e-07	4.85e-06	Bacteria	Planctomycetota	Phycisphaerae	Phycisphaerales	SM1A02	Unclassified	Unclassified
ASV_01736	4.68858	4.07553	0.425923	2.80036	1.31749	31.933	4.18e-05	0.000198972	Bacteria	Cloacimonadota	Cloacimonadia	Cloacimonadales	Cloacimonadaceae	UBA5553	1543 60562
ASV_02040	4.63814	1.19504	12.0533	-3.31266	2.20579	7.80812	0.349818	0.482473	Bacteria	Proteobacteria	Gammaproteobacteria	Pseudomonadales	HTCC2089	GCA-002727775	1140 13776
ASV_01505	4.62613	4.24423	4.72625	-0.213026	1.6715	2.07646	0.955488	0.982551	Bacteria	Desulfobacterota	Desulfobaccia	Desulfobaccales	Desulfobaccaceae	Desulfobacca_A	Desulfobacca_A acetoxidans 1558 3282536
ASV_01470	4.61907	6.59976	0	20.5022	1.8813	28.9259	0.000149256	0.000599116	Bacteria	Chloroflexota	Anaerolineae	Anaerolineales	UBA6092	UBA6092	1495 38793
ASV_02142	4.61181	0	6.81064	-23.648	1.36526	68.1073	3.56e-12	7.29e-11	Bacteria	Bacteroidota	Bacteroidia	Flavobacteriales	Flavobacteriaceae	Robiginitalea	Robiginitalea biformata 1520 3530383
ASV_01817	4.61083	0.864348	0.832646	0.0564829	1.886	10.3037	0.172006	0.272659	Bacteria	Unclassified	Unclassified	Unclassified	Unclassified	Unclassified	Unclassified
ASV_01881	4.60991	0	4.61896	-21.181	2.47745	8.99063	0.253329	0.376188	Bacteria	UBP1	PRR-12	SSS58A	SSS58A	4484-7	549 6239
ASV_01860	4.58435	0	4.19852	-21.1033	1.87032	32.4029	3.42e-05	0.000166662	Bacteria	Spirochaetota	UBA4802	UBA4802	UBA5550	RBG-16-49-21	1546 27231
ASV_01423	4.56328	6.83474	2.90894	1.16117	1.98971	2.35958	0.937295	0.975413	Bacteria	Proteobacteria	Gammaproteobacteria	Betaproteobacteriales	Burkholderiaceae	Unclassified	Unclassified
ASV_02359	4.56269	7.79588	4.41596	1.1209	1.7107	17.9281	0.0122985	0.0299723	Bacteria	Unclassified	Unclassified	Unclassified	Unclassified	Unclassified	Unclassified
ASV_01721	4.55215	0.600747	8.57707	-3.81181	1.56482	31.9148	4.21e-05	0.000199862	Bacteria	Proteobacteria	Gammaproteobacteria	Methylococcales	Methylococcaceae	Methylococcus	Methylococcus capsulatus 1531 3304561
ASV_01451	4.53946	10.3117	2.55553	1.88667	1.59503	6.12447	0.525293	0.657994	Bacteria	Planctomycetota	Phycisphaerae	SG8-4	Unclassified	Unclassified	Unclassified
ASV_01659	4.53279	1.53016	8.24948	-2.41999	1.75697	11.7271	0.109898	0.190889	Bacteria	Bacteroidota	Bacteroidia	Bacteroidales	Lentimicrobiaceae	Lentimicrobium	Lentimicrobium saccharophilum 1549 3114282
ASV_01591	4.5271	9.33523	0	21.0493	1.69815	23.6577	0.00130839	0.00420387	Bacteria	WOR-3	WOR-3	UBA2258	UBA2258	UBA2258	713 3845
ASV_01689	4.52629	4.07061	8.42955	-0.894296	1.26003	15.8449	0.026572	0.0575191	Bacteria	Unclassified	Unclassified	Unclassified	Unclassified	Unclassified	Unclassified
ASV_02086	4.52488	2.82452	6.18234	-1.02528	2.41613	6.28221	0.507211	0.639817	Bacteria	Bacteroidota	Bacteroidia	Unclassified	Unclassified	Unclassified	Unclassified
ASV_01592	4.52168	6.16738	4.97533	0.325394	1.41491	4.09047	0.7693	0.861489	Bacteria	Acidobacteriota	Unclassified	Unclassified	Unclassified	Unclassified	Unclassified
ASV_01540	4.51177	9.22348	0	21.0024	1.47393	51.0673	8.91e-09	8.99e-08	Bacteria	Bacteroidota	Bacteroidia	Bacteroidales	Prolixibacteraceae	6E	1512 249040
ASV_01901	4.47662	0.707228	2.80356	-2.06206	1.97217	22.262	0.00228919	0.00680582	Bacteria	Bacteroidota	Bacteroidia	Flavobacteriales	Flavobacteriaceae	Polaribacter	1514 3435862
ASV_01765	4.4581	0	16.1124	-23.0568	1.94	23.0107	0.00169729	0.00527595	Bacteria	Bacteroidota	Bacteroidia	Unclassified	Unclassified	Unclassified	Unclassified
ASV_02271	4.45007	1.13026	4.72925	-2.10925	2.14407	17.8272	0.0127745	0.0309055	Bacteria	Chloroflexota	Anaerolineae	Anaerolineales	Anaerolineaceae	Levilinea	Levilinea saccharolytica 1495 23187
ASV_02264	4.44025	0	14.9273	-22.8522	1.98467	27.5807	0.000261866	0.00100875	Bacteria	Unclassified	Unclassified	Unclassified	Unclassified	Unclassified	Unclassified
ASV_01829	4.42522	2.22462	0	20.7309	2.29747	14.2282	0.0472679	0.0932987	Bacteria	Desulfobacterota	Desulfobacteria	Desulfobacterales	Unclassified	Unclassified	Unclassified
ASV_01585	4.41381	9.10411	0.511107	3.67134	1.15308	24.7985	0.000823799	0.00282417	Bacteria	Proteobacteria	Gammaproteobacteria	Unclassified	Unclassified	Unclassified	Unclassified
ASV_01564	4.41247	10.0436	2.04599	2.1786	2.07057	15.9155	0.0258997	0.0564047	Bacteria	Acidobacteriota	Acidobacteriae	Solibacterales	Solibacteraceae	Unclassified	Unclassified
ASV_01764	4.40594	5.45339	0	20.254	1.52758	28.6368	0.000168492	0.00067069	Bacteria	Chloroflexota	Anaerolineae	Anaerolineales	UBA6092	UBA6092	1495 38793
ASV_01843	4.39171	7.40961	0	20.7569	1.74297	30.7803	6.82e-05	0.000305629	Bacteria	Bacteroidota	Bacteroidia	Cytophagales	Cyclobacteriaceae	ELB16-189	1519 39987
ASV_01852	4.38673	1.50264	1.87345	-0.339604	2.52313	5.90313	0.551104	0.677882	Bacteria	Myxococcota	Myxococcia	Myxococcales	Anaeromyxobacteraceae	Anaeromyxobacter	Anaeromyxobacter dehalogenans 1554 5200
ASV_01589	4.38101	0.825099	9.74167	-3.56726	2.3896	11.0095	0.138207	0.227383	Bacteria	Proteobacteria	Alphaproteobacteria	Rhodobacterales	Rhodobacteraceae	Unclassified	Unclassified
ASV_01572	4.3489	13.8148	0	21.6908	1.57833	45.5304	1.08e-07	8.78e-07	Bacteria	Acidobacteriota	Thermoanaerobaculia	Thermoanaerobaculales	Thermoanaerobaculaceae	Unclassified	Unclassified
ASV_01882	4.33063	9.88993	3.74691	1.38316	2.60005	5.25027	0.629451	0.74855	Bacteria	UBP1	PRR-12	LZORAL124-64-63	LZORAL124-64-63	LZORAL124-64-63	1554 34632
ASV_01684	4.32307	0.172392	3.78906	-4.28427	1.49602	52.7481	4.16e-09	4.48e-08	Bacteria	Chloroflexota	Anaerolineae	Anaerolineales	Anaerolineaceae	Unclassified	Unclassified
ASV_01630	4.31613	7.02422	0.511107	3.44231	1.73162	8.07377	0.326134	0.456843	Bacteria	Omnitrophota	koll11	GIF10	UBA12090	2-02-FULL-45-21	2-02-FULL-45-21 sp1 961 10287
ASV_02212	4.31357	6.95722	0	20.5917	1.2434	68.0746	3.62e-12	7.3e-11	Bacteria	Proteobacteria	Gammaproteobacteria	Betaproteobacteriales	Burkholderiaceae	Methylibium	Methylibium petroleiphilum 1527 43833
ASV_01502	4.30343	5.76264	4.62496	0.272638	2.42927	2.29969	0.941411	0.978276	Bacteria	Bacteroidota	Bacteroidia	Unclassified	Unclassified	Unclassified	Unclassified
ASV_01761	4.30264	1.97754	4.23091	-1.13814	1.87199	4.55741	0.713794	0.815652	Bacteria	Desulfobacterota	Desulfobacteria	Desulfobacterales	Unclassified	Unclassified	Unclassified
ASV_01766	4.25072	0	12.5283	-24.4301	1.9985	26.5817	0.000396268	0.00146732	Bacteria	Unclassified	Unclassified	Unclassified	Unclassified	Unclassified	Unclassified
ASV_01717	4.24054	4.48267	5.70271	-0.332672	2.08907	6.15033	0.52231	0.655402	Bacteria	Chloroflexota	Anaerolineae	Caldilineales	Caldilineaceae	Caldilinea	1500 110988
ASV_01450	4.22759	11.6526	0	21.3929	1.86465	33.9721	1.74e-05	9.25e-05	Bacteria	Proteobacteria	Alphaproteobacteria	Rhodobacterales	Rhodobacteraceae	Unclassified	Unclassified
ASV_01452	4.22632	1.92788	3.33058	-0.812667	2.13069	7.71855	0.358065	0.491481	Bacteria	Gemmatimonadota	Gemmatimonadetes	SG8-23	BD2-11	BD2-11	1559 167913
ASV_02310	4.19712	3.10619	5.29915	-0.626414	2.25441	1.86104	0.96713	0.987106	Bacteria	Unclassified	Unclassified	Unclassified	Unclassified	Unclassified	Unclassified
ASV_01681	4.19373	0	2.04443	-20.0301	2.19111	14.735	0.0395498	0.080504	Bacteria	Bacteroidota	Bacteroidia	Flavobacteriales	Unclassified	Unclassified	Unclassified
ASV_01752	4.18191	2.45475	7.41589	-1.62133	2.38473	10.5243	0.160756	0.258066	Bacteria	Desulfobacterota	Desulfobacteria	Desulfobacterales	Unclassified	Unclassified	Unclassified
ASV_02115	4.18133	6.63213	1.66529	1.95448	2.1493	8.01722	0.331078	0.462332	Bacteria	Omnitrophota	koll11	UBA10015	kpj58rc	UBA12451	UBA12451 sp1 1028 54572
ASV_02034	4.18119	1.70411	0.425923	1.61885	1.83558	21.2547	0.0034109	0.00969805	Bacteria	Unclassified	Unclassified	Unclassified	Unclassified	Unclassified	Unclassified
ASV_01670	4.17738	2.98424	15.4368	-2.38653	2.15201	8.94087	0.25693	0.381139	Bacteria	Bacteroidota	Bacteroidia	Cytophagales	Cyclobacteriaceae	Algoriphagus	Algoriphagus machipongonensis 1518 4787724
ASV_01624	4.17293	18.636	0	22.0475	1.60611	49.3187	1.96e-08	1.83e-07	Bacteria	Bacteroidota	Bacteroidia	Unclassified	Unclassified	Unclassified	Unclassified
ASV_02020	4.16178	8.47853	0	20.864	2.01436	17.8344	0.0127401	0.0309055	Bacteria	Bacteroidota	Bacteroidia	Flavobacteriales	Unclassified	Unclassified	Unclassified
ASV_01820	4.15545	10.3396	0	23.0406	1.64109	40.9339	8.34e-07	5.74e-06	Bacteria	Verrucomicrobiota	Verrucomicrobiae	Verrucomicrobiales	Akkermansiaceae	Roseibacillus	1535 31885
ASV_02317	4.14771	4.99273	1.84269	1.24653	1.49603	19.337	0.0071948	0.0189177	Bacteria	Verrucomicrobiota	Verrucomicrobiae	Verrucomicrobiales	Akkermansiaceae	Roseibacillus	1535 31885
ASV_02015	4.14766	3.45874	1.87345	0.848106	1.9598	9.26509	0.23418	0.35213	Bacteria	Unclassified	Unclassified	Unclassified	Unclassified	Unclassified	Unclassified
ASV_01639	4.13382	9.50292	0	21.1039	1.59431	15.0211	0.0357293	0.0737754	Bacteria	Chloroflexota	Dehalococcoidia	Dehalococcoidales	Dehalococcoidaceae	Dehalogenimonas	Dehalogenimonas lykanthroporepellens 1494 1686510
ASV_01644	4.12584	10.0438	2.46373	1.90439	1.62429	13.9754	0.0516212	0.100099	Bacteria	Unclassified	Unclassified	Unclassified	Unclassified	Unclassified	Unclassified
ASV_01727	4.11112	3.13453	2.4136	0.272664	1.78161	4.4375	0.72823	0.825596	Bacteria	Bacteroidota	Bacteroidia	Bacteroidales	Lentimicrobiaceae	Lentimicrobium	Lentimicrobium saccharophilum 1549 3114282
ASV_04346	4.10992	1.27916	0.293481	1.78297	1.87215	14.9165	0.0370853	0.0760275	Bacteria	Bacteroidota	Bacteroidia	Flavobacteriales	Flavobacteriaceae	Unclassified	Unclassified
ASV_01669	4.10206	1.64319	5.08909	-1.65883	2.35092	3.72776	0.810545	0.88582	Bacteria	Bacteroidota	Bacteroidia	Bacteroidales	Prolixibacteraceae	Unclassified	Unclassified
ASV_01865	4.06036	1.27273	5.52017	-2.15184	2.07304	9.46765	0.220801	0.336105	Bacteria	Acidobacteriota	Aminicenantia	Aminicenantales	Aminicenantaceae	Aminicenans	Unclassified
ASV_01675	4.04315	2.67852	2.94955	-0.18186	1.90497	3.90877	0.790223	0.878503	Bacteria	Desulfobacterota	Desulfobacteria	Desulfobacterales	Unclassified	Unclassified	Unclassified
ASV_02152	4.02843	2.86792	0.380163	2.64244	2.52806	8.61228	0.281703	0.409413	Bacteria	Bacteroidota	Bacteroidia	Bacteroidales	Williamwhitmaniaceae	Williamwhitmania	Williamwhitmania taraxaci 1519 1565
ASV_01722	4.01666	1.13978	4.47098	-2.02501	1.78126	13.0981	0.0697533	0.128479	Bacteria	Bacteroidota	Bacteroidia	Chitinophagales	Saprospiraceae	Unclassified	Unclassified
ASV_02062	4.00937	3.26533	4.9899	-0.456651	1.7832	12.6243	0.0818084	0.147833	Bacteria	Unclassified	Unclassified	Unclassified	Unclassified	Unclassified	Unclassified
ASV_02393	4.00304	3.94669	0	19.9918	1.89062	22.0297	0.0025106	0.00734221	Bacteria	Bacteroidota	Bacteroidia	Bacteroidales	Unclassified	Unclassified	Unclassified
ASV_01737	3.99242	1.53433	6.37101	-2.07702	2.50086	7.24372	0.403953	0.542008	Bacteria	Proteobacteria	Gammaproteobacteria	Xanthomonadales	Wenzhouxiangellaceae	Wenzhouxiangella	Wenzhouxiangella marina 1544 3675202
ASV_02321	3.98814	3.182	5.20404	-0.730345	1.99497	5.04412	0.654578	0.771601	Bacteria	Verrucomicrobiota	Kiritimatiellae	UBA8416	UBA8416	UBA8416	UBA8416 sp1 794 18515
ASV_01968	3.98315	2.24784	2.43195	-0.182176	1.58287	4.31561	0.742791	0.839448	Bacteria	Bacteroidota	Bacteroidia	Bacteroidales	Prolixibacteraceae	UBA6024	1319 40137
ASV_01615	3.97356	16.5252	0	21.8761	1.6626	43.2668	2.96e-07	2.21e-06	Bacteria	Verrucomicrobiota	Kiritimatiellae	UBA8416	UBA8416	UBA8416	UBA8416 sp1 794 18515
ASV_01677	3.96338	2.86653	4.33186	-0.637789	2.50169	1.6923	0.974897	0.988696	Bacteria	Bacteroidota	Bacteroidia	Bacteroidales	Unclassified	Unclassified	Unclassified
ASV_01863	3.95729	5.55927	2.67549	0.980424	1.77257	3.50297	0.834911	0.902964	Bacteria	Patescibacteria	Microgenomatia	UBA1400	Pacebacteraceae	um-filter-42-14	914 32016
ASV_02290	3.95612	8.08322	1.38125	2.35547	1.45084	18.3065	0.0106609	0.0267082	Bacteria	Planctomycetota	Phycisphaerae	Phycisphaerales	SM1A02	Unclassified	Unclassified
ASV_01993	3.95057	0	3.27121	-22.6696	1.55268	53.5719	2.86e-09	3.13e-08	Bacteria	Bacteroidota	Ignavibacteria	Ignavibacteriales	Ignavibacteriaceae	Ignavibacterium	Ignavibacterium album 1535 3658997
ASV_01922	3.94187	1.13026	10.3936	-3.2179	2.53141	6.47482	0.485525	0.620704	Bacteria	Proteobacteria	Gammaproteobacteria	Betaproteobacteriales	Burkholderiaceae	Unclassified	Unclassified
ASV_01660	3.91683	1.53179	1.1074	0.259465	1.85092	11.605	0.114319	0.19711	Bacteria	Bacteroidota	Bacteroidia	Bacteroidales	Unclassified	Unclassified	Unclassified
ASV_01638	3.91648	12.9248	1.27777	3.1961	2.22899	5.9816	0.5419	0.669194	Bacteria	Chloroflexota	Anaerolineae	Caldilineales	Caldilineaceae	Caldilinea	1500 110988
ASV_01511	3.9007	11.8902	7.32987	0.636839	1.57124	30.0471	9.31e-05	0.000394671	Bacteria	Proteobacteria	Alphaproteobacteria	Rhizobiales	Beijerinckiaceae	Methylocystis	1482 4316162
ASV_02004	3.89688	0	7.96286	-23.7623	2.06957	22.3454	0.00221435	0.00662456	Bacteria	Chloroflexota	Anaerolineae	SBR1031	A4b	GCA-2699585	1498 125989
ASV_01912	3.89665	5.75111	5.29915	0.284736	2.05882	5.81214	0.561849	0.689323	Bacteria	Spirochaetota	UBA4802	UBA4802	UBA5550	RBG-16-49-21	1546 27231
ASV_01864	3.88718	5.99487	1.51377	1.79845	1.7462	4.28823	0.746045	0.840738	Bacteria	Planctomycetota	Planctomycetes	Planctomycetales	Planctomycetaceae	Gimesia	Gimesia maris 1541 57378
ASV_01496	3.88169	5.35301	6.23436	-0.244577	2.29858	5.74254	0.570113	0.697075	Bacteria	Desulfobacterota	Desulfobacteria	Desulfobacterales	Unclassified	Unclassified	Unclassified
ASV_01627	3.87435	6.31242	0	20.4621	2.40154	8.17961	0.317023	0.4467	Bacteria	Desulfobacterota	Desulfobacteria	Desulfobacterales	Desulfatibacillaceae	Desulfatibacillum	Desulfatibacillum alkenivorans_A 1558 210925
ASV_01895	3.8721	9.89441	0	21.1342	1.63658	40.688	9.29e-07	6.22e-06	Bacteria	Bacteroidota	Rhodothermia	Rhodothermales	UBA10348	1-14-0-65-60-17	1523 153801
ASV_03078	3.86841	0	11.0709	-24.2148	1.09021	101.478	5.34e-19	2.83e-17	Bacteria	Bacteroidota	Bacteroidia	Flavobacteriales	Flavobacteriaceae	Robiginitalea	Robiginitalea biformata 1520 3530383
ASV_02295	3.84475	0	6.15424	-23.4196	1.67964	46.0831	8.42e-08	6.98e-07	Bacteria	Bacteroidota	Ignavibacteria	SJA-28	B-1AR	OLB4	1517 137497
ASV_01745	3.83492	8.20312	0	20.8183	1.69836	40.5571	9.85e-07	6.56e-06	Bacteria	Desulfobacterota	Desulfobacteria	Desulfobacterales	Unclassified	Unclassified	Unclassified
ASV_01936	3.82946	0.969299	0	17.8711	1.7459	14.444	0.0438255	0.0878348	Bacteria	Bacteroidota	Bacteroidia	Bacteroidales	Marinilabiliaceae	Unclassified	Unclassified
ASV_01899	3.79244	2.15693	0	19.021	1.63577	17.166	0.0163567	0.0375026	Bacteria	Bacteroidota	Bacteroidia	Chitinophagales	Saprospiraceae	Haliscomenobacter	Haliscomenobacter hydrossis 1512 8371686
ASV_01958	3.78939	5.76672	4.38648	0.341516	2.22357	13.6376	0.0580156	0.109823	Bacteria	Acidobacteriota	Luteitaleia	Luteitaleales	SCN-69-37	SCN-69-37	1551 181001
ASV_02025	3.77886	4.44214	0	20.108	1.54653	21.7061	0.0028542	0.00826276	Bacteria	Proteobacteria	Alphaproteobacteria	Sphingomonadales	Emcibacteraceae	Emcibacter	1498 348649
ASV_02227	3.7786	1.52008	0	18.5014	1.7096	16.1868	0.0234633	0.051569	Bacteria	Bacteroidota	Bacteroidia	Unclassified	Unclassified	Unclassified	Unclassified
ASV_01811	3.77784	4.48834	0	20.0301	1.37554	13.8853	0.0532598	0.102998	Bacteria	Latescibacterota	Latescibacteria	Latescibacterales	Latescibacteraceae	Latescibacter	Latescibacter anaerobius 1556 8539
ASV_01918	3.7723	0	7.1401	-23.5382	1.99221	18.3541	0.0104704	0.0263693	Bacteria	Fermentibacterota	Fermentibacteria	Fermentibacterales	Fermentibacteraceae	UBA6080	1467 154378
ASV_01674	3.7677	11.539	0.54362	4.13993	1.72885	21.9693	0.00257157	0.0075052	Bacteria	Proteobacteria	Gammaproteobacteria	Betaproteobacteriales	Burkholderiaceae	Unclassified	Unclassified
ASV_01758	3.74684	6.88136	1.27777	2.12466	1.24801	16.1619	0.0236774	0.0519597	Bacteria	Planctomycetota	UBA8108	Unclassified	Unclassified	Unclassified	Unclassified
ASV_02164	3.7108	0.471485	4.57955	-3.26546	1.97922	26.1987	0.000464108	0.00168371	Bacteria	Unclassified	Unclassified	Unclassified	Unclassified	Unclassified	Unclassified
ASV_02018	3.70169	7.53771	1.41341	2.23789	1.62043	8.79749	0.267525	0.39279	Bacteria	Unclassified	Unclassified	Unclassified	Unclassified	Unclassified	Unclassified
ASV_01957	3.70077	3.72811	1.33343	1.32681	2.1445	1.12855	0.99248	0.996912	Bacteria	Unclassified	Unclassified	Unclassified	Unclassified	Unclassified	Unclassified
ASV_01711	3.6851	5.35608	2.75244	0.901669	2.4839	7.06426	0.42222	0.557641	Bacteria	Desulfobacterota	Desulfobacteria	Desulfatiglanales	Desulfatiglandaceae	Desulfatiglans	Desulfatiglans anilini 1561 196762
ASV_02418	3.67123	0	7.31793	-23.6495	1.39619	60.2359	1.35e-10	2.09e-09	Bacteria	Patescibacteria	Saccharimonadia	Saccharimonadales	Saccharimonadaceae	Unclassified	Unclassified
ASV_01746	3.66278	6.92535	7.14855	-0.0766017	2.28713	11.063	0.135893	0.223833	Bacteria	Unclassified	Unclassified	Unclassified	Unclassified	Unclassified	Unclassified
ASV_01779	3.64026	4.25793	0	20.1165	1.43318	25.8102	0.000544541	0.00194111	Bacteria	Planctomycetota	Planctomycetes	Pirellulales	Pirellulaceae	Rubripirellula	1531 141230
ASV_01795	3.63352	9.60462	0	21.2335	1.9227	25.1364	0.000717692	0.00249624	Bacteria	Bacteroidota	Bacteroidia	Flavobacteriales	Unclassified	Unclassified	Unclassified
ASV_01590	3.63313	5.98783	2.39193	1.2478	2.17269	6.8425	0.445461	0.581537	Bacteria	Planctomycetota	Planctomycetes	Pirellulales	Pirellulaceae	UBA6163	840 19220
ASV_01853	3.62644	10.605	0	21.2175	1.48079	48.893	2.38e-08	2.13e-07	Bacteria	Proteobacteria	Gammaproteobacteria	Xanthomonadales	Wenzhouxiangellaceae	Wenzhouxiangella	Wenzhouxiangella marina 1544 3675202
ASV_02008	3.61901	0.904249	0	17.8654	2.21331	14.775	0.0389942	0.0795993	Bacteria	Bacteroidota	Bacteroidia	Flavobacteriales	Unclassified	Unclassified	Unclassified
ASV_02368	3.61205	0.619099	0.869793	-0.617036	2.45628	9.9453	0.191695	0.299236	Bacteria	Acidobacteriota	Thermoanaerobaculia	Thermoanaerobaculales	Thermoanaerobaculaceae	Unclassified	Unclassified
ASV_01562	3.61104	8.41329	0	20.9509	2.36884	10.4638	0.163778	0.260854	Bacteria	Desulfobacterota	Desulfobacteria	Desulfobacterales	Desulfosarcinaceae	Desulfatitalea	1561 558043
ASV_01754	3.60557	9.01512	0	21.0224	1.8795	31.5043	5.02e-05	0.000232679	Bacteria	Bacteroidota	Ignavibacteria	Ignavibacteriales	Ignavibacteriaceae	Ignavibacterium	Ignavibacterium album 1535 3658997
ASV_01773	3.57582	7.43887	0	20.7425	1.65491	39.2988	1.71e-06	1.07e-05	Bacteria	Bacteroidota	Bacteroidia	Unclassified	Unclassified	Unclassified	Unclassified
ASV_02441	3.56166	3.64833	2.88075	0.600463	1.29842	1.50009	0.982307	0.9941	Bacteria	Proteobacteria	Gammaproteobacteria	Thiohalomonadales	Thiohalomonadaceae	Thiohalomonas	Thiohalomonas denitrificans 1536 2075
ASV_01796	3.56144	10.9593	0	21.2883	1.41935	51.5817	7.06e-09	7.28e-08	Bacteria	Proteobacteria	Gammaproteobacteria	Unclassified	Unclassified	Unclassified	Unclassified
ASV_01702	3.55353	5.27877	15.536	-1.57278	2.14383	15.5963	0.0290712	0.0619926	Bacteria	Chloroflexota	Dehalococcoidia	UBA2979	UBA2979	W-Chloroflexi-9	1470 8830
ASV_04302	3.54877	2.44851	0	19.017	1.75686	43.8532	2.28e-07	1.74e-06	Bacteria	Verrucomicrobiota	Verrucomicrobiae	Verrucomicrobiales	Akkermansiaceae	Roseibacillus	1535 31885
ASV_01728	3.53959	7.65489	0	20.8742	1.8123	31.0316	6.13e-05	0.000276442	Bacteria	Proteobacteria	Gammaproteobacteria	Unclassified	Unclassified	Unclassified	Unclassified
ASV_01699	3.53488	6.42909	2.89317	1.06971	1.75459	19.2916	0.00732123	0.0191448	Bacteria	Bacteroidota	Bacteroidia	Chitinophagales	Saprospiraceae	Unclassified	Unclassified
ASV_01730	3.5251	4.26042	8.72749	-1.05553	2.54804	4.53842	0.716086	0.816414	Bacteria	Proteobacteria	Gammaproteobacteria	Pseudomonadales	Halieaceae	Congregibacter	1529 471934
ASV_01937	3.51624	8.05436	3.40907	1.17848	2.31548	5.61645	0.585178	0.710042	Bacteria	Unclassified	Unclassified	Unclassified	Unclassified	Unclassified	Unclassified
ASV_02126	3.50096	5.57537	4.02849	0.489805	2.06984	4.5547	0.714121	0.815652	Bacteria	Unclassified	Unclassified	Unclassified	Unclassified	Unclassified	Unclassified
ASV_01799	3.4989	0	3.6977	-21.0104	2.15286	11.1955	0.130315	0.217291	Bacteria	Bacteroidota	Bacteroidia	Chitinophagales	Saprospiraceae	OLB8	1524 37677
ASV_02525	3.49421	1.42082	6.30268	-2.02128	1.73377	4.75031	0.690403	0.799796	Bacteria	KSB1	UBA2214	JdFR-76	4484-219	4484-219	1665 18797
ASV_01720	3.48288	5.51033	0	20.3223	2.14034	15.0322	0.0355894	0.0735926	Bacteria	Proteobacteria	Gammaproteobacteria	Unclassified	Unclassified	Unclassified	Unclassified
ASV_01878	3.46339	0	2.49027	-22.0151	1.53073	56.4537	7.68e-10	9.82e-09	Bacteria	Desulfobacterota	Desulfobacteria	Desulfobacterales	Desulfococcaceae	Desulfococcus	Desulfococcus multivorans 1559 4455976
ASV_02019	3.44861	3.71446	1.36295	1.27746	1.95171	10.2372	0.175527	0.277628	Bacteria	Desulfobacterota	Desulfobacteria	Desulfobacterales	Desulfatibacillaceae	Desulfatibacillum	Desulfatibacillum alkenivorans_A 1558 210925
ASV_02405	3.44662	0.560273	0.93703	-0.861768	2.24837	4.11502	0.766438	0.859394	Bacteria	Unclassified	Unclassified	Unclassified	Unclassified	Unclassified	Unclassified
ASV_02568	3.44326	0.988977	2.46549	-1.38475	2.06398	6.99745	0.429146	0.565226	Bacteria	Bacteroidota	Bacteroidia	Chitinophagales	Saprospiraceae	UBA10441	1300 12534
ASV_01840	3.4389	8.58775	0.828785	3.08787	1.7111	17.4661	0.0146257	0.0347573	Bacteria	Unclassified	Unclassified	Unclassified	Unclassified	Unclassified	Unclassified
ASV_01903	3.42691	8.04785	3.04156	1.36158	1.78483	8.70417	0.274599	0.401531	Bacteria	Unclassified	Unclassified	Unclassified	Unclassified	Unclassified	Unclassified
ASV_02240	3.42224	5.09558	0	20.2015	1.85431	17.2477	0.0158668	0.036851	Bacteria	Unclassified	Unclassified	Unclassified	Unclassified	Unclassified	Unclassified
ASV_02214	3.4144	2.14494	2.08161	0.00629904	1.7324	5.3129	0.621837	0.741342	Bacteria	Unclassified	Unclassified	Unclassified	Unclassified	Unclassified	Unclassified
ASV_01767	3.4074	10.2124	5.26803	0.895612	1.86741	9.87482	0.195779	0.303956	Bacteria	Planctomycetota	Phycisphaerae	Phycisphaerales	SM1A02	UBA5793	1510 92840
ASV_02861	3.40037	0	13.247	-24.5318	1.77282	39.6081	1.5e-06	9.49e-06	Bacteria	Planctomycetota	Phycisphaerae	Phycisphaerales	SM1A02	UBA6054	1479 21997
ASV_02114	3.39815	0	0	0	1.81955	41.7358	5.85e-07	4.15e-06	Bacteria	Bacteroidota	Bacteroidia	Bacteroidales	Marinilabiliaceae	Unclassified	Unclassified
ASV_01883	3.39082	1.69598	11.3785	-2.75318	2.14871	12.9945	0.0722429	0.132553	Bacteria	Unclassified	Unclassified	Unclassified	Unclassified	Unclassified	Unclassified
ASV_02335	3.38129	1.88311	0	18.7325	1.53744	47.5469	4.37e-08	3.84e-07	Bacteria	Bacteroidota	Bacteroidia	Flavobacteriales	Flavobacteriaceae	HTCC2170	1525 3868304
ASV_01844	3.37319	6.01613	5.03213	0.223185	2.3828	6.13215	0.524406	0.657458	Bacteria	Proteobacteria	Gammaproteobacteria	GCA-001735895	GCA-2746365	GCA-2746365	1534 112926
ASV_02592	3.36591	0	5.86466	-23.4205	1.71393	40.8631	8.6e-07	5.9e-06	Bacteria	Unclassified	Unclassified	Unclassified	Unclassified	Unclassified	Unclassified
ASV_01911	3.36297	4.55736	0	21.8137	2.1117	19.837	0.00593278	0.0157438	Bacteria	Planctomycetota	Planctomycetes	Pirellulales	Pirellulaceae	Unclassified	Unclassified
ASV_02085	3.3297	4.91228	3.22382	0.421657	1.1703	13.9882	0.0513925	0.0997905	Bacteria	Bacteroidota	Bacteroidia	Bacteroidales	Prolixibacteraceae	Unclassified	Unclassified
ASV_01969	3.29243	3.29479	0	43.6368	2.075	12.4387	0.0870247	0.155688	Bacteria	Actinobacteriota	Coriobacteriia	OPB41	UBA2279	UBA2286	1383 147155
ASV_02665	3.26239	0	4.51357	-22.9795	1.96041	28.2114	0.000201319	0.000792556	Bacteria	Firmicutes_A	Clostridia	Acetivibrionales	Acetivibrionaceae	Ruminiclostridium_A	Ruminiclostridium_A cellulolyticum 1650 4068724
ASV_01742	3.25926	4.45117	0	20.1491	2.03652	14.6756	0.0403896	0.0820942	Bacteria	Unclassified	Unclassified	Unclassified	Unclassified	Unclassified	Unclassified
ASV_02129	3.24701	3.49031	0.618394	2.36664	1.93418	10.7737	0.148797	0.24148	Bacteria	Proteobacteria	Gammaproteobacteria	Betaproteobacteriales	Burkholderiaceae	Unclassified	Unclassified
ASV_02146	3.24188	2.47552	6.42631	-1.3815	2.10354	2.77017	0.905418	0.957538	Bacteria	Unclassified	Unclassified	Unclassified	Unclassified	Unclassified	Unclassified
ASV_01710	3.23289	4.13647	3.71648	0.0657038	1.79836	7.1784	0.410544	0.546249	Bacteria	Proteobacteria	Alphaproteobacteria	Unclassified	Unclassified	Unclassified	Unclassified
ASV_02150	3.22762	2.96351	0.976454	1.34751	1.7819	8.30824	0.3062	0.435747	Bacteria	Unclassified	Unclassified	Unclassified	Unclassified	Unclassified	Unclassified
ASV_01873	3.22734	3.19685	1.91855	0.615167	1.80845	17.5156	0.0143575	0.0342905	Bacteria	Firmicutes_A	Clostridia	Peptostreptococcales	Unclassified	Unclassified	Unclassified
ASV_02228	3.22066	4.06677	3.04473	0.480044	1.79043	3.2854	0.857406	0.921727	Bacteria	Unclassified	Unclassified	Unclassified	Unclassified	Unclassified	Unclassified
ASV_02054	3.214	7.62246	0	20.9023	1.68881	27.4533	0.000276115	0.00105045	Bacteria	Desulfobacterota	Desulfobacteria	Desulfobacterales	Desulfosarcinaceae	Desulfatitalea	1561 558043
ASV_02120	3.20401	4.48404	3.6252	0.22444	1.88613	7.3463	0.393735	0.531074	Bacteria	Bacteroidota	Ignavibacteria	Ignavibacteriales	Melioribacteraceae	XYB12-FULL-38-5	1532 536938
ASV_01965	3.2018	1.05265	2.80088	-1.42428	2.18613	11.598	0.11458	0.19711	Bacteria	Chloroflexota	Anaerolineae	Anaerolineales	UBA6092	UBA6092	1495 38793
ASV_02230	3.18962	1.49873	4.5213	-1.55905	1.67592	4.85733	0.677368	0.789162	Bacteria	Cloacimonadota	Cloacimonadia	Cloacimonadales	Cloacimonadaceae	UBA5553	1543 60562
ASV_02106	3.18855	4.99984	0	20.3684	1.85153	27.4685	0.000274376	0.00104848	Bacteria	Proteobacteria	Gammaproteobacteria	Unclassified	Unclassified	Unclassified	Unclassified
ASV_01814	3.18628	7.54669	2.05735	1.7491	1.95543	16.0683	0.0244997	0.053682	Bacteria	Proteobacteria	Alphaproteobacteria	Geminicoccales	Geminicoccaceae	B29T1	1483 5796
ASV_02090	3.18544	6.27212	3.03214	0.970905	2.078	8.41309	0.29758	0.426432	Bacteria	Actinobacteriota	Acidimicrobiia	Microtrichales	Unclassified	Unclassified	Unclassified
ASV_02257	3.18046	2.23591	7.47014	-1.75773	2.15042	14.1033	0.0493736	0.0966562	Bacteria	Bacteroidota	Bacteroidia	Unclassified	Unclassified	Unclassified	Unclassified
ASV_02235	3.16412	0	3.89459	-20.8902	2.03737	24.008	0.00113565	0.00373253	Bacteria	Bacteroidota	Bacteroidia	Flavobacteriales	Unclassified	Unclassified	Unclassified
ASV_02031	3.14142	4.76574	4.44416	0.05754	2.22111	8.30813	0.306209	0.435747	Bacteria	Unclassified	Unclassified	Unclassified	Unclassified	Unclassified	Unclassified
ASV_03028	3.12484	0	9.98025	-42.5933	2.06252	22.9233	0.00175784	0.00542885	Bacteria	Bacteroidota	Bacteroidia	Flavobacteriales	Unclassified	Unclassified	Unclassified
ASV_02139	3.11701	5.18008	4.40963	0.144688	1.64836	17.187	0.0162292	0.0373473	Bacteria	Bacteroidota	Bacteroidia	Flavobacteriales	koll-22	BRH-c54	1610 86081
ASV_01919	3.07537	0.975457	5.37754	-2.47674	2.10546	13.8365	0.0541665	0.104469	Bacteria	Spirochaetota	Spirochaetia	Spirochaetales	Sediminispirochaetaceae	Sediminispirochaeta	Sediminispirochaeta smaragdinae 1539 4653970
ASV_02485	3.06624	2.98907	5.28023	-0.864181	1.71339	11.8923	0.104157	0.182689	Bacteria	Acidobacteriota	Thermoanaerobaculia	Thermoanaerobaculales	Thermoanaerobaculaceae	Thermoanaerobaculum	Thermoanaerobaculum aquaticum 1555 280121
ASV_02180	3.06155	6.99031	0	20.6991	2.00617	13.754	0.0557328	0.10699	Bacteria	Proteobacteria	Gammaproteobacteria	Chromatiales	Sedimenticolaceae	Thiodiazotropha	Thiodiazotropha endolucinida 1538 163040
ASV_03174	3.0606	0	6.77723	-23.528	1.797	31.2839	5.51e-05	0.000252299	Bacteria	Unclassified	Unclassified	Unclassified	Unclassified	Unclassified	Unclassified
ASV_02256	3.05714	13.7074	0	23.4523	1.7898	33.1279	2.51e-05	0.000126019	Bacteria	Planctomycetota	Unclassified	Unclassified	Unclassified	Unclassified	Unclassified
ASV_02082	3.04285	0	0.93703	-19.0405	2.36881	11.4284	0.120994	0.205431	Bacteria	Patescibacteria	Paceibacteria	UBA9983	Kaiserbacteraceae	OLB19	OLB19 sp3 1166 23076
ASV_01871	3.0418	7.65462	0	20.8078	1.42103	49.5085	1.8e-08	1.7e-07	Bacteria	Fermentibacterota	Fermentibacteria	Fermentibacterales	Fermentibacteraceae	UBA6080	1467 154378
ASV_02116	3.04	3.10122	0	19.5415	2.4393	5.68306	0.577205	0.703346	Bacteria	Chloroflexota	Anaerolineae	Anaerolineales	Unclassified	Unclassified	Unclassified
ASV_02421	3.0327	2.74094	0	19.4247	2.02786	10.2282	0.176007	0.278079	Bacteria	Unclassified	Unclassified	Unclassified	Unclassified	Unclassified	Unclassified
ASV_02721	3.02766	3.6894	4.2768	-0.269535	2.09786	12.8504	0.0758373	0.138263	Bacteria	Bacteroidota	Bacteroidia	Cytophagales	Unclassified	Unclassified	Unclassified
ASV_01997	3.01021	6.12473	0	22.2425	2.10179	17.9824	0.0120498	0.0295168	Bacteria	Proteobacteria	Gammaproteobacteria	Xanthomonadales	Wenzhouxiangellaceae	Wenzhouxiangella	Wenzhouxiangella marina 1544 3675202
ASV_02247	2.99053	3.31136	0	19.5649	1.77048	35.3522	9.6e-06	5.4e-05	Bacteria	Bacteroidota	Bacteroidia	Flavobacteriales	Unclassified	Unclassified	Unclassified
ASV_02897	2.9754	1.12802	0	19.758	2.14465	16.1957	0.0233872	0.0515466	Bacteria	Bacteroidota	Bacteroidia	Flavobacteriales	Unclassified	Unclassified	Unclassified
ASV_02224	2.96051	1.73653	2.7061	-0.651129	2.39306	7.34395	0.393968	0.531074	Bacteria	Unclassified	Unclassified	Unclassified	Unclassified	Unclassified	Unclassified
ASV_04034	2.96039	0	3.02537	-22.317	1.55451	36.7184	5.3e-06	3.11e-05	Bacteria	Bacteroidota	Ignavibacteria	Ignavibacteriales	Ignavibacteriaceae	Ignavibacterium	Ignavibacterium album 1535 3658997
ASV_02498	2.95695	6.46245	0.624484	3.33435	2.08617	11.7686	0.10843	0.188891	Bacteria	Bacteroidota	Bacteroidia	AKYH767-A	2013-40CM-41-45	2013-40CM-41-45	1520 719146
ASV_02363	2.93764	4.26538	6.23892	-0.590027	1.9932	15.7281	0.0277203	0.0596445	Bacteria	Acidobacteriota	Blastocatellia	Pyrinomonadales	Pyrinomonadaceae	OLB17	782 35968
ASV_02747	2.93453	4.90941	6.45006	-0.363297	1.94347	20.6615	0.00430474	0.0119087	Bacteria	Bacteroidota	Bacteroidia	Flavobacteriales	Flavobacteriaceae	Flavobacterium	Unclassified
ASV_03073	2.91927	1.81806	3.9401	-0.832756	1.27969	7.59007	0.370124	0.50465	Bacteria	Bacteroidota	Ignavibacteria	Ignavibacteriales	Ignavibacteriaceae	Ignavibacterium	Ignavibacterium album 1535 3658997
ASV_01938	2.91616	5.58529	2.91276	0.859805	2.11975	1.17822	0.99142	0.996912	Bacteria	Spirochaetota	Spirochaetia	Spirochaetales	Unclassified	Unclassified	Unclassified
ASV_02124	2.89069	1.7099	0.463795	1.73739	1.72635	15.2562	0.0328525	0.0687265	Bacteria	Bacteroidota	Bacteroidia	Bacteroidales	Lentimicrobiaceae	Lentimicrobium	Lentimicrobium saccharophilum 1549 3114282
ASV_02193	2.8822	5.18604	0	21.9595	2.20816	11.6433	0.112916	0.195422	Bacteria	Verrucomicrobiota	Verrucomicrobiae	Verrucomicrobiales	DEV007	Arctic95D-9	Unclassified
ASV_02077	2.86986	6.26637	2.28487	1.47014	1.7908	3.77252	0.805575	0.885267	Bacteria	Verrucomicrobiota	Verrucomicrobiae	Pedosphaerales	Pedosphaeraceae	UBA6082	1076 30331
ASV_02618	2.86554	1.08064	1.87345	-0.811699	1.7615	16.6016	0.0201538	0.0453382	Bacteria	Desulfobacterota	Desulfobacteria	Desulfobacterales	Desulfosarcinaceae	Desulfatitalea	1561 558043
ASV_02241	2.86075	4.76963	5.59267	-0.271726	2.217	5.76982	0.566869	0.6937	Bacteria	Proteobacteria	Alphaproteobacteria	Unclassified	Unclassified	Unclassified	Unclassified
ASV_02125	2.85524	6.87703	0	20.6715	1.70181	27.4332	0.000278429	0.00105553	Bacteria	Proteobacteria	Gammaproteobacteria	Xanthomonadales	Rhodanobacteraceae	Dyella_A	Dyella_A ginsengisoli 1540 5415
ASV_02110	2.84228	5.93333	0	22.1989	1.98356	19.6643	0.00634223	0.0167683	Bacteria	Chloroflexota	Anaerolineae	Caldilineales	Caldilineaceae	Caldilinea	1500 110988
ASV_02343	2.83456	0.129294	4.49034	-4.91987	2.08217	20.0568	0.00544821	0.0145658	Bacteria	Firmicutes	Bacilli	Bacillales	Bacillaceae	Bacillus	Bacillus subtilis_G 425 433
ASV_02512	2.83074	0.982717	3.22537	-1.58331	1.83065	18.7663	0.00895198	0.0228666	Bacteria	Patescibacteria	Paceibacteria	UBA9983	Nomurabacteraceae	UBA9973	UBA9973 sp2 794 18291
ASV_02828	2.81907	4.80504	2.34613	1.01033	1.17497	7.45716	0.382879	0.518098	Bacteria	Proteobacteria	Gammaproteobacteria	Unclassified	Unclassified	Unclassified	Unclassified
ASV_02621	2.79812	1.59796	3.2646	-1.06909	1.85376	2.14745	0.95123	0.981953	Bacteria	Bacteroidota	Bacteroidia	Bacteroidales	Unclassified	Unclassified	Unclassified
ASV_02950	2.78801	4.78319	5.4555	-0.171302	1.81499	11.2386	0.128544	0.216202	Bacteria	Planctomycetota	UBA1135	Unclassified	Unclassified	Unclassified	Unclassified
ASV_03561	2.78739	3.62411	5.00028	-0.458797	1.90299	13.437	0.0621504	0.116117	Bacteria	Proteobacteria	Gammaproteobacteria	Unclassified	Unclassified	Unclassified	Unclassified
ASV_02768	2.78146	5.56111	0	20.3653	1.58282	39.4659	1.59e-06	1e-05	Bacteria	Bacteroidota	Bacteroidia	Bacteroidales	Unclassified	Unclassified	Unclassified
ASV_02719	2.77822	0	5.79157	-21.4338	2.08171	16.714	0.0193365	0.0438437	Bacteria	Chloroflexota	Dehalococcoidia	GIF9	AB-539-J10	CG2-30-46-9	1362 4082
ASV_03237	2.76707	0	3.53277	-22.1842	1.71385	39.7116	1.43e-06	9.14e-06	Bacteria	Unclassified	Unclassified	Unclassified	Unclassified	Unclassified	Unclassified
ASV_02226	2.75157	7.3994	0	20.7106	1.76087	33.9215	1.78e-05	9.35e-05	Bacteria	Verrucomicrobiota	Kiritimatiellae	UBA8416	UBA8416	UBA8416	UBA8416 sp1 794 18515
ASV_02312	2.74442	9.16069	0	22.8734	1.61084	36.6411	5.48e-06	3.2e-05	Bacteria	Proteobacteria	Gammaproteobacteria	Steroidobacterales	Steroidobacteraceae	Steroidobacter	Steroidobacter denitrificans 1533 3467246
ASV_02854	2.74326	3.01765	7.20455	-1.1521	2.02175	8.2243	0.313232	0.443101	Bacteria	Planctomycetota	Planctomycetes	Pirellulales	Thermoguttaceae	RBG-16-64-12	1385 5791
ASV_02394	2.73896	9.71233	0	21.2547	1.7199	35.6897	8.29e-06	4.72e-05	Bacteria	Proteobacteria	Gammaproteobacteria	Betaproteobacteriales	Burkholderiaceae	Methylibium	Methylibium petroleiphilum 1527 43833
ASV_03093	2.73276	1.54491	1.45713	0.0532749	2.00377	15.036	0.0355408	0.0735926	Bacteria	Cloacimonadota	Cloacimonadia	Cloacimonadales	Cloacimonadaceae	UBA5553	1543 60562
ASV_02068	2.73086	3.69164	0	19.7633	2.2628	11.3083	0.125726	0.212078	Bacteria	Firmicutes_A	Clostridia	Acetivibrionales	Acetivibrionaceae	Unclassified	Unclassified
ASV_02352	2.72345	2.82899	0	19.3539	2.19504	11.1711	0.131329	0.217818	Bacteria	Bacteroidota	Bacteroidia	Bacteroidales	Lentimicrobiaceae	Lentimicrobium	Lentimicrobium saccharophilum 1549 3114282
ASV_02348	2.71273	1.88836	0	18.8902	1.92698	10.0191	0.187495	0.293962	Bacteria	Bacteroidota	Bacteroidia	Bacteroidales	Williamwhitmaniaceae	Williamwhitmania	Williamwhitmania taraxaci 1519 1565
ASV_02475	2.70348	5.54634	0	20.352	1.63655	29.1545	0.000135593	0.000548882	Bacteria	Unclassified	Unclassified	Unclassified	Unclassified	Unclassified	Unclassified
ASV_02406	2.69544	1.67016	1.69425	-0.14568	1.76632	2.65412	0.915052	0.961341	Bacteria	Chloroflexota	Anaerolineae	Anaerolineales	UBA6092	UBA6092	1495 38793
ASV_03515	2.68639	1.92059	3.08105	-0.776074	1.8284	4.12345	0.765453	0.858962	Bacteria	Verrucomicrobiota	Verrucomicrobiae	Verrucomicrobiales	Akkermansiaceae	Roseibacillus	1535 31885
ASV_02354	2.67889	2.18181	3.50789	-0.743201	2.25022	7.52715	0.376127	0.510407	Bacteria	Unclassified	Unclassified	Unclassified	Unclassified	Unclassified	Unclassified
ASV_02564	2.67555	0.81886	3.30332	-2.02602	2.0391	17.7955	0.0129274	0.0311343	Bacteria	Spirochaetota	Spirochaetia	Spirochaetales	Marispirochaetaceae	Marispirochaeta	Marispirochaeta aestuarii 1522 2019
ASV_02379	2.67536	2.63565	5.07642	-0.972147	2.38041	6.59793	0.471907	0.607506	Bacteria	Bacteroidota	Bacteroidia	Bacteroidales	Unclassified	Unclassified	Unclassified
ASV_02749	2.67477	0.557189	0.425923	0.101762	2.10892	4.41915	0.73043	0.826782	Bacteria	Patescibacteria	WWE3	UBA101185	UBA10185	OXYB2-FULL-41-6	Unclassified
ASV_02055	2.64152	4.29394	3.89944	0.044175	1.57748	31.9504	4.15e-05	0.000198157	Bacteria	Unclassified	Unclassified	Unclassified	Unclassified	Unclassified	Unclassified
ASV_02736	2.63383	2.93399	0	19.4004	1.52644	31.8327	4.36e-05	0.000205622	Bacteria	Desulfobacterota	Desulfobacteria	Desulfobacterales	Desulfosarcinaceae	Unclassified	Unclassified
ASV_02078	2.62684	7.18397	0.851845	2.8233	1.77897	25.471	0.000625866	0.00219282	Bacteria	Desulfobacterota	Desulfobacteria	Desulfatiglanales	Desulfatiglandaceae	Desulfatiglans	Desulfatiglans anilini 1561 196762
ASV_03215	2.62469	2.41343	0	19.1587	2.2746	11.8517	0.105543	0.184667	Bacteria	Desulfobacterota	Desulfobulbia	Desulfobulbales	Desulfocapsaceae	Desulforhopalus	Desulforhopalus singaporensis 1539 1573
ASV_02345	2.62343	8.31515	0	20.9123	1.56086	40.6912	9.28e-07	6.22e-06	Bacteria	Unclassified	Unclassified	Unclassified	Unclassified	Unclassified	Unclassified
ASV_03748	2.61991	1.69387	1.50314	0.743241	1.18716	24.1841	0.00105749	0.00350784	Bacteria	Verrucomicrobiota	Verrucomicrobiae	Verrucomicrobiales	Akkermansiaceae	Roseibacillus	1535 31885
ASV_02553	2.60963	0.495279	0	16.9647	2.31302	8.57101	0.284939	0.411611	Bacteria	Acidobacteriota	Unclassified	Unclassified	Unclassified	Unclassified	Unclassified
ASV_02496	2.6072	3.90922	3.78599	-0.0615871	1.4634	18.0186	0.0118865	0.0292166	Bacteria	Proteobacteria	Gammaproteobacteria	Unclassified	Unclassified	Unclassified	Unclassified
ASV_02956	2.59906	1.41244	3.7812	-1.34161	2.10242	4.92839	0.668702	0.782884	Bacteria	Acidobacteriota	Aminicenantia	UBA2199	UBA2199	UBA647	356 46610
ASV_02497	2.59346	0.517175	3.2263	-2.6346	2.39021	4.38629	0.734364	0.830578	Bacteria	Planctomycetota	Planctomycetes	Pirellulales	Pirellulaceae	Unclassified	Unclassified
ASV_02518	2.58373	5.90516	0	20.429	1.42446	23.871	0.00120036	0.00390956	Bacteria	Proteobacteria	Gammaproteobacteria	Xanthomonadales	Wenzhouxiangellaceae	Wenzhouxiangella	Wenzhouxiangella marina 1544 3675202
ASV_02383	2.56636	2.37191	0	19.2364	1.74753	10.5478	0.159595	0.256966	Bacteria	Bacteroidota	Bacteroidia	Flavobacteriales	Unclassified	Unclassified	Unclassified
ASV_02255	2.54935	3.44737	0	19.7437	1.48895	46.7297	6.3e-08	5.32e-07	Bacteria	Bacteroidota	Bacteroidia	Chitinophagales	Saprospiraceae	Unclassified	Unclassified
ASV_02476	2.53924	0	2.53033	-20.3922	2.38816	8.02404	0.330478	0.462025	Bacteria	Planctomycetota	UBA1135	UBA2386	UBA2386	UBA2386	813 16239
ASV_03430	2.5334	2.91456	0	19.4659	1.8337	22.4083	0.00215958	0.00647423	Bacteria	Calditrichota	Calditrichia	Calditrichales	Calditrichaceae	Caldithrix	Caldithrix abyssi 1536 4955439
ASV_02425	2.52105	5.123	3.4993	0.465434	1.83483	14.2532	0.0468568	0.0927429	Bacteria	Proteobacteria	Gammaproteobacteria	Unclassified	Unclassified	Unclassified	Unclassified
ASV_02932	2.51776	0.694491	4.24061	-2.729	2.0671	17.2717	0.015726	0.0366579	Bacteria	Proteobacteria	Alphaproteobacteria	Rhodobacterales	Rhodobacteraceae	Unclassified	Unclassified
ASV_02225	2.49268	8.43912	0	21.0042	1.84522	24.4755	0.000939507	0.00318277	Bacteria	UBP1	PRR-12	SSS58A	SSS58A	4484-7	549 6239
ASV_02812	2.4812	0	4.03126	-22.7907	1.82144	18.1764	0.0111988	0.0278733	Bacteria	Patescibacteria	Unclassified	Unclassified	Unclassified	Unclassified	Unclassified
ASV_02692	2.47943	6.94239	0.456195	3.59887	1.99927	13.1014	0.0696754	0.128479	Bacteria	Planctomycetota	Unclassified	Unclassified	Unclassified	Unclassified	Unclassified
ASV_03084	2.47457	5.32533	0	22.0953	1.61271	40.2384	1.13e-06	7.48e-06	Bacteria	Verrucomicrobiota	Verrucomicrobiae	Verrucomicrobiales	Akkermansiaceae	Roseibacillus	1535 31885
ASV_02541	2.47428	3.39978	3.08806	0.0454904	1.82957	5.97527	0.54264	0.669194	Bacteria	Actinobacteriota	Thermoleophilia	Solirubrobacterales	Solirubrobacteraceae	Solirubrobacter	1543 602736
ASV_03003	2.46874	3.41838	0	19.6356	2.24734	8.46018	0.293768	0.42182	Bacteria	Bacteroidota	Bacteroidia	Unclassified	Unclassified	Unclassified	Unclassified
ASV_02766	2.46777	1.29208	1.27777	-0.171116	2.31434	5.67767	0.577849	0.703532	Bacteria	Unclassified	Unclassified	Unclassified	Unclassified	Unclassified	Unclassified
ASV_02103	2.46505	5.95918	0	22.2075	1.9572	20.4693	0.00464046	0.0126422	Bacteria	Unclassified	Unclassified	Unclassified	Unclassified	Unclassified	Unclassified
ASV_02919	2.45978	1.5591	5.37331	-1.8337	1.79591	22.7555	0.00188001	0.00575652	Bacteria	Acidobacteriota	Blastocatellia	Pyrinomonadales	Pyrinomonadaceae	OLB17	782 35968
ASV_02208	2.45848	3.87658	1.95924	0.901288	2.46113	0.955642	0.995513	0.996912	Bacteria	Chloroflexota	Anaerolineae	Anaerolineales	UBA6092	UBA6092	1495 38793
ASV_02277	2.45608	1.73629	1.1074	0.51533	2.36862	6.90938	0.438376	0.574216	Bacteria	Bacteroidota	Bacteroidia	Chitinophagales	Saprospiraceae	Haliscomenobacter	Haliscomenobacter hydrossis 1512 8371686
ASV_02349	2.45489	4.01035	6.60009	-0.790813	1.56852	26.0361	0.000496252	0.00178676	Bacteria	Proteobacteria	Gammaproteobacteria	Betaproteobacteriales	Burkholderiaceae	Hydrogenophaga	Hydrogenophaga palleronii 1524 5769
ASV_02495	2.45326	7.12952	0	22.5215	1.40647	51.531	7.22e-09	7.38e-08	Bacteria	Planctomycetota	UBA1135	UBA2386	UBA2386	UBA2386	813 16239
ASV_02678	2.44276	2.26078	3.12662	-0.540851	1.81356	5.3773	0.614022	0.734469	Bacteria	Patescibacteria	Unclassified	Unclassified	Unclassified	Unclassified	Unclassified
ASV_04133	2.41493	1.6399	1.39208	0.225827	1.2986	9.37384	0.226918	0.343372	Bacteria	Verrucomicrobiota	Verrucomicrobiae	Verrucomicrobiales	Akkermansiaceae	Roseibacillus	1535 31885
ASV_03479	2.41476	4.85844	0	20.1159	1.81976	29.8487	0.000101223	0.000421664	Bacteria	Unclassified	Unclassified	Unclassified	Unclassified	Unclassified	Unclassified
ASV_02946	2.41453	3.46293	1.28842	1.19962	1.70347	16.8408	0.0184519	0.0420374	Bacteria	Desulfobacterota	Unclassified	Unclassified	Unclassified	Unclassified	Unclassified
ASV_02424	2.41264	4.43547	3.25356	0.358473	1.92905	2.66239	0.914381	0.961341	Bacteria	Planctomycetota	Phycisphaerae	Phycisphaerales	Phycisphaeraceae	UBA7800	955 12614
ASV_02551	2.41258	4.1378	1.1074	1.69268	1.78424	2.09438	0.954433	0.982551	Bacteria	Unclassified	Unclassified	Unclassified	Unclassified	Unclassified	Unclassified
ASV_02613	2.38309	4.43144	2.00978	1.08569	2.31447	4.79819	0.684575	0.794973	Bacteria	Chloroflexota	Anaerolineae	Anaerolineales	Unclassified	Unclassified	Unclassified
ASV_03126	2.38223	4.52094	0	20.0085	1.92879	22.7377	0.00189344	0.00577299	Bacteria	Unclassified	Unclassified	Unclassified	Unclassified	Unclassified	Unclassified
ASV_02790	2.37853	4.14823	1.02221	1.833	2.0998	8.60849	0.282	0.409428	Bacteria	Chloroflexota	Anaerolineae	Anaerolineales	Unclassified	Unclassified	Unclassified
ASV_02276	2.37256	4.70691	0.681476	2.51422	1.81182	9.4478	0.222084	0.337483	Bacteria	Desulfobacterota	Desulfobacteria	Desulfobacterales	Desulfosarcinaceae	Desulfatitalea	1561 558043
ASV_02640	2.35605	0.960816	2.12961	-1.2469	1.99778	11.9328	0.102791	0.180735	Bacteria	Proteobacteria	Gammaproteobacteria	Unclassified	Unclassified	Unclassified	Unclassified
ASV_03345	2.34162	0.490573	1.98611	-1.939	1.87609	10.8283	0.146287	0.238215	Bacteria	Unclassified	Unclassified	Unclassified	Unclassified	Unclassified	Unclassified
ASV_02455	2.3187	3.70484	1.1074	1.57331	2.08546	2.55269	0.923078	0.966231	Bacteria	Spirochaetota	Spirochaetia	Spirochaetales	Sediminispirochaetaceae	Sediminispirochaeta	Sediminispirochaeta smaragdinae 1539 4653970
ASV_02917	2.31782	0	3.15755	-22.4846	1.81011	24.2036	0.00104916	0.00348828	Bacteria	Desulfobacterota	Desulfobacteria	Desulfobacterales	Unclassified	Unclassified	Unclassified
ASV_02957	2.3172	4.58225	0	20.0943	1.52413	29.948	9.71e-05	0.000406713	Bacteria	Planctomycetota	Phycisphaerae	SG8-4	SG8-4	GWC2-45-44	1554 30909
ASV_03625	2.30317	0.611235	3.53265	-2.51051	1.72788	25.2113	0.000696043	0.00242684	Bacteria	Patescibacteria	ABY1	Falkowbacterales	UBA12075	Unclassified	Unclassified
ASV_02955	2.2962	2.11196	0	18.9638	2.13057	12.1136	0.0968842	0.171401	Bacteria	Riflebacteria	UBA8953	UBA8953	UBA8953	UBA8953	1556 20932
ASV_03005	2.29477	2.36622	3.30372	-0.407267	1.67225	3.67782	0.816048	0.888599	Bacteria	Latescibacterota	Latescibacteria	Latescibacterales	Latescibacteraceae	Latescibacter	Latescibacter anaerobius 1556 8539
ASV_03330	2.29306	0.997614	0	17.8884	1.76116	23.7496	0.00126072	0.0040598	Bacteria	Bacteroidota	Bacteroidia	Unclassified	Unclassified	Unclassified	Unclassified
ASV_02570	2.26977	4.87352	0	20.1389	1.75843	24.4327	0.000955997	0.003231	Bacteria	Bacteroidota	Bacteroidia	Bacteroidales	Unclassified	Unclassified	Unclassified
ASV_03180	2.26791	0	2.27118	-22.1213	1.58756	43.5586	2.6e-07	1.97e-06	Bacteria	Bacteroidota	Rhodothermia	Rhodothermales	UBA10348	1-14-0-65-60-17	1523 153801
ASV_02722	2.24785	2.98921	1.14049	1.20209	1.97466	17.8241	0.0127892	0.0309055	Bacteria	Bacteroidota	Ignavibacteria	SJA-28	B-1AR	OLB4	1517 137497
ASV_02603	2.247	6.64362	0.93703	2.56344	1.64131	6.43512	0.489957	0.623319	Bacteria	Unclassified	Unclassified	Unclassified	Unclassified	Unclassified	Unclassified
ASV_02948	2.23469	0.620698	2.01563	-1.74909	1.82223	5.41901	0.60897	0.730255	Bacteria	Cloacimonadota	Cloacimonadia	Cloacimonadales	Cloacimonadaceae	UBA5553	1543 60562
ASV_02926	2.21757	1.43852	0	18.5027	2.27448	10.1751	0.178866	0.281665	Bacteria	Patescibacteria	Gracilibacteria	BD1-5	UBA6164	UBA5194	918 15245
ASV_04583	2.20564	0.655317	0.340738	0.591297	1.88457	15.1144	0.0345607	0.0716723	Bacteria	Verrucomicrobiota	Verrucomicrobiae	Verrucomicrobiales	Akkermansiaceae	Unclassified	Unclassified
ASV_02949	2.18756	0.944185	2.72616	-1.62296	1.8348	14.0068	0.05106	0.0995497	Bacteria	Myxococcota	Polyangia	Polyangiales	Polyangiaceae	Chondromyces	Chondromyces apiculatus 1554 236089
ASV_04438	2.16492	0.318281	1.57753	-2.36493	2.42566	7.10833	0.417689	0.553698	Bacteria	Verrucomicrobiota	Verrucomicrobiae	Verrucomicrobiales	Akkermansiaceae	Roseibacillus	1535 31885
ASV_02776	2.1591	1.6965	0	18.8451	1.47454	30.029	9.38e-05	0.000396513	Bacteria	Patescibacteria	Unclassified	Unclassified	Unclassified	Unclassified	Unclassified
ASV_02563	2.14503	3.73005	0.84775	1.95165	2.12023	12.5655	0.0834295	0.149988	Bacteria	UBP1	PRR-12	LZORAL124-64-63	LZORAL124-64-63	LZORAL124-64-63	1554 34632
ASV_02929	2.1319	1.73296	1.66529	0.031862	2.28279	2.17633	0.94944	0.981953	Bacteria	Unclassified	Unclassified	Unclassified	Unclassified	Unclassified	Unclassified
ASV_04230	2.12593	0.356692	1.75061	-2.45724	1.75751	22.4872	0.0020927	0.00630008	Bacteria	Bacteroidota	Bacteroidia	Bacteroidales	Prolixibacteraceae	Draconibacterium	Draconibacterium orientale 1518 5897
ASV_02698	2.11869	2.01524	1.44814	0.285835	1.76816	7.75442	0.354746	0.487862	Bacteria	Unclassified	Unclassified	Unclassified	Unclassified	Unclassified	Unclassified
ASV_02670	2.11368	5.17914	0	20.289	1.73162	31.0336	6.13e-05	0.000276442	Bacteria	Patescibacteria	WWE3	UBA101185	UBA10185	OXYB2-FULL-41-6	OXYB2-FULL-41-6 sp1 1429 176354
ASV_02882	2.10132	2.0154	7.98566	-2.04225	1.58223	33.8355	1.85e-05	9.67e-05	Bacteria	Bacteroidota	Bacteroidia	Flavobacteriales	Unclassified	Unclassified	Unclassified
ASV_02981	2.09651	0.902445	4.44439	-2.3547	1.76593	6.92289	0.436953	0.5734	Bacteria	Bacteroidota	Bacteroidia	Flavobacteriales	Unclassified	Unclassified	Unclassified
ASV_02784	2.08635	1.85756	0.681476	1.2152	2.02098	16.0367	0.0247829	0.0541371	Bacteria	Unclassified	Unclassified	Unclassified	Unclassified	Unclassified	Unclassified
ASV_03004	2.07452	2.17144	0	19.1003	1.51788	18.7302	0.00907594	0.023142	Bacteria	Unclassified	Unclassified	Unclassified	Unclassified	Unclassified	Unclassified
ASV_03318	2.06421	4.06508	0.927591	2.01974	2.12238	6.27576	0.507944	0.640179	Bacteria	Planctomycetota	UBA1135	UBA2386	UBA2386	UBA2386	813 16239
ASV_02305	2.05945	6.68851	2.63761	1.27755	2.10617	7.21258	0.407087	0.544554	Bacteria	Desulfobacterota	Desulfobacteria	Desulfobacterales	Desulfosarcinaceae	Desulfatitalea	1561 558043
ASV_02517	2.04772	5.32201	0	20.3025	1.70091	31.9549	4.14e-05	0.000198157	Bacteria	Chloroflexota	Anaerolineae	Anaerolineales	Anaerolineaceae	Unclassified	Unclassified
ASV_03187	2.03781	0.490987	1.04333	-1.24017	2.20262	11.0779	0.135255	0.223039	Bacteria	Bacteroidota	Bacteroidia	Cytophagales	Cyclobacteriaceae	Roseivirga	Roseivirga seohaensis_A 1513 6168
ASV_02866	2.03129	2.08162	1.5933	0.307179	2.34333	4.93133	0.668343	0.782884	Bacteria	Omnitrophota	Omnitrophia	Omnitrophales	Unclassified	Unclassified	Unclassified
ASV_03465	2.02232	1.40655	0	18.6192	1.91615	21.9568	0.00258433	0.00752713	Bacteria	Margulisbacteria	GWF2-35-9	GWF2-35-9	GWF2-35-9	GWF2-35-9	1522 34221
ASV_03124	2.02161	1.04186	4.02538	-1.81188	1.39857	7.2222	0.406117	0.543893	Bacteria	Bacteroidota	Bacteroidia	Unclassified	Unclassified	Unclassified	Unclassified
ASV_02934	2.02093	5.1073	0	20.3383	1.77866	20.8456	0.00400546	0.0111022	Bacteria	Proteobacteria	Alphaproteobacteria	Unclassified	Unclassified	Unclassified	Unclassified
ASV_02915	2.0169	2.5031	5.00586	-1.06953	1.88282	18.075	0.0116363	0.0287994	Bacteria	Bacteroidota	Rhodothermia	Balneolales	Balneolaceae	Gracilimonas	1179 824490
ASV_02695	2.01119	6.84072	0	20.7097	1.45416	50.0132	1.44e-08	1.37e-07	Bacteria	Firmicutes_F	Halanaerobiia	Halanaerobiales	Halarsenatibacteraceae	Halarsenatibacter	Halarsenatibacter silvermanii 1090 1092
ASV_02801	2.00628	2.26495	0	19.1206	2.20961	6.87333	0.442186	0.578679	Bacteria	Bacteroidota	Bacteroidia	Bacteroidales	Marinilabiliaceae	Unclassified	Unclassified
ASV_02587	1.99599	7.84734	0	20.9458	1.65843	33.9649	1.75e-05	9.25e-05	Bacteria	Proteobacteria	Gammaproteobacteria	Steroidobacterales	Steroidobacteraceae	Steroidobacter	Steroidobacter denitrificans 1533 3467246
ASV_03274	1.99215	1.99412	3.13295	-0.732883	1.88759	9.5414	0.216085	0.330116	Bacteria	Desulfobacterota	Desulfobacteria	Desulfobacterales	Desulfosarcinaceae	Desulfatitalea	1561 558043
ASV_03317	1.98896	4.15826	1.19258	1.6664	2.43677	3.03387	0.881852	0.94084	Bacteria	Patescibacteria	Unclassified	Unclassified	Unclassified	Unclassified	Unclassified
ASV_02918	1.97865	4.66104	0	20.1086	1.99347	13.4877	0.0610799	0.114565	Bacteria	Desulfobacterota	Desulfobacteria	Desulfobacterales	Unclassified	Unclassified	Unclassified
ASV_02947	1.97461	1.54001	0.945301	1.07425	1.99495	7.16918	0.41148	0.546479	Bacteria	Unclassified	Unclassified	Unclassified	Unclassified	Unclassified	Unclassified
ASV_04683	1.97277	1.02413	0	17.8926	1.9538	16.3069	0.022456	0.0496595	Bacteria	Bacteroidota	Bacteroidia	Flavobacteriales	Flavobacteriaceae	Lacinutrix	Unclassified
ASV_04134	1.97205	2.00156	0.835449	0.855938	1.26188	17.7978	0.0129166	0.0311343	Bacteria	Verrucomicrobiota	Verrucomicrobiae	Verrucomicrobiales	Akkermansiaceae	Roseibacillus	1535 31885
ASV_02664	1.95178	0.648292	4.7836	-2.91731	1.95465	17.2628	0.0157779	0.036704	Bacteria	Unclassified	Unclassified	Unclassified	Unclassified	Unclassified	Unclassified
ASV_03348	1.93838	1.66227	0.772992	0.984677	2.04145	11.7796	0.108044	0.188584	Bacteria	Bacteroidota	Ignavibacteria	Ignavibacteriales	Melioribacteraceae	Unclassified	Unclassified
ASV_02579	1.93252	4.66311	0.766661	2.36668	1.91761	14.2757	0.046489	0.0923338	Bacteria	Unclassified	Unclassified	Unclassified	Unclassified	Unclassified	Unclassified
ASV_02898	1.92935	2.37697	0	19.122	2.06373	8.6848	0.276085	0.403293	Bacteria	Chloroflexota	Anaerolineae	SBR1031	A4b	GCA-2699585	1498 125989
ASV_02548	1.92918	6.27744	0	20.5784	1.62291	34.809	1.21e-05	6.7e-05	Bacteria	Bacteroidota	Bacteroidia	Chitinophagales	Saprospiraceae	Haliscomenobacter	Haliscomenobacter hydrossis 1512 8371686
ASV_03268	1.91814	3.78993	0	19.8781	1.73328	22.6203	0.00198439	0.00599923	Bacteria	Unclassified	Unclassified	Unclassified	Unclassified	Unclassified	Unclassified
ASV_03413	1.90635	2.51034	3.58805	-0.632619	1.49447	24.4259	0.00095863	0.00323228	Bacteria	Bacteroidota	Bacteroidia	Flavobacteriales	Weeksellaceae	Unclassified	Unclassified
ASV_03256	1.89185	2.74097	5.78005	-1.02453	1.82781	12.594	0.0826409	0.148774	Bacteria	Planctomycetota	Phycisphaerae	Unclassified	Unclassified	Unclassified	Unclassified
ASV_03211	1.8754	0	5.74905	-23.4312	1.48662	44.5798	1.65e-07	1.31e-06	Bacteria	Proteobacteria	Gammaproteobacteria	Methylococcales	Methylococcaceae	Methylococcus	Methylococcus capsulatus 1531 3304561
ASV_03321	1.87016	3.31406	0	19.6103	1.44715	38.749	2.18e-06	1.33e-05	Bacteria	Patescibacteria	Paceibacteria	Moranbacterales	UBA1568	UBA1568	UBA1568 sp1 1580 8383
ASV_03290	1.84201	1.62414	0.681476	1.03361	2.16369	9.88569	0.195145	0.3033	Bacteria	Bacteroidota	Ignavibacteria	Ignavibacteriales	Melioribacteraceae	Melioribacter	Melioribacter roseus 1542 3300414
ASV_03397	1.83569	2.65753	0	19.3009	1.2362	55.8084	1.03e-09	1.25e-08	Bacteria	Bacteroidota	Bacteroidia	Bacteroidales	Prolixibacteraceae	UBA6024	1319 40137
ASV_03943	1.83197	2.85781	7.38167	-1.33677	1.65929	27.4512	0.000276357	0.00105045	Bacteria	Bacteroidota	Bacteroidia	Flavobacteriales	Flavobacteriaceae	Lacinutrix	Unclassified
ASV_02602	1.8147	4.41983	0.979473	1.89008	1.57431	33.5044	2.13e-05	0.000109506	Bacteria	Unclassified	Unclassified	Unclassified	Unclassified	Unclassified	Unclassified
ASV_03433	1.81299	2.57127	0.452064	2.2053	2.12986	7.68038	0.361619	0.495152	Bacteria	Bacteroidota	Bacteroidia	Cytophagales	Cyclobacteriaceae	Unclassified	Unclassified
ASV_03874	1.78621	0.203192	1.11373	-2.58008	1.99656	13.292	0.0653062	0.121223	Bacteria	Verrucomicrobiota	Verrucomicrobiae	Verrucomicrobiales	Akkermansiaceae	Roseibacillus	1535 31885
ASV_04623	1.78467	1.73244	0	18.6734	1.73535	30.5166	7.63e-05	0.000334459	Bacteria	Verrucomicrobiota	Verrucomicrobiae	Verrucomicrobiales	Akkermansiaceae	Roseibacillus	1535 31885
ASV_02879	1.78432	5.73106	0	20.5726	1.85026	14.3551	0.0452149	0.0902487	Bacteria	Spirochaetota	Spirochaetia	Spirochaetales	Marispirochaetaceae	Marispirochaeta	Marispirochaeta aestuarii 1522 2019
ASV_03153	1.75225	2.13737	1.19258	0.662563	2.13042	6.09015	0.529264	0.662389	Bacteria	Unclassified	Unclassified	Unclassified	Unclassified	Unclassified	Unclassified
ASV_04477	1.72114	1.71714	0.0753441	3.80797	1.85666	10.4304	0.165467	0.263168	Bacteria	Bacteroidota	Bacteroidia	Bacteroidales	Prolixibacteraceae	Draconibacterium	Draconibacterium orientale 1518 5897
ASV_04652	1.70119	1.57746	3.25928	-0.853047	1.05679	17.205	0.0161213	0.037201	Bacteria	Proteobacteria	Gammaproteobacteria	Pseudomonadales	Unclassified	Unclassified	Unclassified
ASV_03616	1.6908	0.238636	5.33692	-4.59199	1.94012	11.372	0.123196	0.208677	Bacteria	Proteobacteria	Alphaproteobacteria	Rickettsiales	Midichloriaceae	Midichloria	Midichloria mitochondrii 1495 1183732
ASV_04891	1.68595	1.56868	0.772992	0.877597	1.92886	6.59464	0.472269	0.607506	Bacteria	Proteobacteria	Gammaproteobacteria	Unclassified	Unclassified	Unclassified	Unclassified
ASV_03738	1.68116	0.236851	0.380163	-0.986496	2.08425	8.0142	0.331344	0.462332	Bacteria	Bacteroidota	Bacteroidia	Unclassified	Unclassified	Unclassified	Unclassified
ASV_03534	1.68001	2.2629	1.85518	0.201414	1.86181	11.6102	0.114129	0.19711	Bacteria	Proteobacteria	Alphaproteobacteria	Rhizobiales	Unclassified	Unclassified	Unclassified
ASV_02787	1.67799	2.32819	0	19.1949	2.15403	8.64187	0.279401	0.406892	Bacteria	Proteobacteria	Gammaproteobacteria	Unclassified	Unclassified	Unclassified	Unclassified
ASV_03165	1.67665	2.36604	0.851845	1.23792	1.96753	2.74882	0.907226	0.957854	Bacteria	Unclassified	Unclassified	Unclassified	Unclassified	Unclassified	Unclassified
ASV_03030	1.66222	3.37833	0.602752	2.18761	1.88791	8.24243	0.311703	0.44181	Bacteria	Spirochaetota	Spirochaetia	Unclassified	Unclassified	Unclassified	Unclassified
ASV_03899	1.65023	1.14408	2.91426	-1.35741	2.05363	10.9558	0.140558	0.229896	Bacteria	Unclassified	Unclassified	Unclassified	Unclassified	Unclassified	Unclassified
ASV_03516	1.64581	1.77969	0.511107	1.52393	2.04707	6.03977	0.535113	0.664946	Bacteria	Calditrichota	Calditrichia	Calditrichales	Calditrichaceae	Caldithrix	Caldithrix abyssi 1536 4955439
ASV_03507	1.6392	1.69056	3.82334	-1.20439	2.00048	11.2147	0.129526	0.216581	Bacteria	Proteobacteria	Alphaproteobacteria	Unclassified	Unclassified	Unclassified	Unclassified
ASV_04374	1.62618	0.265102	1.18314	-2.2629	2.01361	10.9676	0.140039	0.229344	Bacteria	Verrucomicrobiota	Verrucomicrobiae	Verrucomicrobiales	Akkermansiaceae	Roseibacillus	1535 31885
ASV_04243	1.61057	1.64393	1.04081	0.635308	1.89452	17.9352	0.0122657	0.0299434	Bacteria	Margulisbacteria	WOR-1	Unclassified	Unclassified	Unclassified	Unclassified
ASV_03171	1.59257	4.76116	0.255554	3.81484	1.94742	14.6212	0.041174	0.0833367	Bacteria	UBP1	PRR-12	LZORAL124-64-63	LZORAL124-64-63	LZORAL124-64-63	1554 34632
ASV_03307	1.57795	4.73887	4.64251	-0.04915	1.79273	17.2984	0.0155699	0.0364821	Bacteria	Unclassified	Unclassified	Unclassified	Unclassified	Unclassified	Unclassified
ASV_04088	1.55302	0.702441	1.45713	-1.06635	1.99811	1.75486	0.972156	0.987313	Bacteria	Patescibacteria	ABY1	Uhrbacterales	GWF2-40-263	Unclassified	Unclassified
ASV_03573	1.55237	0.69743	0.425923	0.401735	1.788	20.2328	0.00508825	0.0137316	Bacteria	Omnitrophota	koll11	Unclassified	Unclassified	Unclassified	Unclassified
ASV_04509	1.5392	1.48947	1.1074	0.0944514	1.3757	10.4795	0.162991	0.260386	Bacteria	Proteobacteria	Gammaproteobacteria	Pseudomonadales	Halieaceae	Congregibacter	1529 471934
ASV_03634	1.51829	2.40169	2.00929	0.183559	1.9578	6.91857	0.437407	0.573472	Bacteria	Planctomycetota	Unclassified	Unclassified	Unclassified	Unclassified	Unclassified
ASV_03217	1.49342	0.949579	0	17.8685	1.90911	13.742	0.055966	0.107075	Bacteria	Desulfobacterota	Desulfobacteria	Desulfobacterales	Magnetomoraceae	Magnetomorum	1560 48529
ASV_03343	1.48957	2.45682	0	19.3632	1.58091	19.5676	0.0065834	0.0173419	Bacteria	Unclassified	Unclassified	Unclassified	Unclassified	Unclassified	Unclassified
ASV_03163	1.48736	2.59023	0	20.9799	1.94732	13.648	0.0578082	0.109721	Bacteria	Proteobacteria	Gammaproteobacteria	Unclassified	Unclassified	Unclassified	Unclassified
ASV_04689	1.4689	2.11443	0.596292	1.49465	1.85359	13.7914	0.0550175	0.105968	Bacteria	Bacteroidota	Bacteroidia	Bacteroidales	Prolixibacteraceae	UBA6024	1319 40137
ASV_03095	1.43381	1.96694	0	20.6168	1.86428	16.6991	0.0194433	0.0440162	Bacteria	Desulfobacterota	Desulfobacteria	Desulfobacterales	Desulfosarcinaceae	Desulfatitalea	1561 558043
ASV_03920	1.41783	2.61407	2.64228	-0.131689	1.75613	18.1545	0.0112918	0.0280437	Bacteria	Bacteroidota	Bacteroidia	Unclassified	Unclassified	Unclassified	Unclassified
ASV_03708	1.40264	2.11086	0.92743	1.02436	1.62271	3.0136	0.883741	0.941562	Bacteria	Unclassified	Unclassified	Unclassified	Unclassified	Unclassified	Unclassified
ASV_04167	1.3885	3.01638	1.02221	1.38543	2.16189	5.41254	0.609753	0.730582	Bacteria	OLB16	OLB16	OLB16	OLB16	OLB16	1558 13274
ASV_03562	1.38623	2.3248	1.75119	0.231091	1.57937	13.2454	0.0663499	0.123001	Bacteria	Proteobacteria	Gammaproteobacteria	Pseudomonadales	Unclassified	Unclassified	Unclassified
ASV_06841	1.37997	0	6.57672	-23.3033	1.57998	34.1441	1.62e-05	8.66e-05	Bacteria	Bacteroidota	Bacteroidia	Bacteroidales	Prolixibacteraceae	Unclassified	Unclassified
ASV_06981	1.37768	0	3.48906	-22.1522	1.56492	30.1864	8.78e-05	0.0003732	Bacteria	Proteobacteria	Gammaproteobacteria	Chromatiales	Unclassified	Unclassified	Unclassified
ASV_06150	1.34025	0	5.66295	-23.2141	1.67217	26.1708	0.000469473	0.0016946	Bacteria	Bacteroidota	Bacteroidia	Unclassified	Unclassified	Unclassified	Unclassified
ASV_03583	1.31818	1.3526	0	18.5497	1.70516	14.6501	0.0407552	0.0826056	Bacteria	Proteobacteria	Gammaproteobacteria	Unclassified	Unclassified	Unclassified	Unclassified
ASV_03565	1.31491	2.34902	0	19.2168	1.84839	12.7689	0.0779422	0.14174	Bacteria	Patescibacteria	Saccharimonadia	Saccharimonadales	UBA10212	21-14-0-10-47-8-A	1165 23157
ASV_04790	1.29875	2.76117	4.10563	-0.478676	1.58079	21.0172	0.00374474	0.0104854	Bacteria	Proteobacteria	Gammaproteobacteria	Steroidobacterales	Steroidobacteraceae	Steroidobacter	Steroidobacter denitrificans 1533 3467246
ASV_05505	1.29754	1.39153	0	18.326	1.58918	33.7063	1.95e-05	0.000101374	Bacteria	Bacteroidota	Bacteroidia	Bacteroidales	Unclassified	Unclassified	Unclassified
ASV_05652	1.29417	0.910894	0	17.6537	1.31831	42.28	4.59e-07	3.34e-06	Bacteria	Verrucomicrobiota	Verrucomicrobiae	Verrucomicrobiales	Akkermansiaceae	Roseibacillus	1535 31885
ASV_05462	1.28692	1.34332	0.410152	1.27044	1.42997	28.721	0.000162655	0.00064926	Bacteria	Verrucomicrobiota	Verrucomicrobiae	Verrucomicrobiales	Akkermansiaceae	Roseibacillus	1535 31885
ASV_04337	1.2433	0.8938	0	19.5108	1.69264	24.3724	0.000979706	0.00328347	Bacteria	Patescibacteria	Paceibacteria	UBA9983	Unclassified	Unclassified	Unclassified
ASV_03919	1.22989	3.1213	0.618394	2.20126	1.8788	12.0875	0.0977175	0.172662	Bacteria	Patescibacteria	ABY1	Komeilibacterales	GWA2-36-10	XYD1-37-29	Unclassified
ASV_04223	1.14672	2.14316	0	19.0625	1.48612	31.8646	4.3e-05	0.000203514	Bacteria	Chloroflexota	Anaerolineae	Anaerolineales	UBA6092	UBA6092	1495 38793
ASV_03270	1.09612	2.67315	0	21.0278	1.42444	21.0141	0.00374936	0.0104854	Bacteria	Planctomycetota	Phycisphaerae	Phycisphaerales	SM1A02	Unclassified	Unclassified
ASV_05201	0.959297	0.787323	0.624484	0.210003	2.01805	5.4201	0.608838	0.730255	Bacteria	Unclassified	Unclassified	Unclassified	Unclassified	Unclassified	Unclassified
ASV_04486	0.953119	1.42522	0.340738	1.71522	1.9424	6.96704	0.432319	0.568081	Bacteria	Unclassified	Unclassified	Unclassified	Unclassified	Unclassified	Unclassified
ASV_04715	0.937999	2.05375	0	19.0142	1.16263	42.1123	4.95e-07	3.54e-06	Bacteria	Bacteroidota	Ignavibacteria	Ignavibacteriales	Ignavibacteriaceae	Ignavibacterium	Ignavibacterium album 1535 3658997
ASV_04817	0.893162	0.890098	0.772992	0.0833545	1.81901	6.55158	0.477011	0.613056	Bacteria	Unclassified	Unclassified	Unclassified	Unclassified	Unclassified	Unclassified
ASV_07506	0.590087	0.0619099	1.07927	-3.74757	1.30329	31.9735	4.11e-05	0.000197531	Bacteria	Proteobacteria	Gammaproteobacteria	Betaproteobacteriales	Burkholderiaceae	Unclassified	Unclassified
ASV_10102	0.530082	0.382324	0	16.7136	1.49278	10.4954	0.162194	0.259401	Bacteria	Proteobacteria	Gammaproteobacteria	Pseudomonadales	Halieaceae	Congregibacter	1529 471934
ASV_08393	0.489573	0.215607	0	15.796	1.45303	18.5354	0.00977424	0.0247464	Bacteria	Proteobacteria	Gammaproteobacteria	Chromatiales	Chromatiaceae	WMS2	1215 4509
ASV_08813	0.472445	0.148109	1.13055	-3.27272	1.35779	18.3396	0.0105283	0.0264685	Bacteria	Proteobacteria	Gammaproteobacteria	Chromatiales	Unclassified	Unclassified	Unclassified

## Sheet: June 2018
ASV	baseMean	Control Bay June	Heated Bay June	log2FoldChange	lfcSE	stat	pvalue	padj	Kingdom	Phylum	Class	Order	Family	Genus	Species
ASV_00003	1152.17	1392.79	661.485	1.07248	0.453121	55.2622	1.32e-09	1.58e-08	Bacteria	Proteobacteria	Gammaproteobacteria	Betaproteobacteriales	Hydrogenophilaceae	Thiobacillus	Thiobacillus thioparus 1531 2837
ASV_00004	1021.79	1343.57	403.584	1.73211	0.782583	25.6404	0.000583864	0.00206587	Bacteria	Proteobacteria	Gammaproteobacteria	Betaproteobacteriales	Hydrogenophilaceae	Thiobacillus	Thiobacillus thioparus 1531 2837
ASV_00008	534.062	876.428	364.111	1.26913	0.38121	83.4002	2.79e-15	8.68e-14	Bacteria	Bacteroidota	Bacteroidia	Flavobacteriales	Flavobacteriaceae	Unclassified	Unclassified
ASV_00007	521.373	221.77	361.851	-0.713241	0.354749	65.9266	9.79e-12	1.92e-10	Bacteria	Actinobacteriota	Acidimicrobiia	Microtrichales	Ilumatobacteraceae	Ilumatobacter_A	Ilumatobacter_A coccineus 1219 23615
ASV_00009	425.149	245.933	795.67	-1.68754	0.609602	26.1839	0.000466936	0.00168969	Bacteria	Desulfobacterota	Desulfobacteria	Desulfobacterales	Desulfosarcinaceae	Desulfatitalea	1561 558043
ASV_00014	398.733	466.591	236.632	0.972874	0.79282	9.12746	0.243634	0.364434	Bacteria	Proteobacteria	Gammaproteobacteria	Chromatiales	Chromatiaceae	Unclassified	Unclassified
ASV_00012	382.272	491.492	95.8763	2.35718	0.622071	54.3931	1.97e-09	2.25e-08	Bacteria	Desulfobacterota	Desulfobacteria	Desulfobacterales	Desulfosarcinaceae	Desulfatitalea	1561 558043
ASV_00016	354.375	163.111	298.175	-0.887604	0.448287	24.5373	0.000916203	0.003126	Bacteria	Proteobacteria	Gammaproteobacteria	Pseudomonadales	Halieaceae	Congregibacter	1529 471934
ASV_00018	353.453	405.4	390.553	0.0504432	0.771121	3.75095	0.807975	0.88582	Bacteria	Desulfobacterota	Desulfobacteria	Desulfobacterales	Desulfosarcinaceae	Desulfatitalea	1561 558043
ASV_00024	284.959	470.806	145.165	1.6945	0.622662	35.3816	9.48e-06	5.35e-05	Bacteria	Bacteroidota	Ignavibacteria	Ignavibacteriales	Ignavibacteriaceae	Ignavibacterium	Ignavibacterium album 1535 3658997
ASV_00025	274.817	353.805	316.284	0.1563	0.544039	36.3298	6.28e-06	3.63e-05	Bacteria	Bacteroidota	Bacteroidia	Cytophagales	Cyclobacteriaceae	Algoriphagus	Unclassified
ASV_00033	261.681	470.087	108.823	2.105	1.14335	31.2725	5.54e-05	0.000252711	Bacteria	Desulfobacterota	Desulfobacteria	Desulfobacterales	Desulfosarcinaceae	Desulfatitalea	1561 558043
ASV_00031	228.616	77.3796	95.9079	-0.296229	0.656418	41.3043	7.08e-07	4.92e-06	Bacteria	Proteobacteria	Gammaproteobacteria	Steroidobacterales	Steroidobacteraceae	Steroidobacter	Steroidobacter denitrificans 1533 3467246
ASV_00028	226.162	145.922	166.83	-0.206098	0.502942	18.213	0.0110449	0.0275738	Bacteria	Proteobacteria	Gammaproteobacteria	Steroidobacterales	Steroidobacteraceae	Steroidobacter	Steroidobacter denitrificans 1533 3467246
ASV_00034	216.501	332.654	71.5337	2.20481	0.828381	14.155	0.0484917	0.0951898	Bacteria	Proteobacteria	Gammaproteobacteria	GCA-001735895	GCA-2746365	GCA-2746365	1534 112926
ASV_00032	200.267	71.4034	95.8578	-0.436508	0.671498	22.9681	0.00172656	0.00534375	Bacteria	Proteobacteria	Gammaproteobacteria	Chromatiales	Chromatiaceae	Unclassified	Unclassified
ASV_00029	189.807	137.533	156.899	-0.206343	0.600234	15.8759	0.0262746	0.0570477	Bacteria	Proteobacteria	Gammaproteobacteria	Steroidobacterales	Steroidobacteraceae	Steroidobacter	Steroidobacter denitrificans 1533 3467246
ASV_00037	180.706	208.789	199.501	0.060923	0.514108	17.3357	0.015355	0.0360716	Bacteria	Proteobacteria	Gammaproteobacteria	Unclassified	Unclassified	Unclassified	Unclassified
ASV_00038	177.731	188.259	151.92	0.292992	0.364697	4.5178	0.718573	0.818534	Bacteria	Proteobacteria	Gammaproteobacteria	Chromatiales	Chromatiaceae	Unclassified	Unclassified
ASV_00044	159.948	219.849	127.983	0.753068	0.504382	18.0211	0.0118751	0.0292166	Bacteria	Bacteroidota	Bacteroidia	Bacteroidales	Unclassified	Unclassified	Unclassified
ASV_00046	152.236	112.698	77.4172	0.532342	1.22613	3.1139	0.874269	0.935644	Bacteria	Proteobacteria	Gammaproteobacteria	Chromatiales	Chromatiaceae	Unclassified	Unclassified
ASV_00069	145.84	192.916	111.872	0.770863	0.767408	16.1922	0.0234172	0.0515466	Bacteria	Bacteroidota	Bacteroidia	Bacteroidales	Prolixibacteraceae	Unclassified	Unclassified
ASV_00050	143.343	95.9318	241.559	-1.30688	0.511932	21.2455	0.00342325	0.0097139	Bacteria	Proteobacteria	Gammaproteobacteria	Betaproteobacteriales	Hydrogenophilaceae	Thiobacillus	Thiobacillus thioparus 1531 2837
ASV_00048	139.744	255.311	82.7186	1.62932	0.566479	22.7496	0.00188439	0.00575763	Bacteria	Desulfobacterota	Desulfobacteria	Desulfobacterales	Desulfosarcinaceae	Unclassified	Unclassified
ASV_00075	136.318	260.097	76.4778	1.75785	0.814571	32.0977	3.9e-05	0.000187962	Bacteria	Chloroflexota	Anaerolineae	Anaerolineales	envOPS12	Unclassified	Unclassified
ASV_00045	128.52	85.0716	95.7849	-0.177062	1.57445	1.57287	0.979679	0.992843	Bacteria	Proteobacteria	Gammaproteobacteria	Chromatiales	Sedimenticolaceae	41T-STBD-0c-01a	1493 4790451
ASV_00097	127.499	0	237.848	-22.3141	91.2879	88.3958	2.64e-16	9.01e-15	Bacteria	Campylobacterota	Campylobacteria	Campylobacterales	Sulfurovaceae	Sulfurovum	Sulfurovum lithotrophicum 1508 2217891
ASV_00066	124.266	236.453	23.9528	3.27015	0.700675	57.4259	4.92e-10	6.53e-09	Bacteria	Bacteroidota	Bacteroidia	Flavobacteriales	Flavobacteriaceae	Lacinutrix	1515 3296168
ASV_00060	123.887	4.15368	181.431	-5.36463	1.22301	90.1744	1.14e-16	4.41e-15	Bacteria	Desulfobacterota	Desulfobulbia	Desulfobulbales	Desulfocapsaceae	Desulforhopalus	Desulforhopalus singaporensis 1539 1573
ASV_00071	121.866	0	67.3349	-20.5623	93.4193	170.416	2.05e-33	2.94e-31	Bacteria	Bacteroidota	Bacteroidia	Bacteroidales	Unclassified	Unclassified	Unclassified
ASV_00058	121.648	78.8869	57.9206	0.40054	0.618057	23.4722	0.00140995	0.00449991	Bacteria	Unclassified	Unclassified	Unclassified	Unclassified	Unclassified	Unclassified
ASV_00061	117.479	31.67	225.147	-2.7581	0.386685	145.213	4.11e-28	3.92e-26	Bacteria	Bacteroidota	Bacteroidia	Flavobacteriales	Flavobacteriaceae	Lutibacter	Lutibacter sp1 1511 5330
ASV_00068	108.9	213.846	70.1683	1.61502	1.12323	18.3664	0.0104218	0.026293	Bacteria	Bacteroidota	Bacteroidia	Flavobacteriales	Flavobacteriaceae	Unclassified	Unclassified
ASV_00178	106.37	20.7826	4.20354	2.24967	1.70396	58.0592	3.68e-10	5.12e-09	Bacteria	Proteobacteria	Gammaproteobacteria	Chromatiales	Chromatiaceae	WMS2	1215 4509
ASV_00078	105.326	68.857	36.6397	0.904333	1.12668	6.96529	0.432502	0.568081	Bacteria	Proteobacteria	Gammaproteobacteria	Chromatiales	Chromatiaceae	Marichromatium	Marichromatium purpuratum 1523 3779112
ASV_00089	105.206	192.05	83.9202	1.20194	0.855594	16.8626	0.0183042	0.0417673	Bacteria	Desulfobacterota	Desulfobacteria	Desulfobacterales	Desulfosarcinaceae	Desulfatitalea	1561 558043
ASV_00064	104.331	150.448	71.2162	1.06979	1.19911	2.57334	0.921474	0.965257	Bacteria	Chloroflexota	Anaerolineae	Anaerolineales	envOPS12	Unclassified	Unclassified
ASV_00105	103.86	135.271	19.0251	2.81695	1.50569	18.5551	0.00970127	0.0246052	Bacteria	Verrucomicrobiota	Verrucomicrobiae	Verrucomicrobiales	Akkermansiaceae	Roseibacillus	1535 31885
ASV_00072	102.835	25.8597	87.6661	-1.79352	0.91077	24.882	0.000796221	0.00274936	Bacteria	Proteobacteria	Gammaproteobacteria	Unclassified	Unclassified	Unclassified	Unclassified
ASV_00135	102.451	184.53	3.46773	5.59391	1.27711	60.3615	1.28e-10	1.99e-09	Bacteria	Bacteroidota	Bacteroidia	Flavobacteriales	Flavobacteriaceae	Unclassified	Unclassified
ASV_00051	102.31	64.0485	121.209	-0.897958	0.769999	7.16188	0.412222	0.546958	Bacteria	Proteobacteria	Gammaproteobacteria	Pseudomonadales	Halieaceae	Congregibacter	1529 471934
ASV_00163	98.2891	165.392	0	24.8332	227.34	140.789	3.47e-27	3.11e-25	Bacteria	Desulfobacterota	Desulfobacteria	Desulfobacterales	Desulfosarcinaceae	Desulfatitalea	1561 558043
ASV_00084	97.5856	38.9004	87.5353	-1.21826	0.72619	8.75069	0.271054	0.397158	Bacteria	Proteobacteria	Alphaproteobacteria	Unclassified	Unclassified	Unclassified	Unclassified
ASV_00083	97.5733	72.5352	24.0837	1.56835	1.0594	10.8715	0.144321	0.235549	Bacteria	Proteobacteria	Gammaproteobacteria	Chromatiales	Chromatiaceae	Thiorhodovibrio	1526 1906777
ASV_00091	95.9599	50.055	167.775	-1.77945	0.751494	11.7671	0.108484	0.188891	Bacteria	Proteobacteria	Alphaproteobacteria	Rhizobiales	Rhizobiaceae	Hoeflea	Hoeflea phototrophica 1483 4468465
ASV_00082	95.5459	192.747	23.2337	3.0316	1.2594	10.713	0.151638	0.245533	Bacteria	Bacteroidota	Bacteroidia	Bacteroidales	Unclassified	Unclassified	Unclassified
ASV_00079	95.3507	17.949	175.842	-3.25784	0.917254	46.9724	5.65e-08	4.85e-07	Bacteria	Proteobacteria	Gammaproteobacteria	Chromatiales	Sedimenticolaceae	Unclassified	Unclassified
ASV_00094	94.3396	114.283	165.805	-0.559416	0.800425	15.4729	0.0303936	0.064239	Bacteria	Desulfobacterota	Desulfobacteria	Desulfobacterales	Desulfosarcinaceae	Unclassified	Unclassified
ASV_00154	92.0718	71.5548	33.6266	1.08119	0.880344	31.4313	5.18e-05	0.000238482	Bacteria	Proteobacteria	Gammaproteobacteria	Betaproteobacteriales	Burkholderiaceae	Methylibium	Methylibium petroleiphilum 1527 43833
ASV_00073	91.1092	0	142.904	-21.5198	89.5418	138.363	1.12e-26	8.91e-25	Bacteria	Desulfobacterota	Desulfobacteria	Desulfobacterales	Desulfosarcinaceae	Desulfatitalea	1561 558043
ASV_00085	91.0063	70.169	107.644	-0.621405	0.750617	24.1751	0.00106133	0.00351243	Bacteria	Proteobacteria	Alphaproteobacteria	Rhodobacterales	Rhodobacteraceae	EhC02	1463 6502
ASV_00088	86.6594	87.9764	61.9051	0.509174	1.08188	7.20079	0.408278	0.544554	Bacteria	Proteobacteria	Gammaproteobacteria	Thiohalomonadales	Thiohalomonadaceae	Thiohalomonas	Thiohalomonas denitrificans 1536 2075
ASV_00149	85.529	107.301	11.3072	3.16781	0.855843	34.6285	1.31e-05	7.13e-05	Bacteria	Proteobacteria	Gammaproteobacteria	Chromatiales	Sedimenticolaceae	Thiodiazotropha	Thiodiazotropha endolucinida 1538 163040
ASV_00090	85.4247	30.2921	47.4815	-0.60785	0.595523	20.2381	0.0050778	0.0137292	Bacteria	Proteobacteria	Gammaproteobacteria	Betaproteobacteriales	Burkholderiaceae	Unclassified	Unclassified
ASV_00080	84.6315	112.168	67.7388	0.741314	0.627899	33.7605	1.91e-05	9.95e-05	Bacteria	Desulfobacterota	Desulfobulbia	Desulfobulbales	Desulfocapsaceae	Desulfofustis	Desulfofustis glycolicus 1555 1715
ASV_00123	84.4605	30.5942	89.882	-1.49635	0.740543	13.7721	0.0553858	0.106534	Bacteria	Proteobacteria	Gammaproteobacteria	Pseudomonadales	Halieaceae	Congregibacter	1529 471934
ASV_00146	82.0923	126.839	88.0729	0.515923	1.16046	6.04927	0.534009	0.664946	Bacteria	Bacteroidota	Bacteroidia	Bacteroidales	Unclassified	Unclassified	Unclassified
ASV_00104	81.1841	107.714	53.7412	0.965371	0.732086	6.16548	0.520565	0.65436	Bacteria	Bacteroidota	Ignavibacteria	Ignavibacteriales	Ignavibacteriaceae	Ignavibacterium	Ignavibacterium album 1535 3658997
ASV_00109	81.0695	39.7758	219.671	-2.44157	1.04457	10.1195	0.181903	0.286133	Bacteria	Chloroflexota	Anaerolineae	Anaerolineales	UBA6092	UBA6092	1495 38793
ASV_00095	79.7978	72.0003	51.1142	0.493841	0.839966	2.60025	0.919361	0.96445	Bacteria	Proteobacteria	Gammaproteobacteria	Unclassified	Unclassified	Unclassified	Unclassified
ASV_00142	78.745	100.457	6.76942	3.79542	1.07383	49.1173	2.15e-08	1.96e-07	Bacteria	Verrucomicrobiota	Verrucomicrobiae	Verrucomicrobiales	Akkermansiaceae	Rubritalea	Rubritalea squalenifaciens 1171 1247
ASV_00086	78.4589	0	65.6736	-20.36	88.5859	26.4953	0.000410665	0.00150893	Bacteria	Proteobacteria	Gammaproteobacteria	Chromatiales	Chromatiaceae	Marichromatium	Marichromatium purpuratum 1523 3779112
ASV_00092	77.526	42.0858	97.4487	-1.20916	1.23941	2.53221	0.924652	0.967172	Bacteria	Desulfobacterota	Desulfobulbia	Desulfobulbales	Desulfocapsaceae	Unclassified	Unclassified
ASV_00102	76.0043	53.6299	30.0043	0.838158	1.07848	9.27724	0.23336	0.351635	Bacteria	Proteobacteria	Gammaproteobacteria	Chromatiales	Chromatiaceae	Marichromatium	Marichromatium purpuratum 1523 3779112
ASV_00137	74.8892	112.452	6.60036	4.06481	0.89161	155.834	2.41e-30	2.88e-28	Bacteria	Actinobacteriota	Unclassified	Unclassified	Unclassified	Unclassified	Unclassified
ASV_00128	74.8848	106.784	102.748	0.0646065	0.806237	7.57624	0.371438	0.505	Bacteria	Desulfobacterota	Desulfobacteria	Desulfobacterales	Magnetomoraceae	Magnetomorum	1560 48529
ASV_00114	74.608	175.426	41.4574	2.08366	0.908937	27.2451	0.000301061	0.00113532	Bacteria	Bacteroidota	Bacteroidia	Flavobacteriales	Flavobacteriaceae	Robiginitalea	Robiginitalea biformata 1520 3530383
ASV_00138	74.3818	0	178.256	-22.3468	104.557	159.095	4.97e-31	6.48e-29	Bacteria	Proteobacteria	Gammaproteobacteria	Steroidobacterales	Steroidobacteraceae	Steroidobacter	Steroidobacter denitrificans 1533 3467246
ASV_00115	74.1411	89.2971	41.1809	1.1076	0.959686	6.68623	0.462264	0.597317	Bacteria	Bacteroidota	Bacteroidia	Flavobacteriales	Unclassified	Unclassified	Unclassified
ASV_00139	73.8567	52.4835	66.5556	-0.370809	0.73787	8.99063	0.253329	0.376188	Bacteria	Acidobacteriota	Unclassified	Unclassified	Unclassified	Unclassified	Unclassified
ASV_00107	73.5676	103.956	0	24.2019	229.872	57.9626	3.85e-10	5.2e-09	Bacteria	Bacteroidota	Bacteroidia	Flavobacteriales	Flavobacteriaceae	Unclassified	Unclassified
ASV_00127	73.4604	91.237	101.041	-0.154956	0.502571	7.38285	0.390135	0.526921	Bacteria	Bacteroidota	Bacteroidia	Bacteroidales	Unclassified	Unclassified	Unclassified
ASV_00144	73.4446	91.1385	55.1905	0.730695	0.929339	2.23656	0.945596	0.97946	Bacteria	Planctomycetota	Planctomycetes	Pirellulales	Pirellulaceae	Unclassified	Unclassified
ASV_00113	73.0249	13.2305	107.686	-2.93507	0.690718	50.2569	1.29e-08	1.25e-07	Bacteria	Proteobacteria	Gammaproteobacteria	Steroidobacterales	Steroidobacteraceae	Steroidobacter	Steroidobacter denitrificans 1533 3467246
ASV_00126	72.9116	120.808	63.5925	0.902331	0.778703	8.82234	0.265664	0.392067	Bacteria	Bacteroidota	Bacteroidia	Bacteroidales	Unclassified	Unclassified	Unclassified
ASV_00136	72.3614	16.8506	68.181	-1.9986	1.6234	6.06033	0.532723	0.664946	Bacteria	Proteobacteria	Gammaproteobacteria	Chromatiales	Chromatiaceae	Unclassified	Unclassified
ASV_00132	70.0669	125.467	30.1099	2.08158	1.02851	36.4776	5.89e-06	3.42e-05	Bacteria	Bacteroidota	Bacteroidia	Flavobacteriales	Flavobacteriaceae	HTCC2170	1525 3868304
ASV_00143	69.4342	91.6292	18.5279	2.28384	1.18989	9.10153	0.245449	0.366765	Bacteria	Desulfobacterota	Desulfobacteria	Desulfobacterales	Desulfosarcinaceae	Desulfatitalea	1561 558043
ASV_00119	68.785	35.5362	85.9557	-1.30703	0.686875	10.6915	0.152653	0.246898	Bacteria	Actinobacteriota	Actinobacteria	Unclassified	Unclassified	Unclassified	Unclassified
ASV_00153	68.5151	15.9554	52.5911	-1.69097	1.1446	28.2969	0.000194252	0.00076896	Bacteria	Bacteroidota	Bacteroidia	Bacteroidales	Prolixibacteraceae	Draconibacterium	Draconibacterium orientale 1518 5897
ASV_00122	68.1423	10.9884	138.045	-3.60328	0.933243	25.24	0.00068791	0.00240433	Bacteria	Desulfobacterota	Desulfobulbia	Desulfobulbales	Desulfocapsaceae	Desulfofustis	Desulfofustis glycolicus 1555 1715
ASV_00112	67.2124	54.5537	126.982	-1.20931	1.47659	3.02793	0.882406	0.94084	Bacteria	Proteobacteria	Gammaproteobacteria	Unclassified	Unclassified	Unclassified	Unclassified
ASV_00140	67.0259	37.4928	64.2084	-0.762786	0.629574	4.98961	0.661231	0.776039	Bacteria	Proteobacteria	Gammaproteobacteria	Pseudomonadales	Halieaceae	Congregibacter	1529 471934
ASV_00141	66.6183	81.4299	61.8448	0.360501	0.572647	12.8939	0.0747361	0.136778	Bacteria	Bacteroidota	Bacteroidia	Bacteroidales	Unclassified	Unclassified	Unclassified
ASV_00181	66.1811	78.4608	11.3177	2.76573	1.46819	13.6107	0.0585542	0.110697	Bacteria	Proteobacteria	Gammaproteobacteria	Chromatiales	Chromatiaceae	Unclassified	Unclassified
ASV_00121	65.0906	82.5053	46.1655	0.820095	0.455546	16.3813	0.021852	0.0484736	Bacteria	Proteobacteria	Gammaproteobacteria	Pseudomonadales	HTCC2089	Unclassified	Unclassified
ASV_00233	64.6076	67.0328	41.8359	0.68647	0.916754	32.2325	3.68e-05	0.000178647	Bacteria	Bacteroidota	Bacteroidia	Bacteroidales	Prolixibacteraceae	Draconibacterium	Draconibacterium orientale 1518 5897
ASV_00196	64.4354	0	123.54	-21.083	83.9797	49.1698	2.1e-08	1.93e-07	Bacteria	Proteobacteria	Gammaproteobacteria	Chromatiales	Sedimenticolaceae	41T-STBD-0c-01a	1493 4790451
ASV_00168	64.3932	79.7125	34.735	1.14637	0.640551	30.3516	8.18e-05	0.000352192	Bacteria	Bacteroidota	Bacteroidia	Cytophagales	Cyclobacteriaceae	Unclassified	Unclassified
ASV_00081	64.3357	22.4331	178.855	-2.98073	1.38228	9.72299	0.204823	0.315943	Bacteria	Proteobacteria	Alphaproteobacteria	Rhizobiales	Rhizobiaceae	Hoeflea	Hoeflea olei 1483 5959
ASV_00129	64.3066	105.993	68.7275	0.615548	0.335691	29.4433	0.000120085	0.000493072	Bacteria	Bacteroidota	Ignavibacteria	Ignavibacteriales	Ignavibacteriaceae	Ignavibacterium	Ignavibacterium album 1535 3658997
ASV_00174	62.6727	75.4545	63.1598	0.249362	0.670562	13.9369	0.0523155	0.101308	Bacteria	Bacteroidota	Bacteroidia	Bacteroidales	Prolixibacteraceae	Draconibacterium	Draconibacterium orientale 1518 5897
ASV_00152	62.2952	18.5775	121.545	-2.63013	0.809336	32.5561	3.2e-05	0.000157157	Bacteria	Proteobacteria	Alphaproteobacteria	Rhodobacterales	Rhodobacteraceae	Loktanella	Loktanella vestfoldensis_A 1459 163820
ASV_00099	62.1591	126.048	4.21751	4.9073	3.04912	22.1389	0.00240405	0.0070885	Bacteria	Proteobacteria	Gammaproteobacteria	Unclassified	Unclassified	Unclassified	Unclassified
ASV_00165	61.9946	132.105	8.43691	3.9006	1.16816	35.9388	7.44e-06	4.25e-05	Bacteria	Bacteroidota	Bacteroidia	Bacteroidales	Prolixibacteraceae	Unclassified	Unclassified
ASV_00150	61.6752	52.9471	27.4939	0.907058	0.850072	12.5546	0.0837326	0.150174	Bacteria	Chloroflexota	Anaerolineae	Anaerolineales	UBA6092	UBA6092	1495 38793
ASV_00266	61.4078	97.9514	3.37141	4.68253	1.1348	61.5655	7.34e-11	1.2e-09	Bacteria	Bacteroidota	Bacteroidia	Flavobacteriales	Flavobacteriaceae	HTCC2170	1525 3868304
ASV_00156	60.836	81.3043	74.3753	0.127281	1.60114	7.19423	0.408941	0.544621	Bacteria	Bacteroidota	Bacteroidia	Flavobacteriales	Flavobacteriaceae	Unclassified	Unclassified
ASV_00124	60.1119	49.0701	66.1557	-0.421345	0.80389	3.68378	0.815394	0.888562	Bacteria	Bacteroidota	Bacteroidia	Bacteroidales	Prolixibacteraceae	UBA6024	1319 40137
ASV_00134	59.8566	82.3101	56.4409	0.520497	0.779233	2.60973	0.91861	0.964373	Bacteria	Chloroflexota	Anaerolineae	Anaerolineales	Anaerolineaceae	UBA6170	1517 5343
ASV_00190	59.0834	0	165.761	-22.5425	114.09	187.86	4.25e-37	7.62e-35	Bacteria	Proteobacteria	Gammaproteobacteria	Chromatiales	Sedimenticolaceae	41T-STBD-0c-01a	1493 4790451
ASV_00151	59.0297	139.305	7.70778	4.09537	1.09093	30.4393	7.89e-05	0.000342442	Bacteria	Desulfobacterota	Desulfobacteria	Desulfatiglanales	NaphS2	4484-190-2	684 8713
ASV_00111	58.9408	63.4406	86.7275	-0.451039	1.69196	8.19717	0.315529	0.445033	Bacteria	Bacteroidota	Bacteroidia	Cytophagales	Cyclobacteriaceae	Algoriphagus	Unclassified
ASV_00232	57.7264	102.538	7.95939	3.64417	1.36263	16.5105	0.0208402	0.0466159	Bacteria	Proteobacteria	Gammaproteobacteria	Unclassified	Unclassified	Unclassified	Unclassified
ASV_00327	57.3585	113.064	5.00895	4.3592	1.11575	61.9478	6.16e-11	1.03e-09	Bacteria	Bacteroidota	Bacteroidia	Flavobacteriales	Flavobacteriaceae	Unclassified	Unclassified
ASV_00159	56.64	37.9152	30.4888	0.305564	1.12371	4.6908	0.697636	0.802982	Bacteria	Proteobacteria	Gammaproteobacteria	Chromatiales	Chromatiaceae	Unclassified	Unclassified
ASV_00202	56.5128	74.7054	58.8118	0.322622	0.786587	9.03801	0.249939	0.373085	Bacteria	Bacteroidota	Bacteroidia	Bacteroidales	Prolixibacteraceae	Unclassified	Unclassified
ASV_00170	56.3715	100.397	34.5031	1.55434	1.05118	20.1447	0.0052655	0.014181	Bacteria	Bacteroidota	Bacteroidia	Cytophagales	Cyclobacteriaceae	Unclassified	Unclassified
ASV_00290	56.0014	16.9331	0	21.7484	240.552	140.436	4.12e-27	3.47e-25	Bacteria	Verrucomicrobiota	Verrucomicrobiae	Verrucomicrobiales	Akkermansiaceae	Rubritalea	Rubritalea marina 1032 1035
ASV_00185	55.8445	27.2112	97.9529	-1.78888	0.657832	27.6378	0.00025572	0.000987728	Bacteria	Acidobacteriota	Aminicenantia	Aminicenantales	Aminicenantaceae	Aminicenans	Unclassified
ASV_00161	55.8343	106.118	66.875	0.652441	0.655025	11.0855	0.134931	0.222761	Bacteria	Chloroflexota	Anaerolineae	Anaerolineales	envOPS12	Unclassified	Unclassified
ASV_00175	55.8191	5.78106	89.7356	-3.82675	0.975012	21.105	0.00361778	0.0101653	Bacteria	Proteobacteria	Alphaproteobacteria	Rhodobacterales	Rhodobacteraceae	Unclassified	Unclassified
ASV_00235	55.6688	75.6951	13.4474	2.48375	1.87131	10.104	0.182754	0.286842	Bacteria	Proteobacteria	Gammaproteobacteria	Betaproteobacteriales	Burkholderiaceae	Hydrogenophaga	Unclassified
ASV_00189	55.6138	231.266	14.0336	4.02153	1.43195	29.1027	0.000138581	0.000559398	Bacteria	Firmicutes_A	Clostridia	Acetivibrionales	Acetivibrionaceae	Ruminiclostridium	Unclassified
ASV_00167	55.0978	106.706	2.63121	5.27947	1.19597	94.8094	1.27e-17	5.68e-16	Bacteria	Desulfobacterota	Desulfobacteria	Desulfobacterales	Desulfosarcinaceae	Unclassified	Unclassified
ASV_00172	54.6274	5.31687	105.113	-4.17249	0.887649	22.7903	0.00185395	0.00570109	Bacteria	Proteobacteria	Gammaproteobacteria	Chromatiales	Chromatiaceae	Unclassified	Unclassified
ASV_00157	54.4982	30.2385	91.0309	-1.54491	0.634874	7.91726	0.339946	0.472538	Bacteria	Chloroflexota	Anaerolineae	Caldilineales	Unclassified	Unclassified	Unclassified
ASV_00428	54.2438	61.9339	15.068	1.99627	0.943043	38.2179	2.75e-06	1.67e-05	Bacteria	Proteobacteria	Gammaproteobacteria	Betaproteobacteriales	Hydrogenophilaceae	Thiobacillus	Thiobacillus thioparus 1531 2837
ASV_00147	53.4422	76.8105	75.846	0.0354045	0.89338	2.48964	0.927875	0.968195	Bacteria	Bacteroidota	Ignavibacteria	Ignavibacteriales	Ignavibacteriaceae	Ignavibacterium	Ignavibacterium album 1535 3658997
ASV_00193	53.0498	155.12	101.867	0.60763	1.16544	19.2819	0.00734858	0.0191813	Bacteria	Chloroflexota	Anaerolineae	Anaerolineales	envOPS12	Unclassified	Unclassified
ASV_00217	52.7983	0	23.2952	-19.0246	93.8502	65.5867	1.15e-11	2.16e-10	Bacteria	Bacteroidota	Bacteroidia	Bacteroidales	Prolixibacteraceae	Draconibacterium	Draconibacterium orientale 1518 5897
ASV_00169	51.3126	26.3985	244.635	-3.20733	3.19161	7.08994	0.419576	0.555173	Bacteria	Desulfobacterota	Desulfobulbia	Desulfobulbales	Desulfobulbaceae	Desulfobulbus	Desulfobulbus propionicus 1554 3851869
ASV_00241	51.2901	122.542	6.40647	4.16361	1.31682	11.41	0.121708	0.206399	Bacteria	Desulfobacterota	Desulfobacteria	Desulfatiglanales	Desulfatiglandaceae	Desulfatiglans	Desulfatiglans anilini 1561 196762
ASV_00164	50.7569	73.1423	36.6397	0.985583	1.309	3.8491	0.796985	0.881829	Bacteria	Bacteroidota	Bacteroidia	Cytophagales	Cyclobacteriaceae	Unclassified	Unclassified
ASV_00201	50.5249	45.8426	51.364	-0.187169	0.981197	15.4772	0.0303469	0.064235	Bacteria	Desulfobacterota	BSN033	UBA8473	UBA8473	UBA8473	UBA8473 sp1 1270 5678
ASV_00177	50.4825	0	7.3462	-17.2924	90.8031	13.3729	0.063527	0.118226	Bacteria	Chloroflexota	Anaerolineae	Anaerolineales	envOPS12	UBA8950	1089 7986
ASV_00184	50.2854	31.3834	73.8953	-1.21961	1.57959	7.32699	0.395646	0.531858	Bacteria	Bacteroidota	Bacteroidia	Flavobacteriales	Flavobacteriaceae	Unclassified	Unclassified
ASV_00223	50.1026	0	12.8645	-18.4047	100.565	42.8619	3.55e-07	2.61e-06	Bacteria	Bacteroidota	Bacteroidia	Bacteroidales	Unclassified	Unclassified	Unclassified
ASV_00117	49.9417	31.2223	51.4239	-0.711413	1.68848	1.42673	0.984738	0.994793	Bacteria	Proteobacteria	Gammaproteobacteria	Pseudomonadales	Halieaceae	Congregibacter	1529 471934
ASV_00212	49.9405	81.5934	26.6577	1.58643	1.19151	9.64755	0.209442	0.32142	Bacteria	Chloroflexota	Anaerolineae	Caldilineales	Caldilineaceae	Caldilinea	1500 110988
ASV_00158	49.5971	77.6647	42.4037	0.866718	0.826288	3.22956	0.862985	0.927029	Bacteria	Desulfobacterota	Desulfobacteria	Desulfobacterales	Unclassified	Unclassified	Unclassified
ASV_00187	49.537	83.6573	33.3699	1.32226	0.632867	11.5911	0.114833	0.197309	Bacteria	Proteobacteria	Gammaproteobacteria	Chromatiales	Sedimenticolaceae	Unclassified	Unclassified
ASV_00200	49.4846	59.6468	68.0911	-0.200378	0.594038	22.3367	0.00222208	0.00663382	Bacteria	Bacteroidota	Bacteroidia	Bacteroidales	Prolixibacteraceae	Unclassified	Unclassified
ASV_00216	48.6618	22.4115	11.9262	0.879001	1.36532	8.11859	0.322253	0.452291	Bacteria	Proteobacteria	Alphaproteobacteria	Unclassified	Unclassified	Unclassified	Unclassified
ASV_00195	48.5454	69.7412	44.667	0.592379	0.438082	27.4775	0.000273349	0.00104735	Bacteria	Bacteroidota	Bacteroidia	Flavobacteriales	Unclassified	Unclassified	Unclassified
ASV_00183	48.2648	53.3618	121.131	-1.16145	0.732311	17.2295	0.0159749	0.0370422	Bacteria	Desulfobacterota	Desulfobacteria	Desulfobacterales	Desulfosarcinaceae	Desulfatitalea	1561 558043
ASV_00341	48.0021	78.6623	0	23.8143	231.468	86.566	6.26e-16	2.09e-14	Bacteria	Verrucomicrobiota	Verrucomicrobiae	Verrucomicrobiales	Akkermansiaceae	Roseibacillus	1535 31885
ASV_00194	47.7136	99.9516	41.023	1.27951	0.422566	26.4393	0.000420257	0.00154023	Bacteria	Bacteroidota	Bacteroidia	Cytophagales	Cyclobacteriaceae	Unclassified	Unclassified
ASV_00208	47.4555	37.1972	0	22.8061	235.777	23.8709	0.00120042	0.00390956	Bacteria	Proteobacteria	Gammaproteobacteria	Chromatiales	Chromatiaceae	Marichromatium	Marichromatium purpuratum 1523 3779112
ASV_00173	47.3794	152.225	3.39063	5.39321	1.24628	65.8356	1.02e-11	1.95e-10	Bacteria	Chloroflexota	Unclassified	Unclassified	Unclassified	Unclassified	Unclassified
ASV_00213	47.2709	76.2307	19.117	1.94282	0.978146	5.57905	0.589667	0.714884	Bacteria	Firmicutes	Bacilli	Acholeplasmatales	Acholeplasmataceae	UBA2284	UBA2284 sp1 1516 8603
ASV_00186	46.8404	58.4304	5.99417	3.20373	1.57985	6.7176	0.458864	0.594532	Bacteria	Proteobacteria	Gammaproteobacteria	Chromatiales	Unclassified	Unclassified	Unclassified
ASV_00171	46.0893	2.39267	114.769	-5.52318	2.25652	17.3579	0.0152283	0.0360135	Bacteria	Desulfobacterota	Desulfovibrionia	Desulfovibrionales	Desulfomicrobiaceae	Desulfomicrobium	1546 4793
ASV_00339	45.383	283.266	2.42021	6.79785	1.3569	100.988	6.74e-19	3.45e-17	Bacteria	Firmicutes_A	Clostridia	Acetivibrionales	Acetivibrionaceae	Ruminiclostridium	Ruminiclostridium straminisolvens 1521 1625
ASV_00237	45.2449	91.2449	38.6629	1.21371	0.918025	7.32827	0.395519	0.531858	Bacteria	Acidobacteriota	Aminicenantia	Aminicenantales	Aminicenantaceae	Aminicenans	Unclassified
ASV_00211	45.1102	28.0015	185.265	-2.71972	2.41761	5.98444	0.541568	0.669194	Bacteria	Desulfobacterota	Desulfobulbia	Desulfobulbales	Unclassified	Unclassified	Unclassified
ASV_00225	44.4078	109.247	54.3499	1.01576	0.773289	17.5809	0.0140112	0.0335194	Bacteria	Calditrichota	Calditrichia	Calditrichales	Calditrichaceae	Caldithrix	Caldithrix abyssi 1536 4955439
ASV_00204	44.3415	60.704	40.3	0.585358	1.17277	3.59994	0.824529	0.895793	Bacteria	Desulfobacterota	Desulfobulbia	Desulfobulbales	Desulfocapsaceae	Desulforhopalus	Desulforhopalus singaporensis 1539 1573
ASV_00162	43.8911	0	117.847	-21.8702	109.233	77.307	4.87e-14	1.34e-12	Bacteria	Proteobacteria	Gammaproteobacteria	Woeseiales	Woeseiaceae	UBA1847	736 6061
ASV_00182	43.3585	46.4377	8.70194	2.38529	1.3887	10.5112	0.161409	0.258724	Bacteria	Proteobacteria	Gammaproteobacteria	Unclassified	Unclassified	Unclassified	Unclassified
ASV_00222	43.2718	70.659	25.9652	1.42543	0.901001	3.9211	0.788819	0.878304	Bacteria	Desulfobacterota	BSN033	UBA8473	UBA8473	UBA8473	Unclassified
ASV_00221	43.1981	4.87007	28.77	-2.45051	1.13458	40.1912	1.16e-06	7.57e-06	Bacteria	Proteobacteria	Gammaproteobacteria	Xanthomonadales	Xanthomonadaceae	Arenimonas	Unclassified
ASV_00188	42.6121	99.3993	8.50082	3.48487	1.51852	11.2999	0.126061	0.212274	Bacteria	Proteobacteria	Gammaproteobacteria	Betaproteobacteriales	Hydrogenophilaceae	Thiobacillus	Thiobacillus thioparus 1531 2837
ASV_00229	42.4531	0	34.6613	-19.7671	98.3212	58.9805	2.41e-10	3.46e-09	Bacteria	Campylobacterota	Campylobacteria	Campylobacterales	Thiovulaceae	Sulfurimonas	Sulfurimonas autotrophica 1516 2153198
ASV_00256	42.2651	46.4482	86.2407	-0.914924	1.27176	13.2115	0.0671209	0.124269	Bacteria	Bacteroidota	Bacteroidia	Bacteroidales	Unclassified	Unclassified	Unclassified
ASV_00215	42.2202	22.0463	45.9975	-0.968823	0.760219	5.56797	0.590998	0.715288	Bacteria	Proteobacteria	Alphaproteobacteria	Caulobacterales	Hyphomonadaceae	Hyphomonas	1451 11542
ASV_00238	41.9326	19.4281	22.1929	-0.184318	1.10915	4.48329	0.722729	0.820658	Bacteria	Actinobacteriota	Acidimicrobiia	Microtrichales	Microtrichaceae	IMCC26207	1518 836048
ASV_00294	41.9303	0	93.8639	-21.751	114.807	210.853	5.75e-42	1.65e-39	Bacteria	Firmicutes_A	Clostridia	Tissierellales	Dethiosulfatibacteraceae	Dethiosulfatibacter	Dethiosulfatibacter aminovorans 1321 1364
ASV_00248	41.9176	64.0941	29.3049	1.12307	1.99329	2.16426	0.950192	0.981953	Bacteria	Bacteroidota	Bacteroidia	Bacteroidales	Prolixibacteraceae	Unclassified	Unclassified
ASV_00280	41.7962	0	12.0663	-18.2565	98.6052	70.4632	1.19e-12	2.75e-11	Bacteria	Bacteroidota	Chlorobia	Chlorobiales	Chlorobiaceae	Chlorobaculum	Chlorobaculum parvum 1498 2289249
ASV_00273	41.3515	13.5236	69.3948	-2.34141	1.76874	8.27296	0.309141	0.439484	Bacteria	Campylobacterota	Campylobacteria	Campylobacterales	Sulfurovaceae	Sulfurovum	Sulfurovum lithotrophicum 1508 2217891
ASV_00240	41.3363	16.7638	39.5854	-1.15377	0.645908	21.6097	0.00296519	0.00853238	Bacteria	Proteobacteria	Alphaproteobacteria	Unclassified	Unclassified	Unclassified	Unclassified
ASV_01046	41.127	6.89101	2.4747	1.46573	1.67321	36.6997	5.35e-06	3.13e-05	Bacteria	Verrucomicrobiota	Verrucomicrobiae	Verrucomicrobiales	Akkermansiaceae	Roseibacillus	1535 31885
ASV_00307	40.859	4.17462	0	19.8051	244.123	28.5931	0.000171604	0.000681187	Bacteria	Proteobacteria	Gammaproteobacteria	Chromatiales	Chromatiaceae	Unclassified	Unclassified
ASV_00393	40.6874	0	13.1923	-19.0063	116.998	113.141	2.05e-21	1.33e-19	Bacteria	Bacteroidota	Bacteroidia	Bacteroidales	Prolixibacteraceae	Unclassified	Unclassified
ASV_00356	40.5771	108.41	0	24.2506	229.674	102.983	2.61e-19	1.5e-17	Bacteria	Nitrospirota	Thermodesulfovibrionia	Thermodesulfovibrionales	SM23-35	0-14-3-00-41-53	1530 4763
ASV_00198	40.4676	7.74312	69.7198	-3.14222	2.01807	11.5283	0.117179	0.200379	Bacteria	Proteobacteria	Gammaproteobacteria	Acidiferrobacterales	Sulfurifustaceae	Sulfuricaulis	Sulfuricaulis sp1 1528 5460
ASV_00246	40.4292	0	109.775	-21.9807	115.47	315.59	2.83e-64	1.35e-61	Bacteria	Bacteroidota	Bacteroidia	Flavobacteriales	Flavobacteriaceae	Robiginitalea	Robiginitalea biformata 1520 3530383
ASV_00219	39.7148	29.773	47.6142	-0.660635	1.54954	1.91027	0.964639	0.985969	Bacteria	Proteobacteria	Gammaproteobacteria	Chromatiales	Sedimenticolaceae	41T-STBD-0c-01a	1493 4790451
ASV_00291	39.6285	1.93794	87.378	-5.34924	1.48805	39.2344	1.76e-06	1.1e-05	Bacteria	Firmicutes_A	Clostridia	Acetivibrionales	Acetivibrionaceae	Ruminiclostridium_A	Unclassified
ASV_00297	39.613	38.0371	5.44946	2.74509	1.27957	22.2506	0.00229954	0.00682246	Bacteria	Proteobacteria	Gammaproteobacteria	Unclassified	Unclassified	Unclassified	Unclassified
ASV_00348	39.5969	4.12666	8.87188	-1.04074	1.53182	25.8775	0.000529693	0.00189289	Bacteria	Verrucomicrobiota	Verrucomicrobiae	Verrucomicrobiales	Akkermansiaceae	Rubritalea	Rubritalea marina 1032 1035
ASV_00231	39.3773	49.0164	32.5347	0.522306	0.574407	6.99035	0.429886	0.56568	Bacteria	Spirochaetota	Spirochaetia	Spirochaetales	Unclassified	Unclassified	Unclassified
ASV_00264	39.3111	66.5899	0	23.5838	232.43	333.294	4.63e-68	3.32e-65	Bacteria	Proteobacteria	Alphaproteobacteria	Rhodobacterales	Rhodobacteraceae	Unclassified	Unclassified
ASV_00285	38.9206	45.1346	13.8667	1.68735	1.79334	4.71465	0.694739	0.802045	Bacteria	Desulfobacterota	Desulfobacteria	Desulfobacterales	Desulfosarcinaceae	Desulfatitalea	1561 558043
ASV_00260	38.7676	0	91.0022	-20.9469	91.8522	54.5421	1.84e-09	2.14e-08	Bacteria	Desulfobacterota	Desulfobulbia	Desulfobulbales	Desulfocapsaceae	Desulforhopalus	Desulforhopalus singaporensis 1539 1573
ASV_00176	38.7553	6.91193	67.113	-3.24879	2.08599	11.6875	0.111316	0.192885	Bacteria	Myxococcota	Unclassified	Unclassified	Unclassified	Unclassified	Unclassified
ASV_00218	38.6674	13.0125	96.9295	-2.85412	1.32035	10.5042	0.161755	0.258989	Bacteria	Proteobacteria	Gammaproteobacteria	Betaproteobacteriales	Rhodocyclaceae	UTPRO2	990 38824
ASV_00316	38.6059	36.3987	12.8574	1.48182	1.55639	5.7834	0.565256	0.69291	Bacteria	Bacteroidota	Bacteroidia	Bacteroidales	Lentimicrobiaceae	Lentimicrobium	Lentimicrobium saccharophilum 1549 3114282
ASV_00244	38.6057	60.202	37.6036	0.647629	1.00318	3.33085	0.852803	0.918157	Bacteria	Desulfobacterota	Unclassified	Unclassified	Unclassified	Unclassified	Unclassified
ASV_00239	38.4033	44.6334	59.1396	-0.405515	1.15934	13.5545	0.0596959	0.11241	Bacteria	Gemmatimonadota	Gemmatimonadetes	SG8-23	BD2-11	BD2-11	1559 167913
ASV_00249	38.3983	35.8889	54.9176	-0.616208	0.877535	8.77136	0.269491	0.395271	Bacteria	Bacteroidota	Bacteroidia	Cytophagales	Cyclobacteriaceae	Unclassified	Unclassified
ASV_00333	38.1527	76.407	0	23.7613	231.687	370.802	4.32e-76	6.2e-73	Bacteria	Bacteroidota	Bacteroidia	Bacteroidales	Unclassified	Unclassified	Unclassified
ASV_00224	37.8628	21.139	27.11	-0.356284	1.03693	5.23155	0.631729	0.749954	Bacteria	Chloroflexota	Ellin6529	CSP1-4	CSP1-4	GWC2-73-18	813 18739
ASV_00323	37.8169	91.8565	22.0554	2.11722	1.13733	32.1844	3.75e-05	0.00018174	Bacteria	Bacteroidota	Bacteroidia	Bacteroidales	Prolixibacteraceae	Unclassified	Unclassified
ASV_00255	37.7877	64.6051	27.1628	1.19831	0.907211	10.3458	0.169807	0.269614	Bacteria	Bacteroidota	Bacteroidia	Flavobacteriales	koll-22	BRH-c54	1610 86081
ASV_00166	37.7382	54.9212	11.6955	2.22849	3.10024	11.4687	0.119442	0.203279	Bacteria	Proteobacteria	Gammaproteobacteria	Unclassified	Unclassified	Unclassified	Unclassified
ASV_00303	37.0631	65.28	66.8004	-0.0336046	1.01446	13.5733	0.0593117	0.111834	Bacteria	Desulfobacterota	Desulfobacteria	Desulfobacterales	Magnetomoraceae	Magnetomorum	1560 48529
ASV_00227	37.0072	16.7504	34.9166	-1.02621	1.0549	7.20418	0.407935	0.544554	Bacteria	Verrucomicrobiota	Verrucomicrobiae	Verrucomicrobiales	Akkermansiaceae	Roseibacillus	1535 31885
ASV_00250	36.9119	36.7628	31.3972	0.182752	0.68711	5.25972	0.628301	0.747804	Bacteria	Desulfobacterota	Desulfobacteria	Desulfobacterales	Desulfosarcinaceae	Unclassified	Unclassified
ASV_00226	36.5342	23.3506	30.6545	-0.387609	1.23267	4.63033	0.704972	0.80818	Bacteria	Bacteroidota	Bacteroidia	Bacteroidales	Unclassified	Unclassified	Unclassified
ASV_00192	36.4441	11.8313	119.87	-3.34283	2.66903	7.79879	0.350671	0.483184	Bacteria	Chloroflexota	Anaerolineae	Anaerolineales	Anaerolineaceae	Unclassified	Unclassified
ASV_00210	36.2378	21.2193	12.638	0.737411	1.16134	7.67871	0.361775	0.495152	Bacteria	Acidobacteriota	Aminicenantia	Aminicenantales	Aminicenantaceae	Aminicenans	Unclassified
ASV_00258	36.2076	36.6177	0	22.6669	227.608	47.0235	5.52e-08	4.77e-07	Bacteria	Desulfobacterota	Desulfobacteria	Desulfobacterales	Unclassified	Unclassified	Unclassified
ASV_00384	36.094	78.8846	0	23.7946	231.549	152.256	1.36e-29	1.5e-27	Bacteria	Proteobacteria	Gammaproteobacteria	Betaproteobacteriales	Burkholderiaceae	Unclassified	Unclassified
ASV_00262	35.9345	9.96139	79.2292	-2.95385	1.23299	23.8527	0.00120932	0.00392959	Bacteria	Bacteroidota	Ignavibacteria	Ignavibacteriales	Ignavibacteriaceae	Ignavibacterium	Ignavibacterium album 1535 3658997
ASV_00214	35.8427	32.3472	15.3661	1.06307	0.888682	12.6137	0.0820983	0.14817	Bacteria	Proteobacteria	Alphaproteobacteria	Rhizobiales	Beijerinckiaceae	Unclassified	Unclassified
ASV_00259	35.5247	68.7358	52.6184	0.400059	1.24084	14.2918	0.0462289	0.0920083	Bacteria	Bacteroidota	Ignavibacteria	Ignavibacteriales	Ignavibacteriaceae	Ignavibacterium	Ignavibacterium album 1535 3658997
ASV_00580	35.263	3.45897	0	19.6642	250.855	44.5207	1.69e-07	1.33e-06	Bacteria	Proteobacteria	Gammaproteobacteria	Chromatiales	Chromatiaceae	Unclassified	Unclassified
ASV_00634	35.0871	0	14.8021	-18.6548	103.306	89.9725	1.25e-16	4.73e-15	Bacteria	Spirochaetota	UBA4802	UBA4802	UBA5550	Unclassified	Unclassified
ASV_00253	34.8259	11.2418	34.52	-1.55651	0.954909	6.46271	0.486874	0.621274	Bacteria	Actinobacteriota	Thermoleophilia	Solirubrobacterales	Solirubrobacteraceae	Solirubrobacter	1543 602736
ASV_00242	34.7169	56.3241	2.56114	4.35584	2.03479	8.39112	0.299371	0.42857	Bacteria	Proteobacteria	Gammaproteobacteria	Chromatiales	Chromatiaceae	Unclassified	Unclassified
ASV_00343	34.6812	7.57374	0	20.6634	245.763	21.6941	0.00286784	0.00828552	Bacteria	Proteobacteria	Gammaproteobacteria	Betaproteobacteriales	Burkholderiaceae	Hydrogenophaga	Hydrogenophaga palleronii 1524 5769
ASV_00387	34.5483	26.6176	32.6652	-0.343851	1.03375	17.4569	0.0146762	0.0348196	Bacteria	Bacteroidota	Bacteroidia	Bacteroidales	Lentimicrobiaceae	Lentimicrobium	Lentimicrobium saccharophilum 1549 3114282
ASV_00279	34.3898	25.1075	94.8266	-1.87368	0.652598	22.2971	0.00225736	0.00672514	Bacteria	Chloroflexota	Anaerolineae	Anaerolineales	UBA6092	UBA6092	1495 38793
ASV_00252	34.1888	36.0677	36.3836	-0.00509461	1.04587	4.24038	0.751712	0.846192	Bacteria	Proteobacteria	Gammaproteobacteria	Pseudomonadales	Halieaceae	Unclassified	Unclassified
ASV_00245	34.0672	52.9031	25.0256	1.0371	0.706991	19.2218	0.00752021	0.0195226	Bacteria	Bacteroidota	Ignavibacteria	SJA-28	B-1AR	OLB4	1517 137497
ASV_00269	33.8091	0	27.0738	-19.6943	106.841	82.3329	4.6e-15	1.4e-13	Bacteria	Desulfobacterota	Desulfovibrionia	Desulfovibrionales	Desulfomicrobiaceae	Desulfomicrobium	1546 4793
ASV_00299	33.7872	9.84108	1.05959	3.1151	2.64752	20.4797	0.00462169	0.0126282	Bacteria	Proteobacteria	Gammaproteobacteria	Woeseiales	Woeseiaceae	Woeseia	Woeseia oceani 1536 4059891
ASV_00199	33.6759	18.9654	44.5941	-1.23049	2.95401	6.65926	0.465198	0.600567	Bacteria	Proteobacteria	Gammaproteobacteria	Pseudomonadales	Halieaceae	Congregibacter	1529 471934
ASV_00277	33.651	60.7509	33.0509	0.836264	0.936095	3.55882	0.828956	0.899239	Bacteria	Bacteroidota	Bacteroidia	Unclassified	Unclassified	Unclassified	Unclassified
ASV_00220	33.277	104.21	0	24.2046	229.861	94.9616	1.18e-17	5.46e-16	Bacteria	Desulfobacterota	Desulfobacteria	Desulfobacterales	Desulfosarcinaceae	Desulfatitalea	1561 558043
ASV_00234	33.0927	17.9765	49.4031	-1.43788	1.24094	7.74738	0.355396	0.488286	Bacteria	Actinobacteriota	Actinobacteria	Unclassified	Unclassified	Unclassified	Unclassified
ASV_00338	33.0911	19.5536	35.7307	-0.866317	1.40898	2.01504	0.959003	0.983012	Bacteria	Proteobacteria	Gammaproteobacteria	Pseudomonadales	Pseudohongiellaceae	UBA9145	1565 25852
ASV_00324	32.976	1.36303	44.291	-4.90107	1.34682	46.3896	7.34e-08	6.12e-07	Bacteria	Proteobacteria	Gammaproteobacteria	Xanthomonadales	Wenzhouxiangellaceae	Wenzhouxiangella	Wenzhouxiangella marina 1544 3675202
ASV_00267	32.479	29.0058	12.3884	1.22704	1.28949	23.8949	0.00118882	0.00388944	Bacteria	Unclassified	Unclassified	Unclassified	Unclassified	Unclassified	Unclassified
ASV_00335	32.3911	24.1783	85.8562	-1.81107	1.48988	6.35636	0.498809	0.632001	Bacteria	Chloroflexota	Anaerolineae	Anaerolineales	UBA6092	UBA6092	1495 38793
ASV_00275	32.3731	28.5383	32.7879	-0.202621	0.736221	7.20763	0.407587	0.544554	Bacteria	Bacteroidota	Bacteroidia	Bacteroidales	Prolixibacteraceae	Unclassified	Unclassified
ASV_00296	32.2655	36.6142	24.5965	0.515519	0.930551	3.45802	0.839652	0.90604	Bacteria	Chloroflexota	Anaerolineae	Caldilineales	Caldilineaceae	Caldilinea	1500 110988
ASV_00386	31.6132	22.479	73.6806	-1.69614	1.79221	14.2136	0.0475102	0.0935193	Bacteria	Bacteroidota	Bacteroidia	Bacteroidales	Prolixibacteraceae	Draconibacterium	Draconibacterium orientale 1518 5897
ASV_00272	31.4324	36.1882	24.9675	0.542702	0.995031	1.77825	0.971089	0.987313	Bacteria	Proteobacteria	Gammaproteobacteria	Xanthomonadales	Wenzhouxiangellaceae	Wenzhouxiangella	Wenzhouxiangella marina 1544 3675202
ASV_00380	31.2714	59.6082	5.12626	3.45726	1.18755	46.8495	5.97e-08	5.09e-07	Bacteria	Proteobacteria	Gammaproteobacteria	Xanthomonadales	Wenzhouxiangellaceae	Wenzhouxiangella	Wenzhouxiangella marina 1544 3675202
ASV_00271	31.2377	42.4015	22.2638	0.930493	1.33436	10.4665	0.163641	0.260854	Bacteria	Bacteroidota	Bacteroidia	Unclassified	Unclassified	Unclassified	Unclassified
ASV_00319	30.8272	32.9213	42.0793	-0.299619	0.591993	4.90569	0.671471	0.785182	Bacteria	Chloroflexota	Anaerolineae	Anaerolineales	Unclassified	Unclassified	Unclassified
ASV_00317	30.7566	26.0983	42.8715	-0.743217	1.33096	14.8855	0.0374956	0.0767589	Bacteria	Bacteroidota	Bacteroidia	Bacteroidales	Unclassified	Unclassified	Unclassified
ASV_00331	30.6011	0	61.675	-20.398	92.4806	59.9951	1.51e-10	2.31e-09	Bacteria	Proteobacteria	Gammaproteobacteria	Betaproteobacteriales	Burkholderiaceae	Hydrogenophaga	Hydrogenophaga pseudoflava 1524 5479
ASV_00445	30.3702	49.5651	37.1874	0.425547	1.90665	2.33127	0.939258	0.976746	Bacteria	Proteobacteria	Gammaproteobacteria	Betaproteobacteriales	Hydrogenophilaceae	Thiobacillus	Thiobacillus thioparus 1531 2837
ASV_00325	30.3196	5.09852	56.5205	-3.40042	1.55203	9.84593	0.197474	0.306256	Bacteria	Actinobacteriota	Actinobacteria	Corynebacteriales	Geodermatophilaceae	Unclassified	Unclassified
ASV_00301	30.1054	1.68646	45.2013	-4.68113	1.05073	51.7558	6.52e-09	6.82e-08	Bacteria	Actinobacteriota	Acidimicrobiia	Microtrichales	Ilumatobacteraceae	Ilumatobacter_A	Ilumatobacter_A coccineus 1219 23615
ASV_00292	30.0479	46.2773	20.6998	1.12565	1.08085	2.86463	0.897236	0.951695	Bacteria	Chloroflexota	Anaerolineae	Anaerolineales	envOPS12	Unclassified	Unclassified
ASV_00364	30.0462	15.1675	23.8113	-0.704635	1.90105	17.3537	0.0152525	0.0360135	Bacteria	Desulfobacterota	Desulfobulbia	Desulfobulbales	Desulfocapsaceae	Desulforhopalus	Desulforhopalus singaporensis 1539 1573
ASV_00276	29.8817	1.27194	30.9628	-4.43523	1.12989	24.4921	0.000933205	0.00316892	Bacteria	Proteobacteria	Alphaproteobacteria	Rhodobacterales	Rhodobacteraceae	Unclassified	Unclassified
ASV_00278	29.7722	79.3443	1.25333	5.65044	1.4304	35.6469	8.45e-06	4.79e-05	Bacteria	Desulfobacterota	Desulfobacteria	Desulfobacterales	Desulfosarcinaceae	Desulfatitalea	1561 558043
ASV_00340	29.6644	25.4486	51.3831	-0.978484	1.09658	5.94926	0.545687	0.671795	Bacteria	Bacteroidota	Bacteroidia	Chitinophagales	Saprospiraceae	OLB8	1524 37677
ASV_00462	29.6123	2.1419	45.3497	-4.31132	1.40727	57.9913	3.8e-10	5.18e-09	Bacteria	Chloroflexota	Anaerolineae	Anaerolineales	Anaerolineaceae	UBA6170	1517 5343
ASV_00295	29.5277	11.6886	45.5028	-1.9824	1.3039	9.41348	0.224317	0.340197	Bacteria	Desulfobacterota	Desulfobulbia	Desulfobulbales	Desulfocapsaceae	Desulforhopalus	Desulforhopalus singaporensis 1539 1573
ASV_00311	29.5233	0	27.5173	-19.2117	91.6317	27.7863	0.000240382	0.000938602	Bacteria	Proteobacteria	Gammaproteobacteria	Chromatiales	Chromatiaceae	Unclassified	Unclassified
ASV_00788	29.5165	47.1136	10.2419	2.18147	2.12182	33.7005	1.96e-05	0.000101374	Bacteria	Proteobacteria	Gammaproteobacteria	Unclassified	Unclassified	Unclassified	Unclassified
ASV_00286	29.465	9.36516	53.2024	-2.47943	1.43142	19.6502	NA	NA	Bacteria	Proteobacteria	Alphaproteobacteria	Rhizobiales	Hyphomicrobiaceae	Hyphomicrobium	1478 399726
ASV_00329	29.4551	41.7641	18.9324	1.07596	0.659209	13.6883	0.0570117	0.108496	Bacteria	Patescibacteria	Saccharimonadia	Saccharimonadales	Unclassified	Unclassified	Unclassified
ASV_00281	29.3904	0	88.3798	-20.6251	84.6881	26.8963	0.000347913	0.00129496	Bacteria	Bacteroidota	Bacteroidia	Bacteroidales	Prolixibacteraceae	Unclassified	Unclassified
ASV_00328	29.3166	73.3538	3.48752	4.19028	1.15177	23.1493	0.00160545	0.00501223	Bacteria	Chloroflexota	Anaerolineae	Anaerolineales	envOPS12	Unclassified	Unclassified
ASV_00306	28.9975	39.8934	55.2303	-0.465287	2.74678	3.5307	0.831963	0.901136	Bacteria	Desulfobacterota	Desulfobacteria	Desulfobacterales	Unclassified	Unclassified	Unclassified
ASV_00415	28.9232	0	64.3483	-20.7624	101.141	10.7648	0.149211	0.241877	Bacteria	Proteobacteria	Gammaproteobacteria	Betaproteobacteriales	Gallionellaceae	Gallionella	Gallionella acididurans 1536 5037
ASV_00618	28.778	31.5282	0	22.5818	236.764	110.525	7.14e-21	4.45e-19	Bacteria	Desulfuromonadota	Desulfuromonadia	Geobacterales	Unclassified	Unclassified	Unclassified
ASV_00349	28.663	4.05535	33.7534	-2.97636	1.69284	5.03444	0.65576	0.771601	Bacteria	Verrucomicrobiota	Verrucomicrobiae	Verrucomicrobiales	Akkermansiaceae	Roseibacillus	1535 31885
ASV_00257	28.264	6.87268	50.9176	-2.85587	1.98762	9.31092	0.231097	0.348592	Bacteria	Proteobacteria	Gammaproteobacteria	Woeseiales	Woeseiaceae	Unclassified	Unclassified
ASV_00474	28.0245	101.067	2.01622	5.53263	2.25031	8.80245	0.267152	0.392771	Bacteria	Desulfobacterota	Desulfobacteria	Desulfobacterales	Desulfosarcinaceae	Desulfatitalea	1561 558043
ASV_00365	28.0245	43.2927	23.6098	0.844981	1.10204	4.82808	0.680934	0.792027	Bacteria	Bacteroidota	Ignavibacteria	Ignavibacteriales	Ignavibacteriaceae	Ignavibacterium	Ignavibacterium album 1535 3658997
ASV_00495	27.8944	15.4839	36.8393	-1.23733	1.56408	4.07819	0.770729	0.861509	Bacteria	Unclassified	Unclassified	Unclassified	Unclassified	Unclassified	Unclassified
ASV_00357	27.8287	34.7396	40.1852	-0.240631	0.878169	3.72927	0.810379	0.88582	Bacteria	Bacteroidota	Bacteroidia	Chitinophagales	Saprospiraceae	Unclassified	Unclassified
ASV_00304	27.6692	84.7841	0	23.9285	230.993	209.293	1.23e-41	2.52e-39	Bacteria	Bacteroidota	Ignavibacteria	Ignavibacteriales	Ignavibacteriaceae	Ignavibacterium	Ignavibacterium album 1535 3658997
ASV_00334	27.6057	51.7206	17.3293	1.54468	1.20472	8.09974	0.323881	0.454131	Bacteria	Unclassified	Unclassified	Unclassified	Unclassified	Unclassified	Unclassified
ASV_00363	27.4834	1.04767	218.863	-7.63479	2.97752	22.1199	0.00242225	0.00712749	Bacteria	Firmicutes_A	Clostridia	Peptostreptococcales	Peptostreptococcaceae	Romboutsia	2036 16061
ASV_00678	27.4548	45.5717	5.23404	3.06768	1.95284	30.4087	7.99e-05	0.00034482	Bacteria	Bacteroidota	Bacteroidia	Unclassified	Unclassified	Unclassified	Unclassified
ASV_00440	27.4097	7.9857	23.8722	-1.51761	0.739759	15.2614	0.0327912	0.0686986	Bacteria	Acidobacteriota	Acidobacteriae	Solibacterales	Solibacteraceae	KBS-96	1497 6690628
ASV_00367	27.4029	42.6231	41.7198	0.0525922	0.671115	14.3445	0.0453828	0.0904499	Bacteria	Bacteroidota	Bacteroidia	Bacteroidales	Unclassified	Unclassified	Unclassified
ASV_00481	27.4022	0	27.5057	-19.4316	98.3089	68.5022	2.96e-12	6.16e-11	Bacteria	Proteobacteria	Gammaproteobacteria	Chromatiales	Sedimenticolaceae	41T-STBD-0c-01a	1493 4790451
ASV_00565	27.3932	17.707	0	21.8094	240.271	43.9153	2.22e-07	1.7e-06	Bacteria	Proteobacteria	Gammaproteobacteria	Unclassified	Unclassified	Unclassified	Unclassified
ASV_00446	27.3334	16.8633	18.3841	-0.160889	1.64282	6.44006	0.489404	0.623319	Bacteria	Bacteroidota	Bacteroidia	Chitinophagales	Unclassified	Unclassified	Unclassified
ASV_00309	27.3248	82.0841	16.4896	2.30102	1.59566	8.65489	0.278392	0.406249	Bacteria	Desulfobacterota	Desulfobacteria	Desulfobacterales	Magnetomoraceae	Magnetomorum	1560 48529
ASV_00337	27.2756	0	61.7184	-20.4304	93.1788	50.8	1.01e-08	9.94e-08	Bacteria	Proteobacteria	Gammaproteobacteria	Chromatiales	Chromatiaceae	Marichromatium	Marichromatium purpuratum 1523 3779112
ASV_00422	27.2717	41.9299	36.1479	0.155541	0.954092	16.3358	0.0222198	0.0492132	Bacteria	Bacteroidota	Bacteroidia	Bacteroidales	Marinilabiliaceae	Unclassified	Unclassified
ASV_00342	27.1712	25.8096	47.3206	-0.865873	1.50235	8.46119	0.293687	0.42182	Bacteria	Desulfobacterota	Desulfobacteria	Desulfobacterales	Desulfosarcinaceae	Desulfatitalea	1561 558043
ASV_00298	27.1372	30.189	9.1091	1.67128	1.23002	5.99222	0.540658	0.669194	Bacteria	Verrucomicrobiota	Kiritimatiellae	UBA8416	UBA8416	UBA8416	UBA8416 sp1 794 18515
ASV_00352	26.607	23.1773	37.3023	-0.650854	0.774486	3.7737	0.805442	0.885267	Bacteria	Calditrichota	Calditrichia	Calditrichales	Calditrichaceae	Caldithrix	Caldithrix abyssi 1536 4955439
ASV_00362	26.4917	33.917	57.1513	-0.740265	1.83082	3.53799	0.831186	0.900975	Bacteria	Nitrospirota	Thermodesulfovibrionia	Thermodesulfovibrionales	SM23-35	0-14-3-00-41-53	1530 4763
ASV_00562	26.444	58.2627	14.6985	1.94627	1.185	17.7394	0.0132026	0.0316907	Bacteria	Bacteroidota	Bacteroidia	Flavobacteriales	UBA7430	GCA-2692065	955 102394
ASV_00390	26.3025	7.37555	30.3423	-1.99193	1.23393	3.74875	0.808219	0.88582	Bacteria	Acidobacteriota	Unclassified	Unclassified	Unclassified	Unclassified	Unclassified
ASV_00585	26.2519	0	16.5693	-19.3352	117.17	91.8543	5.15e-17	2.17e-15	Bacteria	Bacteroidota	Bacteroidia	Bacteroidales	Prolixibacteraceae	Draconibacterium	Draconibacterium orientale 1518 5897
ASV_00401	26.1554	25.1512	54.3497	-1.10462	2.27442	8.26422	0.309873	0.439652	Bacteria	Desulfobacterota	Desulfobacteria	Desulfobacterales	Magnetomoraceae	Magnetomorum	1560 48529
ASV_00457	26.1208	16.7863	58.9467	-1.78551	1.51471	3.87231	0.794361	0.881053	Bacteria	Bacteroidota	Bacteroidia	Flavobacteriales	Unclassified	Unclassified	Unclassified
ASV_00471	25.923	34.3497	8.31365	1.97789	1.16731	39.7113	1.43e-06	9.14e-06	Bacteria	Gemmatimonadota	Gemmatimonadetes	Gemmatimonadales	Gemmatimonadaceae	Gemmatimonas	Gemmatimonas phototrophica 1521 4716552
ASV_00353	25.8854	7.63673	44.0201	-2.41595	0.601177	24.5281	0.000919641	0.00313027	Bacteria	Planctomycetota	Planctomycetes	Planctomycetales	Planctomycetaceae	Gimesia	Gimesia maris 1541 57378
ASV_00484	25.7376	23.3407	13.8709	0.73742	1.6684	8.6142	0.281554	0.409413	Bacteria	Chloroflexota	Anaerolineae	Unclassified	Unclassified	Unclassified	Unclassified
ASV_00358	25.718	19.8652	18.5264	0.104852	2.23242	18.857	0.00864746	0.0222474	Bacteria	Proteobacteria	Gammaproteobacteria	Woeseiales	Woeseiaceae	UBA1847	736 6061
ASV_00268	25.7062	0	5.82625	-17.1057	94.7792	30.3413	8.22e-05	0.00035262	Bacteria	Campylobacterota	Campylobacteria	Campylobacterales	Sulfurovaceae	Sulfurovum	Sulfurovum lithotrophicum 1508 2217891
ASV_00360	25.7045	15.6206	37.8143	-1.27543	1.59902	5.40115	0.611132	0.731622	Bacteria	Gemmatimonadota	Gemmatimonadetes	SG8-23	BD2-11	BD2-11	1559 167913
ASV_00491	25.6542	48.1721	15.2488	1.61129	1.21846	5.06175	0.652428	0.770123	Bacteria	Bacteroidota	Bacteroidia	Bacteroidales	Unclassified	Unclassified	Unclassified
ASV_00332	25.5734	29.7441	11.5888	1.3469	1.32377	6.78772	0.451312	0.586949	Bacteria	Proteobacteria	Alphaproteobacteria	Rhodobacterales	Rhodobacteraceae	Marivita	Marivita cryptomonadis 1460 5844
ASV_00537	25.5335	52.0363	5.41422	3.2213	1.64617	7.51627	0.377172	0.51134	Bacteria	Proteobacteria	Gammaproteobacteria	Betaproteobacteriales	Burkholderiaceae	Unclassified	Unclassified
ASV_00450	25.5117	27.1903	9.83732	1.46919	1.3775	46.6657	6.49e-08	5.44e-07	Bacteria	Desulfobacterota	Desulfobulbia	Desulfobulbales	Desulfocapsaceae	Desulfofustis	Desulfofustis glycolicus 1555 1715
ASV_00359	25.4602	32.4751	40.8407	-0.364209	0.980929	5.33934	0.618626	0.738284	Bacteria	Spirochaetota	Spirochaetia	Spirochaetales	Salinispiraceae	Salinispira	Salinispira pacifica 1535 3782798
ASV_00689	25.3811	0	25.8823	-19.5763	105.213	49.1065	2.16e-08	1.96e-07	Bacteria	Bacteroidota	Ignavibacteria	Ignavibacteriales	Ignavibacteriaceae	Ignavibacterium	Ignavibacterium album 1535 3658997
ASV_00345	25.2172	7.56066	6.02501	0.351763	2.42603	11.5626	0.115893	0.198417	Bacteria	Proteobacteria	Alphaproteobacteria	Rhodobacterales	Rhodobacteraceae	Unclassified	Unclassified
ASV_00398	25.1742	29.8929	49.1782	-0.709507	1.601	16.4245	0.0215089	0.0478906	Bacteria	Bacteroidota	Bacteroidia	Cytophagales	Cyclobacteriaceae	Unclassified	Unclassified
ASV_00453	25.1492	44.1791	19.1801	1.18744	0.729212	25.9522	0.000513662	0.00184019	Bacteria	Bacteroidota	Bacteroidia	Chitinophagales	Saprospiraceae	Unclassified	Unclassified
ASV_00431	25.0873	7.35643	12.2353	-0.708766	1.9934	13.9896	0.0513665	0.0997905	Bacteria	Bacteroidota	Bacteroidia	Cytophagales	Cyclobacteriaceae	Unclassified	Unclassified
ASV_00372	25.0775	27.4525	0	22.2265	226.173	20.586	0.00443369	0.0121714	Bacteria	Proteobacteria	Gammaproteobacteria	Woeseiales	Woeseiaceae	UBA1844	1520 31591
ASV_00376	25.0281	1.92739	31.1422	-3.98218	1.91599	31.1625	5.8e-05	0.00026314	Bacteria	Desulfobacterota	Desulfobulbia	Desulfobulbales	Desulfocapsaceae	Desulfocapsa	Desulfocapsa sulfexigens 1556 3986761
ASV_00308	24.9411	1.77229	29.0576	-3.97885	2.82924	9.65683	0.208869	0.321147	Bacteria	Proteobacteria	Alphaproteobacteria	Rhodobacterales	Rhodobacteraceae	Pseudorhodobacter	Pseudorhodobacter wandonensis 1463 7639
ASV_00355	24.9192	39.3673	31.462	0.334649	1.12575	38.6019	2.33e-06	1.41e-05	Bacteria	Bacteroidota	Bacteroidia	Chitinophagales	Saprospiraceae	Haliscomenobacter	Haliscomenobacter hydrossis 1512 8371686
ASV_00305	24.8384	89.8521	0	23.785	215.948	41.9115	5.41e-07	3.86e-06	Bacteria	Desulfobacterota	Desulfobacteria	Desulfobacterales	Desulfosarcinaceae	Desulfatitalea	1561 558043
ASV_00284	24.7979	36.6166	26.3637	0.477954	2.07412	1.80554	0.969815	0.987313	Bacteria	Desulfobacterota	Desulfobacteria	Desulfobacterales	Desulfosarcinaceae	Desulfatitalea	1561 558043
ASV_00472	24.7735	0	126.986	-22.246	116.948	134.55	7.03e-26	5.3e-24	Bacteria	Desulfobacterota	Desulfobacteria	Desulfobacterales	Magnetomoraceae	Magnetomorum	1560 48529
ASV_00480	24.7528	25.263	25.2255	0.0116276	1.35954	2.09886	0.954166	0.982551	Bacteria	Chloroflexota	Anaerolineae	Anaerolineales	envOPS12	Unclassified	Unclassified
ASV_00400	24.5904	3.0406	27.5264	-3.05327	1.04349	15.1635	0.0339601	0.0707338	Bacteria	Proteobacteria	Alphaproteobacteria	Acetobacterales	Acetobacteraceae	Roseomonas	Roseomonas rosea 1484 1625
ASV_00503	24.5833	0	10.76	-17.8023	89.7059	53.9885	2.36e-09	2.65e-08	Bacteria	Unclassified	Unclassified	Unclassified	Unclassified	Unclassified	Unclassified
ASV_00381	24.4544	0	67.5792	-21.3299	116.378	131.127	3.65e-25	2.62e-23	Bacteria	Desulfobacterota	Desulfobacteria	Desulfobacterales	Desulfosarcinaceae	Desulfatitalea	1561 558043
ASV_00330	24.3704	24.986	10.694	1.22239	1.99098	1.34204	0.987281	0.995471	Bacteria	Proteobacteria	Gammaproteobacteria	Chromatiales	Unclassified	Unclassified	Unclassified
ASV_00326	24.3403	8.39477	5.10324	0.707802	1.67664	4.48987	0.721936	0.820658	Bacteria	Proteobacteria	Gammaproteobacteria	Unclassified	Unclassified	Unclassified	Unclassified
ASV_00383	24.2964	0	30.3612	-19.3407	91.7911	31.4337	5.17e-05	0.000238482	Bacteria	Verrucomicrobiota	Verrucomicrobiae	Verrucomicrobiales	Akkermansiaceae	Roseibacillus	1535 31885
ASV_00403	24.2719	3.84147	69.3587	-4.15351	3.45122	6.8317	0.446611	0.582342	Bacteria	Planctomycetota	Planctomycetes	Pirellulales	Pirellulaceae	Unclassified	Unclassified
ASV_00439	24.2598	9.64596	20.0693	-0.900303	0.716408	9.16965	0.240705	0.360805	Bacteria	Myxococcota	UBA9160	UBA9160	UBA4427	GCA-2691205	1554 17599
ASV_00375	24.0795	39.5491	0	22.8952	235.384	56.0717	9.14e-10	1.13e-08	Bacteria	Bacteroidota	Bacteroidia	Bacteroidales	Prolixibacteraceae	Unclassified	Unclassified
ASV_00366	23.9354	10.1903	5.8192	0.78271	1.47465	6.47181	0.48586	0.620704	Bacteria	Proteobacteria	Gammaproteobacteria	Chromatiales	Chromatiaceae	Unclassified	Unclassified
ASV_00490	23.7092	11.7192	15.2421	-0.37883	1.98997	11.5981	0.114576	0.19711	Bacteria	Desulfobacterota	Desulfobacteria	Desulfobacterales	Desulfosarcinaceae	Desulfatitalea	1561 558043
ASV_00530	23.7022	20.163	41.4414	-1.01294	1.69622	6.06066	0.532685	0.664946	Bacteria	Proteobacteria	Gammaproteobacteria	Pseudomonadales	Halieaceae	Unclassified	Unclassified
ASV_00427	23.6487	11.4257	3.61501	1.68828	2.26082	3.97647	0.782484	0.872607	Bacteria	Proteobacteria	Gammaproteobacteria	Unclassified	Unclassified	Unclassified	Unclassified
ASV_00425	23.6119	13.1623	60.5833	-2.12622	0.928893	12.2873	0.0914983	0.162893	Bacteria	Chloroflexota	Anaerolineae	4572-78	4572-78	4572-78	1405 74272
ASV_00371	23.5887	42.0175	0	22.8136	224.08	50.1321	1.36e-08	1.31e-07	Bacteria	Desulfobacterota	Desulfobacteria	Desulfobacterales	Unclassified	Unclassified	Unclassified
ASV_00402	23.4637	59.9651	8.06203	2.87874	1.65822	13.7448	0.0559115	0.107075	Bacteria	Bacteroidota	Bacteroidia	Flavobacteriales	Flavobacteriaceae	Unclassified	Unclassified
ASV_00577	23.4512	0	37.5201	-19.6374	91.347	39.6332	1.48e-06	9.42e-06	Bacteria	Bacteroidota	Chlorobia	Chlorobiales	Chlorobiaceae	Chlorobium	Chlorobium limicola 1497 2763181
ASV_00523	23.3877	12.2387	59.3178	-2.23999	1.38277	6.71207	0.459462	0.594768	Bacteria	Chloroflexota	Anaerolineae	Anaerolineales	envOPS12	UBA12294	1508 87800
ASV_00310	23.3413	40.5231	19.4493	1.06075	2.32606	1.38123	0.986139	0.995167	Bacteria	Proteobacteria	Gammaproteobacteria	GCA-001735895	GCA-2746365	GCA-2746365	1534 112926
ASV_00454	23.2274	37.3537	12.2025	1.56433	1.02475	6.50373	0.482309	0.618755	Bacteria	Bacteroidota	Ignavibacteria	Ignavibacteriales	Ignavibacteriaceae	Ignavibacterium	Ignavibacterium album 1535 3658997
ASV_00374	23.17	0	24.398	-19.3595	101.24	60.8828	1.01e-10	1.6e-09	Bacteria	Bacteroidota	Chlorobia	Chlorobiales	Chlorobiaceae	Chlorobium	Chlorobium limicola 1497 2763181
ASV_00336	23.0812	73.4647	1.03536	5.78532	1.42777	59.2975	2.08e-10	3.02e-09	Bacteria	Bacteroidota	Bacteroidia	Bacteroidales	Unclassified	Unclassified	Unclassified
ASV_00524	23.0585	27.4222	3.49414	2.67818	0.938892	34.5719	1.35e-05	7.28e-05	Bacteria	Myxococcota	Myxococcia	Myxococcales	Anaeromyxobacteraceae	Anaeromyxobacter	Anaeromyxobacter dehalogenans 1554 5200
ASV_00433	23.0282	0	1.90724	-15.5927	92.2006	23.2617	0.00153457	0.00483306	Bacteria	Planctomycetota	Planctomycetes	Pirellulales	Pirellulaceae	Unclassified	Unclassified
ASV_00489	23.0057	21.7098	24.3697	-0.169282	1.44771	3.81203	0.801156	0.8838	Bacteria	Bacteroidota	Bacteroidia	Chitinophagales	Saprospiraceae	OLB8	1524 37677
ASV_00347	22.8998	5.28808	34.2161	-2.67089	2.77659	4.48555	0.722456	0.820658	Bacteria	Proteobacteria	Gammaproteobacteria	Unclassified	Unclassified	Unclassified	Unclassified
ASV_00476	22.8971	6.15853	84.0842	-3.72332	1.55604	15.4636	0.0304955	0.0643595	Bacteria	Chloroflexota	Anaerolineae	Anaerolineales	UBA6092	UBA6092	1495 38793
ASV_00442	22.7437	22.489	82.4616	-1.86838	3.02648	8.16374	0.318377	0.448167	Bacteria	Desulfobacterota	Desulfobulbia	Desulfobulbales	Unclassified	Unclassified	Unclassified
ASV_00458	22.5233	7.94544	46.2129	-2.44605	0.916831	22.6276	0.00197859	0.00599923	Bacteria	Proteobacteria	Gammaproteobacteria	Unclassified	Unclassified	Unclassified	Unclassified
ASV_00377	22.4715	14.6764	33.135	-1.15393	1.51417	3.78558	0.804117	0.885267	Bacteria	Bacteroidota	Ignavibacteria	Ignavibacteriales	Ignavibacteriaceae	Ignavibacterium	Ignavibacterium album 1535 3658997
ASV_00541	22.3862	7.74312	84.9897	-3.42445	1.86397	14.6128	0.0412957	0.0834651	Bacteria	Chloroflexota	Anaerolineae	Anaerolineales	envOPS12	UBA8950	1505 209799
ASV_00513	22.3404	48.1789	2.48519	3.97496	1.04519	25.5478	0.00060645	0.00213524	Bacteria	Patescibacteria	WWE3	0-14-0-20-40-13	0-14-0-20-40-13	0-14-0-20-40-13	1456 86341
ASV_00526	22.3223	0	27.1083	-19.7555	108.059	59.931	1.56e-10	2.35e-09	Bacteria	Desulfobacterota	Desulfobacteria	Desulfobacterales	Desulfobacteraceae	Desulfotignum	Desulfotignum phosphitoxidans 1573 636017
ASV_00413	22.3195	39.9404	14.7151	1.41869	0.981702	9.32082	0.230436	0.34796	Bacteria	Chloroflexota	Anaerolineae	Anaerolineales	UBA6092	UBA6092	1495 38793
ASV_00410	22.248	2.61918	27.5759	-3.27094	1.2183	9.15636	0.241624	0.361805	Bacteria	Actinobacteriota	Unclassified	Unclassified	Unclassified	Unclassified	Unclassified
ASV_00396	22.2201	24.9574	29.7425	-0.221904	1.17887	2.07025	0.95585	0.982551	Bacteria	Acidobacteriota	Aminicenantia	Aminicenantales	Aminicenantaceae	Aminicenans	Unclassified
ASV_00424	22.1025	22.3548	1.10875	3.99305	0.982587	51.6364	6.89e-09	7.15e-08	Bacteria	Patescibacteria	Saccharimonadia	Saccharimonadales	UBA4665	UBA5150	1511 17320
ASV_00421	22.097	9.97034	29.9358	-1.54014	1.06712	17.8611	0.0126125	0.0306854	Bacteria	Bacteroidota	Bacteroidia	Cytophagales	Cyclobacteriaceae	BBD-1991-12	1515 31145
ASV_00416	22.0789	19.0476	51.5818	-1.3812	0.849322	17.9362	0.0122614	0.0299434	Bacteria	Bacteroidota	Bacteroidia	Bacteroidales	Unclassified	Unclassified	Unclassified
ASV_00419	22.0444	85.5315	1.68927	5.46397	1.7002	18.7735	0.00892721	0.0228441	Bacteria	Desulfobacterota	Desulfobacteria	Desulfobacterales	Unclassified	Unclassified	Unclassified
ASV_00496	21.9893	5.38811	75.1151	-3.76393	1.87629	10.0003	0.188559	0.295306	Bacteria	Proteobacteria	Alphaproteobacteria	Unclassified	Unclassified	Unclassified	Unclassified
ASV_00437	21.8849	50.4618	1.74376	4.68973	1.91452	5.23549	0.63125	0.749954	Bacteria	Spirochaetota	Spirochaetia	Spirochaetales	Unclassified	Unclassified	Unclassified
ASV_00443	21.8243	38.0067	15.4859	1.27056	1.00466	4.55292	0.714336	0.815652	Bacteria	Spirochaetota	Spirochaetia	Spirochaetales	Spirochaetaceae_B	UBA2779	1541 14025
ASV_00521	21.77	40.7861	22.6047	0.880939	0.942833	5.51856	0.596946	0.720053	Bacteria	Bacteroidota	Unclassified	Unclassified	Unclassified	Unclassified	Unclassified
ASV_00555	21.7617	2.29274	15.245	-2.58945	1.36173	33.4122	2.22e-05	0.000113523	Bacteria	Proteobacteria	Gammaproteobacteria	Pseudomonadales	Halieaceae	Unclassified	Unclassified
ASV_00529	21.6582	19.4248	26.238	-0.4855	0.969332	9.67276	0.207889	0.319983	Bacteria	Bacteroidota	Bacteroidia	Cytophagales	Cyclobacteriaceae	Unclassified	Unclassified
ASV_00407	21.6271	43.7511	10.0846	2.06407	1.24358	7.07447	0.421168	0.556765	Bacteria	Patescibacteria	Paceibacteria	Moranbacterales	UBA2206	Unclassified	Unclassified
ASV_00467	21.537	0	77.155	-20.9544	98.9642	30.6682	7.16e-05	0.000316561	Bacteria	Bacteroidota	Bacteroidia	Bacteroidales	Prolixibacteraceae	Draconibacterium	Draconibacterium orientale 1518 5897
ASV_00477	21.5342	23.9281	9.91423	1.2358	1.36343	2.03001	0.958161	0.982852	Bacteria	Unclassified	Unclassified	Unclassified	Unclassified	Unclassified	Unclassified
ASV_00361	21.4366	40.1725	15.2787	1.36387	1.08397	14.0914	0.0495799	0.0969277	Bacteria	Calditrichota	Calditrichia	Calditrichales	Calditrichaceae	Caldithrix	Caldithrix abyssi 1536 4955439
ASV_00844	21.3926	22.965	0	22.1281	238.806	33.5224	2.12e-05	0.000109053	Bacteria	Bacteroidota	Bacteroidia	Cytophagales	Cyclobacteriaceae	Unclassified	Unclassified
ASV_00550	21.2994	8.43107	10.2449	-0.270377	1.24072	5.81484	0.561528	0.689323	Bacteria	Planctomycetota	Planctomycetes	Pirellulales	Pirellulaceae	Unclassified	Unclassified
ASV_00525	21.214	17.8049	22.4598	-0.34272	1.32688	5.0421	0.654826	0.771601	Bacteria	Bacteroidota	Bacteroidia	Chitinophagales	Saprospiraceae	Haliscomenobacter	Haliscomenobacter hydrossis 1512 8371686
ASV_00473	21.1838	18.1101	38.7903	-1.08669	1.27461	2.23906	0.945434	0.97946	Bacteria	Bacteroidota	Bacteroidia	Flavobacteriales	Unclassified	Unclassified	Unclassified
ASV_00589	21.0946	12.8793	19.1936	-0.581708	1.58397	3.72687	0.810645	0.88582	Bacteria	Acidobacteriota	Aminicenantia	UBA2199	UBA2199	UBA647	356 46610
ASV_00395	21.0792	13.4973	32.5359	-1.24021	1.76593	5.52055	0.596706	0.720053	Bacteria	Bacteroidota	Bacteroidia	Cytophagales	Cyclobacteriaceae	Unclassified	Unclassified
ASV_00488	21.069	2.0909	14.9103	-2.6516	1.16573	20.5871	0.00443177	0.0121714	Bacteria	Proteobacteria	Gammaproteobacteria	Betaproteobacteriales	Methylophilaceae	Methylotenera	Unclassified
ASV_00441	21.0122	10.8472	31.4128	-1.51178	1.51291	5.65192	0.580928	0.706082	Bacteria	Acidobacteriota	Luteitaleia	Luteitaleales	SCN-69-37	SCN-69-37	1551 181001
ASV_00485	20.9938	3.84147	13.371	-1.72906	1.43837	11.1655	0.131563	0.217953	Bacteria	Planctomycetota	Planctomycetes	Pirellulales	Pirellulaceae	Unclassified	Unclassified
ASV_00389	20.7798	1.94718	9.78506	-2.25841	1.75638	5.95527	0.544982	0.671505	Bacteria	Proteobacteria	Alphaproteobacteria	Rhodobacterales	Rhodobacteraceae	Unclassified	Unclassified
ASV_00832	20.7442	0	2.73118	-15.9298	92.9879	16.9119	0.017973	0.041077	Bacteria	Campylobacterota	Campylobacteria	Campylobacterales	Sulfurovaceae	Sulfurovum	Sulfurovum lithotrophicum 1508 2217891
ASV_00452	20.7358	4.01671	20.6125	-2.30007	1.67852	5.98319	0.541714	0.669194	Bacteria	Unclassified	Unclassified	Unclassified	Unclassified	Unclassified	Unclassified
ASV_00567	20.6961	3.00813	33.0971	-3.22827	0.767218	29.5293	0.000115812	0.000476893	Bacteria	Planctomycetota	Phycisphaerae	Phycisphaerales	SM1A02	Unclassified	Unclassified
ASV_00406	20.6497	68.184	1.4713	5.25973	1.48849	31.2953	5.48e-05	0.000251881	Bacteria	Desulfobacterota	Desulfobacteria	Desulfobacterales	Desulfosarcinaceae	Desulfatitalea	1561 558043
ASV_00573	20.6443	26.6625	8.98523	1.54685	1.28665	10.524	0.160772	0.258066	Bacteria	Desulfobacterota	Desulfobacteria	Desulfobacterales	Unclassified	Unclassified	Unclassified
ASV_02168	20.6264	9.71584	0.282091	4.98854	2.03257	50.9481	9.41e-09	9.36e-08	Bacteria	Verrucomicrobiota	Verrucomicrobiae	Verrucomicrobiales	Akkermansiaceae	Roseibacillus	1535 31885
ASV_00391	20.6223	22.1115	26.7586	-0.279923	1.39603	2.25744	0.94423	0.97946	Bacteria	Proteobacteria	Gammaproteobacteria	Chromatiales	Sedimenticolaceae	Unclassified	Unclassified
ASV_00482	20.5966	44.3959	18.7777	1.2264	1.78212	4.67547	0.699498	0.804479	Bacteria	Gemmatimonadota	Gemmatimonadetes	SG8-23	Unclassified	Unclassified	Unclassified
ASV_02907	20.4917	10.9385	0	21.1641	243.317	62.2905	5.26e-11	8.86e-10	Bacteria	Proteobacteria	Gammaproteobacteria	Betaproteobacteriales	Burkholderiaceae	Hydrogenophaga	Hydrogenophaga pseudoflava 1524 5479
ASV_00592	20.3239	0	12.1023	-18.1705	95.0701	41.054	7.9e-07	5.47e-06	Bacteria	Bacteroidota	Bacteroidia	Flavobacteriales	Flavobacteriaceae	Maribacter	1143 1471
ASV_00378	20.3155	35.6945	0	22.7553	235.997	40.7959	8.86e-07	6.02e-06	Bacteria	Proteobacteria	Alphaproteobacteria	Caulobacterales	Hyphomonadaceae	Hyphomonas	Hyphomonas chukchiensis 1451 29609
ASV_00679	20.2861	11.0981	15.5064	-0.295696	0.825088	12.3169	0.0906087	0.161697	Bacteria	Proteobacteria	Gammaproteobacteria	Chromatiales	Chromatiaceae	Unclassified	Unclassified
ASV_00520	20.2698	1.22229	29.3354	-4.36562	1.1652	20.0953	0.00536738	0.0143765	Bacteria	Proteobacteria	Alphaproteobacteria	Geminicoccales	Geminicoccaceae	B29T1	1483 5796
ASV_00502	20.0612	11.0732	41.5666	-1.88201	1.52486	7.19849	0.40851	0.544554	Bacteria	Acidobacteriota	Thermoanaerobaculia	Thermoanaerobaculales	Thermoanaerobaculaceae	Unclassified	Unclassified
ASV_00734	20.0282	23.1714	3.54956	2.57441	1.46972	33.2818	2.35e-05	0.000119216	Bacteria	Planctomycetota	UBA1135	UBA2386	UBA2386	UBA2386	813 16239
ASV_00745	19.9058	17.9249	27.0497	-0.59174	1.19849	5.44328	0.606034	0.728562	Bacteria	Desulfobacterota	Desulfobulbia	Desulfobulbales	Desulfocapsaceae	Desulforhopalus	Desulforhopalus singaporensis 1539 1573
ASV_00568	19.871	11.2669	11.5881	-0.0548351	2.23639	1.77645	0.971172	0.987313	Bacteria	Proteobacteria	Gammaproteobacteria	Betaproteobacteriales	Hydrogenophilaceae	UBA3361	1119 42560
ASV_00420	19.8528	22.8648	9.51022	1.27282	2.10954	10.6677	0.153787	0.248451	Bacteria	Proteobacteria	Gammaproteobacteria	Unclassified	Unclassified	Unclassified	Unclassified
ASV_00466	19.8199	46.1416	33.8459	0.437491	1.74692	12.5973	0.0825496	0.148774	Bacteria	Chloroflexota	Anaerolineae	Anaerolineales	envOPS12	Unclassified	Unclassified
ASV_00455	19.6924	15.6335	5.49117	1.41056	1.1391	8.48123	0.292075	0.420647	Bacteria	Verrucomicrobiota	Verrucomicrobiae	Pedosphaerales	Pedosphaeraceae	UBA6082	1076 30331
ASV_00368	19.5348	32.1746	13.2013	1.27078	1.18062	2.72154	0.909512	0.959037	Bacteria	Caldatribacteriota	JS1	SB-45	34-128	34-128	1584 33088
ASV_00855	19.5072	0	71.6793	-20.8364	99.1432	49.4812	1.83e-08	1.71e-07	Bacteria	Campylobacterota	Campylobacteria	Campylobacterales	Sulfurovaceae	Sulfurovum	Sulfurovum lithotrophicum 1508 2217891
ASV_00572	19.5054	2.23182	24.7831	-3.31169	1.2165	28.8478	0.00015423	0.000617349	Bacteria	Bacteroidota	Bacteroidia	Flavobacteriales	Flavobacteriaceae	Unclassified	Unclassified
ASV_00649	19.4945	0	53.7655	-21.0155	116.957	90.6111	9.27e-17	3.69e-15	Bacteria	Nitrospirota	Thermodesulfovibrionia	Thermodesulfovibrionales	SM23-35	0-14-3-00-41-53	1530 4763
ASV_00535	19.4431	0	5.33719	-17.7887	118.453	89.5959	1.5e-16	5.37e-15	Bacteria	Bacteroidota	Bacteroidia	Flavobacteriales	Unclassified	Unclassified	Unclassified
ASV_00478	19.4287	50.081	0	23.203	234.053	36.2092	6.62e-06	3.79e-05	Bacteria	Nitrospirota	Thermodesulfovibrionia	Thermodesulfovibrionales	SM23-35	0-14-3-00-41-53	1530 4763
ASV_00438	19.3982	2.18047	31.7592	-3.79686	2.00236	4.53795	0.716143	0.816414	Bacteria	Actinobacteriota	Actinobacteria	Unclassified	Unclassified	Unclassified	Unclassified
ASV_00531	19.3206	32.3029	20.3172	0.618254	0.891273	5.48677	0.60078	0.723156	Bacteria	Unclassified	Unclassified	Unclassified	Unclassified	Unclassified	Unclassified
ASV_00682	19.2556	30.6096	2.64105	3.35139	1.07041	44.341	1.84e-07	1.43e-06	Bacteria	Bacteroidota	Bacteroidia	Unclassified	Unclassified	Unclassified	Unclassified
ASV_00451	19.1498	9.90217	35.247	-1.81719	1.73227	4.70419	0.69601	0.802045	Bacteria	Bacteroidota	Ignavibacteria	Ignavibacteriales	Ignavibacteriaceae	Ignavibacterium	Ignavibacterium album 1535 3658997
ASV_00468	19.117	12.6402	15.4767	-0.282409	2.55248	3.50472	0.834725	0.902964	Bacteria	Proteobacteria	Gammaproteobacteria	Chromatiales	Chromatiaceae	Marichromatium	Marichromatium purpuratum 1523 3779112
ASV_00717	19.073	0	28.4802	-18.8481	81.6024	33.2356	2.39e-05	0.000121172	Bacteria	Verrucomicrobiota	Verrucomicrobiae	Verrucomicrobiales	Akkermansiaceae	Rubritalea	Rubritalea squalenifaciens 1171 1247
ASV_00868	19.0164	0	0	0	408.491	40.7013	9.24e-07	6.22e-06	Bacteria	Campylobacterota	Campylobacteria	Campylobacterales	Thiovulaceae	Sulfurimonas	Sulfurimonas gotlandica 1513 2952682
ASV_01268	19.0105	8.556	3.46773	1.29042	3.51279	7.87666	0.343596	0.476182	Bacteria	Proteobacteria	Gammaproteobacteria	Betaproteobacteriales	Hydrogenophilaceae	Thiobacillus	Thiobacillus thioparus 1531 2837
ASV_00517	18.9575	0	85.9697	-21.1642	100.521	34.6292	1.31e-05	7.13e-05	Bacteria	Bacteroidota	Bacteroidia	Cytophagales	Cyclobacteriaceae	Algoriphagus	Unclassified
ASV_00447	18.8966	25.3513	0	21.9762	216.685	45.0776	1.32e-07	1.06e-06	Bacteria	Desulfobacterota	Desulfobacteria	Desulfobacterales	Desulfosarcinaceae	Desulfatitalea	1561 558043
ASV_00479	18.8229	0	35.3948	-19.8186	98.9812	59.3005	2.08e-10	3.02e-09	Bacteria	Bacteroidota	Ignavibacteria	Ignavibacteriales	Ignavibacteriaceae	Ignavibacterium	Ignavibacterium album 1535 3658997
ASV_00518	18.8218	15.4238	28.1311	-0.84789	1.3492	2.74499	0.907548	0.957854	Bacteria	Proteobacteria	Gammaproteobacteria	Pseudomonadales	Spongiibacteraceae	Oceanicoccus	1410 218226
ASV_00498	18.729	27.2922	12.0948	1.08749	0.864601	6.73866	0.456588	0.592655	Bacteria	Calditrichota	Calditrichia	Calditrichales	Calditrichaceae	Caldithrix	Caldithrix abyssi 1536 4955439
ASV_00463	18.6908	33.3469	14.0273	1.22467	1.96834	3.0376	0.881502	0.94084	Bacteria	Calditrichota	Calditrichia	Calditrichales	Calditrichaceae	Caldithrix	Caldithrix abyssi 1536 4955439
ASV_00552	18.5826	0	98.4226	-21.1576	94.5756	27.0479	0.000326726	0.00122565	Bacteria	Desulfobacterota	Syntrophobacteria	Syntrophobacterales	Syntrophobacteraceae	Delta-01	996 28359
ASV_00622	18.478	6.84119	32.0537	-2.17565	1.42799	10.1987	0.177592	0.279966	Bacteria	Chloroflexota	Anaerolineae	Anaerolineales	Unclassified	Unclassified	Unclassified
ASV_00607	18.2827	20.891	27.4512	-0.366184	1.64606	12.6595	0.0808523	0.146475	Bacteria	Planctomycetota	Planctomycetes	Planctomycetales	Planctomycetaceae	UBA10327	UBA10327 sp2 985 21501
ASV_00606	18.2487	0	6.77808	-16.6021	76.1782	37.5816	3.64e-06	2.16e-05	Bacteria	Bacteroidota	Bacteroidia	Chitinophagales	Saprospiraceae	Unclassified	Unclassified
ASV_00470	18.2003	15.1793	19.2006	-0.331582	1.2278	3.71226	0.812259	0.88582	Bacteria	Chloroflexota	Anaerolineae	Anaerolineales	envOPS12	UBA12294	1508 87800
ASV_00533	18.1597	3.77154	40.2267	-3.32028	1.48438	14.3548	0.0452188	0.0902487	Bacteria	Proteobacteria	Gammaproteobacteria	Woeseiales	Woeseiaceae	UBA1844	1520 31591
ASV_00534	18.0412	9.68479	11.394	-0.199783	3.3051	4.71803	0.694329	0.802045	Bacteria	MBNT15	MBNT15	MBNT15	MBNT15	CG2-30-66-27	1118 33948
ASV_00712	18.0106	5.49068	44.4823	-2.98076	1.9987	7.23243	0.405087	0.543021	Bacteria	Proteobacteria	Gammaproteobacteria	Unclassified	Unclassified	Unclassified	Unclassified
ASV_00510	18.0002	30.3798	16.714	0.841009	0.828244	6.03659	0.535484	0.664946	Bacteria	Calditrichota	Calditrichia	Calditrichales	Calditrichaceae	Caldithrix	Caldithrix abyssi 1536 4955439
ASV_00557	17.9986	6.82176	23.8194	-1.78206	1.50038	4.65158	0.702396	0.806517	Bacteria	Chloroflexota	Anaerolineae	Unclassified	Unclassified	Unclassified	Unclassified
ASV_00444	17.9986	29.2646	1.96064	3.64815	1.32406	27.4899	0.000271944	0.00104476	Bacteria	Desulfobacterota	Desulfobulbia	Desulfobulbales	Desulfocapsaceae	Desulfofustis	Desulfofustis glycolicus 1555 1715
ASV_00516	17.949	1.94718	49.8291	-4.61817	2.29811	12.1407	0.0960273	0.170105	Bacteria	Planctomycetota	Planctomycetes	Pirellulales	Pirellulaceae	Unclassified	Unclassified
ASV_00434	17.9333	0	17.9822	-18.423	86.9612	34.0864	1.66e-05	8.84e-05	Bacteria	Proteobacteria	Alphaproteobacteria	Rhizobiales	Rhizobiaceae	Unclassified	Unclassified
ASV_00409	17.9278	0	54.6578	-20.0439	87.5563	9.98037	0.189688	0.296427	Bacteria	Proteobacteria	Gammaproteobacteria	Betaproteobacteriales	Burkholderiaceae	Hydrogenophaga	Unclassified
ASV_00624	17.8838	52.1014	0	23.2257	233.952	149.665	4.77e-29	4.89e-27	Bacteria	Chloroflexota	Anaerolineae	Anaerolineales	Unclassified	Unclassified	Unclassified
ASV_00483	17.8825	7.63531	23.2167	-1.54241	1.01026	10.8185	0.146733	0.23867	Bacteria	Proteobacteria	Alphaproteobacteria	Rhizobiales	Hyphomicrobiaceae	Filomicrobium	Filomicrobium marinum 1479 3969941
ASV_00492	17.8694	16.1742	20.5735	-0.339378	1.82264	1.82531	0.968873	0.987313	Bacteria	Chloroflexota	Anaerolineae	Anaerolineales	envOPS12	Unclassified	Unclassified
ASV_00636	17.8059	25.6477	12.7676	0.93294	1.04856	14.8476	0.0380033	0.0776872	Bacteria	Proteobacteria	Gammaproteobacteria	Unclassified	Unclassified	Unclassified	Unclassified
ASV_01267	17.706	0	7.56198	-18.3195	120.289	68.8181	2.56e-12	5.39e-11	Bacteria	Fermentibacterota	Fermentibacteria	Fermentibacterales	Fermentibacteraceae	UBA6080	1467 154378
ASV_00404	17.6677	3.78572	8.69175	-1.2124	2.1565	21.7439	0.0028119	0.00817332	Bacteria	Campylobacterota	Campylobacteria	Campylobacterales	Sulfurovaceae	Sulfurovum_A	1503 1552
ASV_00514	17.6021	0	41.4933	-17.3952	42.4113	14.9657	0.0364414	0.0750296	Bacteria	Proteobacteria	Gammaproteobacteria	Betaproteobacteriales	Unclassified	Unclassified	Unclassified
ASV_00561	17.5218	38.0632	4.31781	3.04673	1.44006	14.5107	0.0428088	0.0862799	Bacteria	Verrucomicrobiota	Verrucomicrobiae	Verrucomicrobiales	Verrucomicrobiaceae	Prosthecobacter	Prosthecobacter debontii 1543 5364
ASV_00648	17.4644	0	0	0	382.675	71.4284	7.6e-13	1.81e-11	Bacteria	Patescibacteria	ABY1	Falkowbacterales	UBA12075	Unclassified	Unclassified
ASV_00412	17.3525	45.3509	10.9529	2.0465	3.00877	10.8592	0.144878	0.236188	Bacteria	Desulfobacterota	Desulfobacteria	Desulfobacterales	Desulfosarcinaceae	Desulfatitalea	1561 558043
ASV_00621	17.343	0	13.5009	-18.1683	92.3835	30.2413	8.58e-05	0.000365731	Bacteria	Bacteroidota	Bacteroidia	Chitinophagales	Saprospiraceae	Unclassified	Unclassified
ASV_00499	17.3032	0	20.97	-18.5867	85.4637	17.9877	0.0120257	0.0295084	Bacteria	Proteobacteria	Alphaproteobacteria	Rhodobacterales	Rhodobacteraceae	Pseudorhodobacter	Pseudorhodobacter wandonensis 1463 7639
ASV_00668	17.2842	0	11.0669	-17.9193	93.1321	27.0186	0.000330714	0.00123737	Bacteria	Bacteroidota	Bacteroidia	Chitinophagales	Saprospiraceae	Unclassified	Unclassified
ASV_00486	17.2559	1.94718	22.8979	-3.48861	1.97136	14.5726	0.0418855	0.0845379	Bacteria	Bacteroidota	Bacteroidia	Flavobacteriales	Flavobacteriaceae	Altibacter	Altibacter lentus 1513 3142700
ASV_00560	17.2326	3.35427	23.2931	-2.73906	2.26746	8.366	0.301429	0.430656	Bacteria	Gemmatimonadota	Gemmatimonadetes	Gemmatimonadales	Gemmatimonadaceae	Unclassified	Unclassified
ASV_00379	17.2073	11.8631	33.4367	-1.4674	1.5499	5.16632	0.639675	0.75694	Bacteria	Bacteroidota	Bacteroidia	Bacteroidales	Unclassified	Unclassified	Unclassified
ASV_00694	17.0268	44.9614	7.80554	2.48627	1.46685	18.3156	0.0106243	0.026663	Bacteria	Bacteroidota	Bacteroidia	Cytophagales	Cyclobacteriaceae	UBA2336	1519 806586
ASV_00713	17.0134	46.1707	13.7228	1.72118	1.60186	5.97748	0.542381	0.669194	Bacteria	Bacteroidota	Bacteroidia	Cytophagales	Cyclobacteriaceae	Unclassified	Unclassified
ASV_00469	16.9999	15.7987	15.1717	0.0617714	1.19305	2.99072	0.885859	0.943118	Bacteria	Desulfobacterota	Desulfobacteria	Desulfatiglanales	Desulfatiglandaceae	Desulfatiglans	Desulfatiglans anilini 1561 196762
ASV_00527	16.9075	15.7439	1.36231	3.26926	1.51086	11.5663	0.115753	0.198414	Bacteria	Proteobacteria	Gammaproteobacteria	Xanthomonadales	Rhodanobacteraceae	Rhodanobacter	Unclassified
ASV_00504	16.9074	11.6269	27.5367	-1.22156	1.51765	7.58111	0.370975	0.504849	Bacteria	Bacteroidota	Bacteroidia	Bacteroidales	Prolixibacteraceae	Unclassified	Unclassified
ASV_00588	16.8412	39.8775	38.3706	0.0305579	1.37777	24.4129	0.000963704	0.00324175	Bacteria	Chloroflexota	Anaerolineae	Anaerolineales	Unclassified	Unclassified	Unclassified
ASV_00511	16.836	9.82515	27.8465	-1.48869	1.42304	5.6334	0.583146	0.708176	Bacteria	Proteobacteria	Gammaproteobacteria	Xanthomonadales	Xanthomonadaceae	Unclassified	Unclassified
ASV_00637	16.8021	1.55775	26.2882	-3.99523	1.75213	26.3697	0.000432508	0.00157306	Bacteria	Spirochaetota	Spirochaetia	Unclassified	Unclassified	Unclassified	Unclassified
ASV_00460	16.7793	13.1123	0	21.4284	243.436	16.7619	0.0189978	0.0432125	Bacteria	Proteobacteria	Gammaproteobacteria	Betaproteobacteriales	Burkholderiaceae	Hydrogenophaga	Hydrogenophaga pseudoflava 1524 5479
ASV_00493	16.7499	32.2875	17.1441	0.94975	2.38524	3.18927	0.866958	0.930347	Bacteria	Proteobacteria	Gammaproteobacteria	GCA-001735895	GCA-2746365	GCA-2746365	1534 112926
ASV_00528	16.7468	24.4647	3.08243	2.94476	2.47644	6.77513	0.452663	0.588093	Bacteria	Proteobacteria	Gammaproteobacteria	Chromatiales	Chromatiaceae	Marichromatium	Marichromatium purpuratum 1523 3779112
ASV_00519	16.7291	3.76337	8.41933	-1.15146	1.33092	5.53853	0.59454	0.718361	Bacteria	Planctomycetota	Planctomycetes	Pirellulales	Pirellulaceae	Unclassified	Unclassified
ASV_00597	16.5963	16.0359	64.1267	-1.99031	1.40674	11.4587	0.119824	0.203687	Bacteria	Unclassified	Unclassified	Unclassified	Unclassified	Unclassified	Unclassified
ASV_00681	16.5531	0	45.0947	-19.9721	92.9722	20.339	0.00488217	0.0132754	Bacteria	Chloroflexota	Anaerolineae	Anaerolineales	Anaerolineaceae	Unclassified	Unclassified
ASV_00751	16.5452	13.875	6.64751	1.02433	1.16715	20.5691	0.0044631	0.0122287	Bacteria	Proteobacteria	Gammaproteobacteria	Betaproteobacteriales	Hydrogenophilaceae	Thiobacillus	Thiobacillus thioparus 1531 2837
ASV_00512	16.5317	40.4272	8.44982	2.22914	1.38104	11.9532	0.10211	0.179759	Bacteria	Spirochaetota	Spirochaetia	Spirochaetales	Salinispiraceae	Unclassified	Unclassified
ASV_00436	16.4744	12.7789	3.48752	1.81516	2.11172	6.39847	0.494067	0.627101	Bacteria	Proteobacteria	Gammaproteobacteria	Unclassified	Unclassified	Unclassified	Unclassified
ASV_00644	16.4706	21.0962	17.8621	0.255374	1.11946	25.5407	0.000608223	0.00213623	Bacteria	Desulfobacterota	Desulfobacteria	Desulfobacterales	Magnetomoraceae	Magnetomorum	1560 48529
ASV_00538	16.4556	37.1035	0	22.7553	235.997	99.1457	1.62e-18	7.73e-17	Bacteria	Unclassified	Unclassified	Unclassified	Unclassified	Unclassified	Unclassified
ASV_00505	16.3745	0	34.3453	-19.5805	92.8425	15.871	0.0263217	0.0570636	Bacteria	Chloroflexota	Anaerolineae	Caldilineales	Caldilineaceae	Caldilinea	Caldilinea aerophila 1501 5144873
ASV_00600	16.3544	4.0927	50.8638	-4.04277	1.34319	15.1344	0.0343145	0.0713683	Bacteria	Acidobacteriota	Acidobacteriae	Solibacterales	Solibacteraceae	Solibacter	Solibacter usitatus 1496 9965640
ASV_00549	16.345	35.7646	0	22.7625	235.966	86.2654	7.22e-16	2.35e-14	Bacteria	Spirochaetota	Spirochaetia	Spirochaetales	Unclassified	Unclassified	Unclassified
ASV_00696	16.3215	0	28.5913	-19.3358	93.2793	29.0159	0.000143722	0.000578522	Bacteria	Proteobacteria	Alphaproteobacteria	Rhodobacterales	Rhodobacteraceae	Unclassified	Unclassified
ASV_00593	16.316	6.67243	14.2579	-1.07414	1.6418	17.2169	0.0160498	0.0371556	Bacteria	Proteobacteria	Gammaproteobacteria	Pseudomonadales	Pseudohongiellaceae	Pseudohongiella	Unclassified
ASV_00647	16.2674	36.4865	11.943	1.70495	1.33201	32.7502	2.95e-05	0.000146119	Bacteria	Proteobacteria	Gammaproteobacteria	Pseudomonadales	Halieaceae	Congregibacter	1529 471934
ASV_00726	16.2227	0	65.0382	-21.0117	108.352	65.014	1.49e-11	2.78e-10	Bacteria	Unclassified	Unclassified	Unclassified	Unclassified	Unclassified	Unclassified
ASV_00869	16.1104	17.9159	3.01385	2.48451	1.30165	17.825	0.0127851	0.0309055	Bacteria	Proteobacteria	Gammaproteobacteria	Betaproteobacteriales	Hydrogenophilaceae	Thiobacillus	Thiobacillus thioparus 1531 2837
ASV_00494	16.0623	26.5073	6.60978	1.96909	1.57906	4.17418	0.759511	0.853631	Bacteria	Desulfobacterota	Unclassified	Unclassified	Unclassified	Unclassified	Unclassified
ASV_00430	16.0391	13.7551	11.8377	0.216826	1.9393	6.64916	0.4663	0.601447	Bacteria	Bacteroidota	Bacteroidia	Bacteroidales	Unclassified	Unclassified	Unclassified
ASV_00610	16.0106	17.9666	8.09488	1.12504	2.00477	2.37901	0.935929	0.974699	Bacteria	Proteobacteria	Gammaproteobacteria	Unclassified	Unclassified	Unclassified	Unclassified
ASV_00449	15.979	5.95064	3.64158	0.731481	1.66524	20.3235	0.00491176	0.0133306	Bacteria	Verrucomicrobiota	Verrucomicrobiae	Verrucomicrobiales	Akkermansiaceae	Roseibacillus	1535 31885
ASV_00582	15.966	6.16376	38.8739	-2.58141	1.32986	5.70486	0.574602	0.70077	Bacteria	Actinobacteriota	Coriobacteriia	OPB41	UBA2279	UBA6100	1196 3506
ASV_00543	15.947	22.307	8.12287	1.44294	2.0151	2.0382	0.957696	0.982852	Bacteria	Planctomycetota	Planctomycetes	Pirellulales	Pirellulaceae	Unclassified	Unclassified
ASV_00903	15.9253	51.4649	2.07071	4.54174	2.54891	7.49554	0.379166	0.513559	Bacteria	Desulfobacterota	Desulfobacteria	Desulfobacterales	Unclassified	Unclassified	Unclassified
ASV_00515	15.8886	0	12.5761	-15.8718	44.9889	30.7239	6.99e-05	0.000312052	Bacteria	Proteobacteria	Gammaproteobacteria	Thiotrichales	Thiotrichaceae	Thiothrix	Thiothrix nivea 1487 4638170
ASV_00578	15.8746	6.51321	9.29672	-0.512493	1.50694	2.88495	0.895437	0.95049	Bacteria	Chloroflexota	Anaerolineae	Unclassified	Unclassified	Unclassified	Unclassified
ASV_00625	15.801	4.33198	17.1246	-1.89416	1.40605	11.7593	0.108756	0.189136	Bacteria	Proteobacteria	Gammaproteobacteria	Xanthomonadales	Rhodanobacteraceae	Dokdonella	Unclassified
ASV_00596	15.7885	52.6258	0	23.2767	233.734	180.498	1.53e-35	2.43e-33	Bacteria	Desulfobacterota	Unclassified	Unclassified	Unclassified	Unclassified	Unclassified
ASV_01293	15.7736	0	2.61786	-16.8559	120.72	77.2202	5.07e-14	1.37e-12	Bacteria	Bacteroidota	Bacteroidia	Bacteroidales	Marinilabiliaceae	Unclassified	Unclassified
ASV_00604	15.7709	19.234	23.479	-0.278022	1.66476	1.76122	0.971868	0.987313	Bacteria	Nitrospirota	Thermodesulfovibrionia	Thermodesulfovibrionales	SM23-35	0-14-3-00-41-53	1530 4763
ASV_00509	15.7481	26.7111	0	22.948	281.517	9.98338	0.189517	0.296427	Bacteria	Proteobacteria	Gammaproteobacteria	Betaproteobacteriales	Gallionellaceae	Gallionella	Gallionella acididurans 1536 5037
ASV_00579	15.5466	6.77555	2.85289	1.17065	1.82949	4.08351	0.77011	0.861489	Bacteria	Actinobacteriota	Acidimicrobiia	bin76	bin76	bin76	1084 56223
ASV_00595	15.5401	10.6513	7.52225	0.514166	1.73293	1.00987	0.994668	0.996912	Bacteria	Proteobacteria	Gammaproteobacteria	Methylococcales	Methylomonadaceae	KS41	1530 2423795
ASV_00632	15.5029	3.44035	28.3389	-2.93676	1.42471	17.2706	0.0157325	0.0366579	Bacteria	Unclassified	Unclassified	Unclassified	Unclassified	Unclassified	Unclassified
ASV_00872	15.4983	15.0842	36.12	-1.30776	1.97081	4.15247	0.762058	0.855822	Bacteria	Spirochaetota	Spirochaetia	Spirochaetales	Unclassified	Unclassified	Unclassified
ASV_00638	15.4567	13.026	10.2481	0.328514	2.11067	11.1765	0.131102	0.217719	Bacteria	Desulfobacterota	Desulfobacteria	Desulfobacterales	Unclassified	Unclassified	Unclassified
ASV_00590	15.4329	0	44.7003	-20.0295	94.9181	15.882	0.0262164	0.0570078	Bacteria	Bacteroidota	Bacteroidia	Unclassified	Unclassified	Unclassified	Unclassified
ASV_00544	15.3353	0	15.6478	-18.4446	92.8336	9.00581	0.252239	0.375347	Bacteria	Chloroflexota	Ellin6529	CSP1-4	CSP1-4	GWC2-73-18	813 18739
ASV_00690	15.3308	3.31021	19.7417	-2.53923	2.04079	25.7774	0.00055193	0.00196257	Bacteria	Proteobacteria	Gammaproteobacteria	Betaproteobacteriales	Hydrogenophilaceae	UBA3361	1119 42560
ASV_00566	15.3228	3.91486	22.2099	-2.49587	1.75718	9.68452	0.207168	0.319216	Bacteria	Bacteroidota	Bacteroidia	Chitinophagales	Chitinophagaceae	Niabella	Niabella soli 1524 4697343
ASV_00475	15.2011	0	49.2808	-19.9467	88.6788	38.0443	2.97e-06	1.79e-05	Bacteria	Bacteroidota	Bacteroidia	Unclassified	Unclassified	Unclassified	Unclassified
ASV_00724	15.2003	59.9161	1.88163	4.80259	1.38457	26.53	0.000404811	0.00149124	Bacteria	Patescibacteria	Paceibacteria	UBA9983	Yonathbacteraceae	UBA1550	Unclassified
ASV_00670	15.1952	11.633	1.58414	2.60642	1.31954	18.9389	0.00838091	0.0216394	Bacteria	Bacteroidota	Bacteroidia	Bacteroidales	Unclassified	Unclassified	Unclassified
ASV_00782	15.182	30.3525	16.4032	0.846656	1.3003	6.23481	0.512615	0.645498	Bacteria	Patescibacteria	ABY1	Falkowbacterales	UBA12075	XYA2-FULL-47-19	XYA2-FULL-47-19 sp1 931 65708
ASV_00728	15.1557	29.0254	1.51318	4.07098	1.26301	50.4453	1.18e-08	1.16e-07	Bacteria	Bacteroidota	Bacteroidia	Chitinophagales	Unclassified	Unclassified	Unclassified
ASV_00650	15.1519	12.5676	23.8766	-0.902291	2.02967	9.52831	0.216916	0.331033	Bacteria	Bacteroidota	Bacteroidia	Chitinophagales	Saprospiraceae	Unclassified	Unclassified
ASV_00609	15.0993	13.9678	6.59359	1.00303	1.39759	3.91067	0.790007	0.878503	Bacteria	Bacteroidota	Bacteroidia	Unclassified	Unclassified	Unclassified	Unclassified
ASV_00616	15.0812	21.8674	15.4251	0.50941	0.989116	15.7641	0.0273612	0.059049	Bacteria	Bacteroidota	Bacteroidia	Bacteroidales	Marinilabiliaceae	Saccharicrinis	Saccharicrinis fermentans 1518 1713
ASV_00772	15.0566	35.0599	6.93236	2.26927	1.00472	9.25231	0.235045	0.353061	Bacteria	Cloacimonadota	Cloacimonadia	Cloacimonadales	Cloacimonadaceae	UBA5553	1543 60562
ASV_00645	15.0452	23.5577	9.58767	1.29393	3.82277	0.474067	0.999536	0.999536	Bacteria	Nitrospirota	Thermodesulfovibrionia	Thermodesulfovibrionales	SM23-35	0-14-3-00-41-53	1530 4763
ASV_00721	14.9778	0	83.8248	-21.7217	119.294	56.9709	6.06e-10	7.89e-09	Bacteria	Chloroflexota	Anaerolineae	Anaerolineales	envOPS12	Unclassified	Unclassified
ASV_00676	14.9749	6.80044	18.9719	-1.43895	1.23908	3.63996	0.820187	0.891751	Bacteria	Desulfobacterota	Desulfovibrionia	Desulfovibrionales	Unclassified	Unclassified	Unclassified
ASV_00642	14.944	51.0921	1.44489	4.91021	1.45998	51.9536	5.96e-09	6.33e-08	Bacteria	Desulfuromonadota	Desulfuromonadia	Desulfuromonadales	Geothermobacteraceae	Geothermobacter	1556 35286
ASV_00631	14.8722	8.91109	7.86269	0.178297	1.98406	3.47331	0.838045	0.904987	Bacteria	Proteobacteria	Gammaproteobacteria	Methylococcales	Methylomonadaceae	KS41	1530 2423795
ASV_00777	14.8616	27.5811	0	22.4042	237.557	75.2205	1.29e-13	3.37e-12	Bacteria	Bacteroidota	Bacteroidia	Flavobacteriales	Cryomorphaceae	Coccinistipes	Unclassified
ASV_00740	14.8469	4.0957	16.1489	-1.96474	1.61055	8.21824	0.313743	0.443387	Bacteria	Proteobacteria	Gammaproteobacteria	Pseudomonadales	Halieaceae	Congregibacter	1529 471934
ASV_00806	14.8141	0	28.3038	-19.2873	92.5487	4.61004	0.70743	0.810349	Bacteria	Proteobacteria	Gammaproteobacteria	Chromatiales	Chromatiaceae	Unclassified	Unclassified
ASV_00722	14.7356	26.2771	0.272462	5.79015	1.4379	55.9195	9.8e-10	1.2e-08	Bacteria	Bacteroidota	Bacteroidia	Chitinophagales	Saprospiraceae	Lewinella_A	Lewinella_A agarilytica 1524 5938
ASV_00741	14.7198	5.86736	53.1094	-3.11972	1.58953	18.7771	0.00891504	0.0228441	Bacteria	Bacteroidota	Bacteroidia	Cytophagales	Cyclobacteriaceae	Algoriphagus	1519 1598
ASV_00811	14.715	0.523837	65.1236	-6.71587	1.43908	71.9459	5.97e-13	1.47e-11	Bacteria	Nitrospirota	Thermodesulfovibrionia	Thermodesulfovibrionales	SM23-35	0-14-3-00-41-53	1530 4763
ASV_00576	14.6535	18.3871	0	21.8696	239.991	29.666	0.000109331	0.000452808	Bacteria	Proteobacteria	Gammaproteobacteria	Pseudomonadales	Halieaceae	Congregibacter	1529 471934
ASV_00767	14.6439	26.4385	3.6813	2.69078	0.966948	31.8059	4.41e-05	0.000206624	Bacteria	Patescibacteria	Paceibacteria	UBA9983	Yonathbacteraceae	Unclassified	Unclassified
ASV_00546	14.5816	13.9602	10.4526	0.406476	1.53646	4.75658	0.689641	0.799559	Bacteria	Spirochaetota	Spirochaetia	Spirochaetales	Unclassified	Unclassified	Unclassified
ASV_00695	14.5619	10.7287	7.4075	0.510009	2.10321	1.92963	0.963632	0.985897	Bacteria	Chloroflexota	Anaerolineae	Anaerolineales	Anaerolineaceae	Brevefilum	1511 2574431
ASV_00564	14.5252	9.50093	44.4387	-2.19395	1.94459	13.1832	0.0677682	0.125306	Bacteria	Chloroflexota	Anaerolineae	Anaerolineales	envOPS12	Unclassified	Unclassified
ASV_00635	14.518	0	11.8189	-18.3325	101.079	29.4063	0.00012197	0.000497957	Bacteria	Proteobacteria	Gammaproteobacteria	Betaproteobacteriales	Burkholderiaceae	Hydrogenophaga	Hydrogenophaga pseudoflava 1524 5479
ASV_00626	14.4985	32.0238	5.67377	2.44595	1.41997	19.2745	0.0073697	0.0192014	Bacteria	Desulfobacterota	Desulfobacteria	Desulfobacterales	Unclassified	Unclassified	Unclassified
ASV_00548	14.4975	42.6819	1.08985	4.90402	1.3179	34.6975	1.27e-05	6.97e-05	Bacteria	Nitrospirota	Thermodesulfovibrionia	Thermodesulfovibrionales	SM23-35	0-14-3-00-41-53	1530 4763
ASV_00853	14.4716	0	38.7338	-20.5791	117.821	124.153	1.04e-23	7.13e-22	Bacteria	Bacteroidota	Bacteroidia	Flavobacteriales	Flavobacteriaceae	Lutibacter	Lutibacter sp1 1511 5330
ASV_00673	14.4168	11.1518	36.4479	-1.6523	1.15098	5.66652	0.579182	0.704556	Bacteria	Chloroflexota	Anaerolineae	Anaerolineales	envOPS12	UBA12087	UBA12087 sp1 1506 51542
ASV_00617	14.3223	25.1647	0	22.287	238.084	67.6815	4.34e-12	8.64e-11	Bacteria	Proteobacteria	Gammaproteobacteria	Unclassified	Unclassified	Unclassified	Unclassified
ASV_01157	14.2655	18.2273	42.6068	-1.16967	1.2611	17.7867	0.0129706	0.0311859	Bacteria	Bacteroidota	Bacteroidia	Bacteroidales	Unclassified	Unclassified	Unclassified
ASV_00809	14.2541	41.6326	5.53176	2.85958	1.22922	17.175	0.016302	0.0374372	Bacteria	Proteobacteria	Gammaproteobacteria	Betaproteobacteriales	Hydrogenophilaceae	Thiobacillus	Thiobacillus thioparus 1531 2837
ASV_00825	14.248	20.5119	3.71284	2.45228	2.31411	11.9002	0.103891	0.182445	Bacteria	Desulfobacterota	Desulfobacteria	Desulfobacterales	Desulfosarcinaceae	Desulfatitalea	1561 558043
ASV_00779	14.2176	3.72363	21.3971	-2.46751	1.33207	7.61987	0.367303	0.501281	Bacteria	Proteobacteria	Gammaproteobacteria	Xanthomonadales	Rhodanobacteraceae	Unclassified	Unclassified
ASV_00542	14.1702	3.10115	0	19.5629	251.388	22.7601	0.00187654	0.00575652	Bacteria	Proteobacteria	Gammaproteobacteria	Chromatiales	Unclassified	Unclassified	Unclassified
ASV_00737	14.1398	21.9466	3.10553	2.74782	1.15174	11.52	0.117491	0.200673	Bacteria	Bacteroidota	Bacteroidia	AKYH767	b-17BO	UBA2475	1515 5648308
ASV_00716	14.023	0	15.2052	-18.313	90.5207	40.5141	1e-06	6.66e-06	Bacteria	Proteobacteria	Alphaproteobacteria	Rhizobiales	Rhizobiaceae	Unclassified	Unclassified
ASV_00545	14.0221	8.96042	1.36231	2.52327	1.77798	8.33877	0.303672	0.433428	Bacteria	Chloroflexota	Anaerolineae	Unclassified	Unclassified	Unclassified	Unclassified
ASV_00671	13.9812	4.13349	10.0864	-1.22193	1.38829	10.2166	0.17663	0.278756	Bacteria	Desulfobacterota	Desulfobacteria	Desulfobacterales	Unclassified	Unclassified	Unclassified
ASV_00663	13.9346	20.4232	22.4027	-0.136666	1.44513	3.66941	0.81697	0.888928	Bacteria	Unclassified	Unclassified	Unclassified	Unclassified	Unclassified	Unclassified
ASV_00704	13.856	18.1342	10.2971	0.796909	1.40559	4.30575	0.743964	0.840111	Bacteria	Bacteroidota	Bacteroidia	Unclassified	Unclassified	Unclassified	Unclassified
ASV_00720	13.7412	2.61918	9.1109	-1.75585	2.7186	14.4759	0.0433367	0.0870988	Bacteria	Acidobacteriota	Unclassified	Unclassified	Unclassified	Unclassified	Unclassified
ASV_00675	13.7351	45.491	2.59899	4.03323	1.09049	74.0824	2.2e-13	5.54e-12	Bacteria	Unclassified	Unclassified	Unclassified	Unclassified	Unclassified	Unclassified
ASV_00569	13.6635	0	2.28868	-15.7913	93.653	9.60426	0.21213	0.324768	Bacteria	Proteobacteria	Gammaproteobacteria	Chromatiales	Chromatiaceae	Marichromatium	Marichromatium purpuratum 1523 3779112
ASV_00752	13.6574	20.084	6.64988	1.57226	1.88429	6.70154	0.460602	0.595707	Bacteria	Bacteroidota	Bacteroidia	Flavobacteriales	Crocinitomicaceae	Unclassified	Unclassified
ASV_00680	13.6524	2.96841	18.6132	-2.6028	2.6616	8.42224	0.296836	0.425792	Bacteria	Proteobacteria	Gammaproteobacteria	Betaproteobacteriales	Nitrosomonadaceae	Nitrosospira	Unclassified
ASV_00581	13.6231	35.9523	4.23834	3.00278	1.54346	27.4195	0.000280028	0.00105879	Bacteria	Desulfobacterota	Desulfobacteria	Desulfobacterales	Magnetomoraceae	Magnetomorum	1560 48529
ASV_00620	13.5782	5.22453	0	20.1991	248.09	50.9524	9.39e-09	9.36e-08	Bacteria	Verrucomicrobiota	Verrucomicrobiae	Verrucomicrobiales	Akkermansiaceae	Roseibacillus	1535 31885
ASV_00662	13.5539	0	7.0505	-17.5632	102.412	60.4435	1.23e-10	1.94e-09	Bacteria	Bacteroidota	Bacteroidia	Bacteroidales	Unclassified	Unclassified	Unclassified
ASV_00611	13.5123	3.36735	17.9049	-2.34592	2.54163	8.2059	0.314789	0.444426	Bacteria	Actinobacteriota	Acidimicrobiia	Microtrichales	Ilumatobacteraceae	Ilumatobacter_A	Ilumatobacter_A coccineus 1219 23615
ASV_03164	13.4903	11.7373	2.11091	2.32096	1.65121	24.7253	0.000848715	0.00290265	Bacteria	Proteobacteria	Gammaproteobacteria	Pseudomonadales	Halieaceae	Congregibacter	1529 471934
ASV_00598	13.4768	5.43696	10.043	-0.857527	1.5065	5.03384	0.655834	0.771601	Bacteria	Proteobacteria	Gammaproteobacteria	Unclassified	Unclassified	Unclassified	Unclassified
ASV_00612	13.4657	8.09496	25.5555	-1.63772	2.33031	6.63131	0.46825	0.603419	Bacteria	Bacteroidota	Bacteroidia	Flavobacteriales	Unclassified	Unclassified	Unclassified
ASV_01138	13.4421	0	22.0607	-19.4992	109.724	49.6536	1.69e-08	1.6e-07	Bacteria	Acidobacteriota	Aminicenantia	UBA2199	UBA2199	UBA2199	1549 412349
ASV_00766	13.427	35.1644	9.36617	1.96978	1.09313	32.9564	2.7e-05	0.000135163	Bacteria	Bacteroidota	Bacteroidia	Bacteroidales	Unclassified	Unclassified	Unclassified
ASV_00930	13.4072	33.3454	0	22.6409	236.503	22.1024	0.00243916	0.00714789	Bacteria	Desulfuromonadota	Desulfuromonadia	Desulfuromonadales	Geopsychrobacteraceae	Desulfuromusa	Desulfuromusa kysingii 1529 5451
ASV_00683	13.4014	27.1516	5.09999	2.31617	1.34713	3.84433	0.797523	0.881829	Bacteria	Unclassified	Unclassified	Unclassified	Unclassified	Unclassified	Unclassified
ASV_00655	13.3965	0	35.1282	-19.8706	100.576	30.4546	7.84e-05	0.000341267	Bacteria	Planctomycetota	Planctomycetes	Pirellulales	Pirellulaceae	Unclassified	Unclassified
ASV_00584	13.3457	14.6916	5.29444	1.41967	1.29626	12.9308	0.0738127	0.13526	Bacteria	Deinococcota	Deinococci	Deinococcales	Trueperaceae	Truepera	1523 76618
ASV_00615	13.319	10.9733	11.6968	-0.0981083	1.61471	3.85213	0.796643	0.881829	Bacteria	Bacteroidota	Bacteroidia	Bacteroidales	Unclassified	Unclassified	Unclassified
ASV_00574	13.2907	0	13.2966	-18.4612	99.743	30.9965	6.23e-05	0.000279708	Bacteria	Proteobacteria	Alphaproteobacteria	Rhizobiales	Rhizobiaceae	Hoeflea	Unclassified
ASV_00540	13.2569	27.4079	0	22.4018	237.568	50.287	1.27e-08	1.24e-07	Bacteria	Bacteroidota	Ignavibacteria	Ignavibacteriales	Ignavibacteriaceae	Ignavibacterium	Ignavibacterium album 1535 3658997
ASV_01059	13.1633	0	6.6814	-17.4876	102.602	30.4828	7.74e-05	0.000338244	Bacteria	SAR324	SAR324	SAR324	NAC60-12	JCVI-SCAAA005	Unclassified
ASV_00786	13.1118	40.1554	0	22.8722	235.483	277.342	4.14e-56	1.48e-53	Bacteria	Bacteroidota	Bacteroidia	Bacteroidales	Unclassified	Unclassified	Unclassified
ASV_00889	13.1004	1.16831	11.0327	-3.1105	1.99172	10.5231	0.160818	0.258066	Bacteria	Proteobacteria	Gammaproteobacteria	Betaproteobacteriales	Unclassified	Unclassified	Unclassified
ASV_00641	13.0833	0	30.725	-19.5355	96.7481	44.5965	1.64e-07	1.3e-06	Bacteria	Bacteroidota	Ignavibacteria	Ignavibacteriales	Ignavibacteriaceae	Ignavibacterium	Ignavibacterium album 1535 3658997
ASV_00916	13.0819	50.2904	2.71754	4.0521	1.33601	29.9801	9.58e-05	0.000403605	Bacteria	Proteobacteria	Gammaproteobacteria	Betaproteobacteriales	Hydrogenophilaceae	Thiobacillus	Thiobacillus thioparus 1531 2837
ASV_00730	13.077	0	54.7738	-20.7592	108.117	21.3776	0.00324967	0.00927645	Bacteria	Bacteroidota	Ignavibacteria	SJA-28	B-1AR	OLB4	1517 137497
ASV_00841	13.0678	0	28.6668	-19.621	101.492	40.2147	1.15e-06	7.53e-06	Bacteria	Proteobacteria	Alphaproteobacteria	Rhodobacterales	Rhodobacteraceae	Unclassified	Unclassified
ASV_00672	13.0533	27.7039	0.762894	4.88011	1.87633	12.8533	0.0757642	0.138263	Bacteria	Patescibacteria	Saccharimonadia	Saccharimonadales	Saccharimonadaceae	UBA1547	1473 900471
ASV_00762	13.0437	3.1155	22.8731	-2.80826	2.07299	11.8793	0.104599	0.183239	Bacteria	Proteobacteria	Gammaproteobacteria	Betaproteobacteriales	Burkholderiaceae	Unclassified	Unclassified
ASV_01045	12.9965	0	29.6177	-20.1907	118.05	44.7746	1.51e-07	1.21e-06	Bacteria	Bacteroidota	Bacteroidia	Bacteroidales	Unclassified	Unclassified	Unclassified
ASV_00570	12.9955	4.05271	9.74932	-1.18703	1.43343	13.1467	0.0686133	0.126705	Bacteria	Proteobacteria	Gammaproteobacteria	Steroidobacterales	Steroidobacteraceae	Steroidobacter	Steroidobacter denitrificans 1533 3467246
ASV_00664	12.986	9.42032	29.9457	-1.65414	1.95196	3.31047	0.854873	0.919695	Bacteria	Chloroflexota	Anaerolineae	Anaerolineales	Unclassified	Unclassified	Unclassified
ASV_00627	12.9616	10.0135	11.2659	-0.110792	1.52395	3.15831	0.869982	0.932448	Bacteria	Planctomycetota	Planctomycetes	Pirellulales	Pirellulaceae	Unclassified	Unclassified
ASV_01411	12.9338	9.83262	1.80153	2.41099	2.3024	19.3317	0.00720931	0.0189211	Bacteria	Bacteroidota	Bacteroidia	Flavobacteriales	Crocinitomicaceae	Fluviicola	Unclassified
ASV_00981	12.9244	0	18.0638	-18.9186	100.335	23.9946	0.00114185	0.00374433	Bacteria	Bacteroidota	Ignavibacteria	Ignavibacteriales	Melioribacteraceae	navibacteriae-3	1542 13382
ASV_01316	12.9207	29.3148	16.9789	0.782555	3.13809	1.93452	0.963375	0.985897	Bacteria	Unclassified	Unclassified	Unclassified	Unclassified	Unclassified	Unclassified
ASV_00639	12.9171	0	43.9959	-20.7564	118.145	58.9236	2.48e-10	3.51e-09	Bacteria	Bacteroidota	Ignavibacteria	Ignavibacteriales	Ignavibacteriaceae	Ignavibacterium	Ignavibacterium album 1535 3658997
ASV_00661	12.8561	18.4303	7.53238	1.25531	0.961244	4.84274	0.679148	0.790592	Bacteria	Bacteroidota	Bacteroidia	Bacteroidales	Lentimicrobiaceae	Lentimicrobium	Lentimicrobium saccharophilum 1549 3114282
ASV_00619	12.8137	9.6132	0	20.9854	244.181	22.1038	0.00243778	0.00714789	Bacteria	Proteobacteria	Gammaproteobacteria	Chromatiales	Chromatiaceae	Unclassified	Unclassified
ASV_00774	12.7876	0	13.2667	-18.2486	93.7265	11.2212	0.129256	0.216383	Bacteria	Desulfobacterota	BSN033	UBA8473	UBA8473	UBA8473	UBA8473 sp1 1270 5678
ASV_00559	12.7518	5.45117	5.88796	-0.0643191	1.91204	35.1554	1.05e-05	5.81e-05	Bacteria	Proteobacteria	Gammaproteobacteria	Pseudomonadales	Halieaceae	Unclassified	Unclassified
ASV_00800	12.7336	0	22.9255	-19.761	118.137	209.534	1.1e-41	2.52e-39	Bacteria	Unclassified	Unclassified	Unclassified	Unclassified	Unclassified	Unclassified
ASV_00791	12.7252	3.93607	8.70667	-1.07399	1.65927	15.6544	0.028468	0.0607967	Bacteria	Verrucomicrobiota	Verrucomicrobiae	Verrucomicrobiales	Akkermansiaceae	Roseibacillus	1535 31885
ASV_00587	12.6903	0	7.70607	-17.2254	87.0473	16.694	0.0194799	0.0440294	Bacteria	Proteobacteria	Gammaproteobacteria	Pseudomonadales	Halieaceae	Congregibacter	1529 471934
ASV_00952	12.6782	55.0321	11.8533	2.19799	1.30938	30.7097	7.03e-05	0.000312117	Bacteria	Bacteroidota	Bacteroidia	Flavobacteriales	Crocinitomicaceae	Fluviicola	Fluviicola taffensis 1521 4633577
ASV_00781	12.6754	13.2846	19.3316	-0.488161	0.974594	9.62206	0.211022	0.323416	Bacteria	Planctomycetota	Unclassified	Unclassified	Unclassified	Unclassified	Unclassified
ASV_00735	12.6654	11.9914	44.3532	-1.8703	2.34016	8.57371	0.284727	0.411611	Bacteria	Chloroflexota	Anaerolineae	Anaerolineales	UBA6092	UBA6092	1495 38793
ASV_00831	12.5844	19.5259	0	21.942	239.658	47.4442	4.57e-08	3.99e-07	Bacteria	Desulfobacterota	Desulfobacteria	Desulfobacterales	Desulfosarcinaceae	Desulfatitalea	1561 558043
ASV_00651	12.5811	18.478	5.4302	1.74538	1.65593	4.80749	0.683443	0.794302	Bacteria	Desulfobacterota	Desulfobacteria	Desulfobacterales	Desulfosarcinaceae	Unclassified	Unclassified
ASV_00746	12.5136	11.2301	13.5004	-0.225923	1.15413	5.30638	0.622629	0.741669	Bacteria	Acidobacteriota	Mor1	Mor1	Mor1	Mor1	1552 5989545
ASV_00667	12.4721	10.8115	18.0496	-0.723784	1.64489	2.13811	0.951802	0.981953	Bacteria	Chloroflexota	Anaerolineae	Anaerolineales	envOPS12	UBA12294	1304 4398
ASV_00643	12.4385	0	10.2634	-17.8653	93.3639	14.219	0.047421	0.0934723	Bacteria	Proteobacteria	Gammaproteobacteria	Betaproteobacteriales	Burkholderiaceae	Unclassified	Unclassified
ASV_00656	12.4039	0	17.3718	-18.6063	93.0085	11.0028	0.138499	0.227602	Bacteria	Acidobacteriota	Thermoanaerobaculia	Thermoanaerobaculales	Thermoanaerobaculaceae	Unclassified	Unclassified
ASV_00776	12.3956	9.17254	16.6718	-0.838174	1.14845	7.84616	0.346355	0.47919	Bacteria	Bacteroidota	Kapabacteria	Kapabacteriales	XYC2-FULL-35-21	XYC2-FULL-35-21	1509 41080
ASV_00700	12.3883	2.26996	10.8028	-2.19827	2.49773	2.74293	0.907722	0.957854	Bacteria	Proteobacteria	Gammaproteobacteria	Unclassified	Unclassified	Unclassified	Unclassified
ASV_00710	12.3448	0	24.242	-19.0837	92.986	8.91458	0.258847	0.383587	Bacteria	Chloroflexota	Ellin6529	CSP1-4	CSP1-4	GWC2-73-18	813 18739
ASV_00941	12.3432	14.1552	47.9419	-1.72633	1.5049	22.6763	0.00194044	0.00590373	Bacteria	Acidobacteriota	Acidobacteriae	Solibacterales	Solibacteraceae	KBS-96	1497 6690628
ASV_01361	12.3232	2.8095	8.18793	-1.48516	2.01224	16.0404	0.0247499	0.0541371	Bacteria	Proteobacteria	Gammaproteobacteria	Unclassified	Unclassified	Unclassified	Unclassified
ASV_00799	12.2217	0	28.784	-19.0378	85.7808	19.2979	0.0073037	0.0191338	Bacteria	Acidobacteriota	Acidobacteriae	Solibacterales	Solibacteraceae	KBS-96	1497 6690628
ASV_00708	12.0775	19.9786	0	21.9853	239.457	94.5793	1.42e-17	6.14e-16	Bacteria	Bacteroidota	Bacteroidia	Cytophagales	Cyclobacteriaceae	Unclassified	Unclassified
ASV_00808	12.0358	5.275	10.2036	-0.923868	2.20244	8.89185	0.260514	0.38526	Bacteria	Bacteroidota	Bacteroidia	Flavobacteriales	Flavobacteriaceae	Altibacter	Altibacter lentus 1513 3142700
ASV_00795	12.0328	2.12675	25.3153	-3.5095	2.30182	6.86556	0.443011	0.579229	Bacteria	Proteobacteria	Gammaproteobacteria	Woeseiales	Woeseiaceae	UBA1844	1520 31591
ASV_00838	11.941	0	6.34865	-17.4828	102.322	27.7032	0.000248848	0.000966392	Bacteria	Firmicutes_A	Clostridia	Lachnospirales	Lachnospiraceae	Unclassified	Unclassified
ASV_00812	11.9054	7.09138	17.2464	-1.21872	1.09703	8.31696	0.305476	0.435569	Bacteria	Bacteroidota	Bacteroidia	Chitinophagales	Unclassified	Unclassified	Unclassified
ASV_00878	11.8705	1.78576	5.12776	-1.39832	1.67893	9.78297	0.20121	0.311712	Bacteria	Bacteroidota	Bacteroidia	Cytophagales	Cyclobacteriaceae	Roseivirga	Unclassified
ASV_00693	11.8448	2.4812	2.909	-0.210841	2.10296	13.0287	0.071413	0.131199	Bacteria	Proteobacteria	Gammaproteobacteria	Betaproteobacteriales	Burkholderiaceae	Unclassified	Unclassified
ASV_00715	11.8265	20.1664	36.1964	-0.884607	2.34632	25.5757	0.000599563	0.00211619	Bacteria	Desulfobacterota	Desulfobulbia	Desulfobulbales	Desulfocapsaceae	Unclassified	Unclassified
ASV_00794	11.8024	9.54013	0.48163	3.90526	1.33749	82.0628	5.23e-15	1.56e-13	Bacteria	Patescibacteria	Saccharimonadia	Saccharimonadales	UBA4665	UBA5150	1511 17320
ASV_00742	11.7981	8.66426	19.4519	-1.08578	1.32878	2.23082	0.945969	0.97946	Bacteria	Bacteroidota	Bacteroidia	Unclassified	Unclassified	Unclassified	Unclassified
ASV_00796	11.7963	9.15284	29.0564	-1.64111	1.61697	14.435	0.0439632	0.0879879	Bacteria	Chloroflexota	Anaerolineae	Anaerolineales	UBA6092	UBA6092	1495 38793
ASV_00805	11.7841	1.27194	15.6445	-3.30632	0.945178	21.0112	0.00375365	0.0104854	Bacteria	Unclassified	Unclassified	Unclassified	Unclassified	Unclassified	Unclassified
ASV_00703	11.7588	7.86487	10.5188	-0.400219	1.13122	8.85927	0.262919	0.388415	Bacteria	Bacteroidota	Bacteroidia	Unclassified	Unclassified	Unclassified	Unclassified
ASV_00790	11.6928	17.1079	6.31184	1.43546	2.4054	13.752	0.0557723	0.10699	Bacteria	Desulfobacterota	Desulfobulbia	Desulfobulbales	Desulfocapsaceae	Desulforhopalus	Desulforhopalus singaporensis 1539 1573
ASV_00758	11.6912	13.0714	0	21.3877	242.249	30.7088	7.04e-05	0.000312117	Bacteria	Proteobacteria	Gammaproteobacteria	Chromatiales	Chromatiaceae	WMS2	1215 4509
ASV_00731	11.6883	0	10.8963	-17.981	93.8672	14.4477	0.043768	0.0878348	Bacteria	Proteobacteria	Gammaproteobacteria	Betaproteobacteriales	Burkholderiaceae	Rubrivivax	1525 115288
ASV_00652	11.6667	0	17.48	-19.1766	109.898	32.6021	3.14e-05	0.000154618	Bacteria	Actinobacteriota	Unclassified	Unclassified	Unclassified	Unclassified	Unclassified
ASV_00778	11.6515	13.9845	15.1752	-0.121922	1.2322	5.35914	0.616224	0.736488	Bacteria	Chloroflexota	Anaerolineae	Anaerolineales	Unclassified	Unclassified	Unclassified
ASV_00910	11.644	6.14544	0	20.3873	247.14	23.175	0.001589	0.00497168	Bacteria	Proteobacteria	Gammaproteobacteria	Woeseiales	Woeseiaceae	UBA1847	736 6061
ASV_00749	11.6376	7.69667	12.1506	-0.641878	2.31874	6.4328	0.490216	0.623319	Bacteria	Bacteroidota	Bacteroidia	Flavobacteriales	Flavobacteriaceae	LPB0138	1518 3426122
ASV_00768	11.6269	5.87886	24.6108	-1.97588	1.66153	7.89605	0.341849	0.47468	Bacteria	Planctomycetota	Planctomycetes	Pirellulales	Thermoguttaceae	RBG-16-64-12	1385 5791
ASV_01108	11.6104	0	0	0	405.833	18.9291	0.00841246	0.0216818	Bacteria	Unclassified	Unclassified	Unclassified	Unclassified	Unclassified	Unclassified
ASV_00933	11.61	3.99752	32.4686	-2.95406	1.68541	14.4856	0.0431885	0.0869229	Bacteria	Desulfobacterota	Desulfobacteria	Desulfobacterales	Desulfosarcinaceae	Desulfatitalea	1561 558043
ASV_00961	11.6051	3.31526	13.1716	-1.94366	2.22963	14.6717	0.0404455	0.0820942	Bacteria	Bacteroidota	Bacteroidia	Bacteroidales	Unclassified	Unclassified	Unclassified
ASV_00873	11.5787	22.9151	23.7292	-0.0552133	1.42419	16.3852	0.0218208	0.0484736	Bacteria	Unclassified	Unclassified	Unclassified	Unclassified	Unclassified	Unclassified
ASV_01048	11.5783	0	15.592	-18.5426	95.332	29.966	9.63e-05	0.00040483	Bacteria	Proteobacteria	Gammaproteobacteria	Xanthomonadales	Xanthomonadaceae	Arenimonas	Arenimonas metalli 1435 1440
ASV_00602	11.5505	8.54016	0	20.5698	226.49	44.4204	1.77e-07	1.39e-06	Bacteria	Desulfobacterota	Desulfobacteria	Desulfobacterales	Desulfosarcinaceae	Desulfatitalea	1561 558043
ASV_00931	11.5443	12.6345	10.559	0.228407	1.44465	10.9702	0.139923	0.229344	Bacteria	Spirochaetota	Spirochaetia	Treponematales	Treponemataceae_B	Treponema_E	Treponema_E primitia 1538 4059867
ASV_00659	11.4908	3.2707	10.9034	-1.69236	1.97398	4.45016	0.72671	0.824525	Bacteria	Chloroflexota	Anaerolineae	Caldilineales	Caldilineaceae	Caldilinea	Caldilinea aerophila 1501 5144873
ASV_00987	11.4904	0.71565	19.1597	-4.39097	1.68024	63.789	2.63e-11	4.66e-10	Bacteria	Verrucomicrobiota	Kiritimatiellae	Kiritimatiellales	UBA1859	GCA-2712105	1570 20069
ASV_00881	11.4867	22.8459	3.14028	2.69636	1.2653	19.8545	0.00589275	0.0156666	Bacteria	Bacteroidota	Bacteroidia	AKYH767	b-17BO	UBA2475	1515 5648308
ASV_01081	11.4833	17.0169	2.87578	2.49129	1.39304	22.5316	0.00205589	0.00620229	Bacteria	Bacteroidota	Bacteroidia	Cytophagales	Cyclobacteriaceae	ELB16-189	1519 39987
ASV_01789	11.4682	4.07626	18.2514	-2.09714	1.54943	21.4295	0.00318384	0.00910666	Bacteria	Verrucomicrobiota	Verrucomicrobiae	Verrucomicrobiales	Akkermansiaceae	Roseibacillus	1535 31885
ASV_00986	11.3939	11.5687	0	21.2391	242.957	23.8217	0.00122453	0.00397004	Bacteria	Nitrospinota	Nitrospinia	Nitrospinales	Nitrospinaceae	LS-NOB	878 117237
ASV_00743	11.3824	18.2931	5.80398	1.65133	3.24574	1.14253	0.992191	0.996912	Bacteria	Proteobacteria	Gammaproteobacteria	GCA-001735895	GCA-2746365	GCA-2746365	1534 112926
ASV_00784	11.357	3.3438	48.0408	-3.77887	1.85813	13.643	0.0579072	0.109763	Bacteria	Desulfobacterota	Desulfobacteria	Desulfobacterales	Magnetomoraceae	Magnetomorum	1560 48529
ASV_00867	11.3472	8.98859	13.273	-0.539015	1.56679	13.3285	0.0644986	0.119879	Bacteria	Bacteroidota	Bacteroidia	Cytophagales	Cyclobacteriaceae	BBD-1991-12	1515 31145
ASV_00813	11.2888	1.75472	22.2624	-3.43625	1.17085	13.3868	0.0632261	0.117819	Bacteria	Actinobacteriota	Acidimicrobiia	Acidimicrobiales	Acidimicrobiaceae	Ferrimicrobium	Ferrimicrobium acidiphilum 1520 52295
ASV_00955	11.2852	8.22695	0	20.7563	245.302	22.2168	0.00233075	0.00690075	Bacteria	Verrucomicrobiota	Verrucomicrobiae	Verrucomicrobiales	Akkermansiaceae	Rubritalea	Rubritalea squalenifaciens 1171 1247
ASV_00860	11.2451	0	38.5367	-20.579	118.85	80.8903	9.07e-15	2.65e-13	Bacteria	Proteobacteria	Gammaproteobacteria	Xanthomonadales	Wenzhouxiangellaceae	Wenzhouxiangella	Wenzhouxiangella marina 1544 3675202
ASV_00723	11.2284	8.08917	2.56114	1.57566	2.10398	5.22498	0.632529	0.749954	Bacteria	Proteobacteria	Gammaproteobacteria	Unclassified	Unclassified	Unclassified	Unclassified
ASV_00701	11.2033	0	24.5587	-18.9056	88.2744	18.0973	0.0115386	0.0286069	Bacteria	Bacteroidota	Bacteroidia	Cytophagales	Cyclobacteriaceae	ELB16-189	Unclassified
ASV_00761	11.1826	10.5526	0	21.1185	243.536	47.3785	4.71e-08	4.09e-07	Bacteria	Proteobacteria	Gammaproteobacteria	Unclassified	Unclassified	Unclassified	Unclassified
ASV_00718	11.1798	9.53347	1.03536	2.99268	1.9828	10.3441	0.169896	0.269614	Bacteria	Proteobacteria	Gammaproteobacteria	Methylococcales	Methylomonadaceae	KS41	1530 2423795
ASV_00874	11.1789	1.55775	11.0206	-2.75138	1.70434	30.3346	8.24e-05	0.00035262	Bacteria	Spirochaetota	Spirochaetia	Spirochaetales	Marispirochaetaceae	Marispirochaeta	Marispirochaeta aestuarii 1522 2019
ASV_00913	11.1438	2.81211	16.6455	-2.51917	2.38879	16.2955	0.0225497	0.0497901	Bacteria	Bacteroidota	Bacteroidia	Flavobacteriales	Unclassified	Unclassified	Unclassified
ASV_00702	11.0987	16.6552	3.62844	2.09763	1.61672	6.36601	0.49772	0.63118	Bacteria	Proteobacteria	Gammaproteobacteria	Methylococcales	Methylomonadaceae	KS41	1530 2423795
ASV_00769	11.0908	4.71219	32.4797	-2.72534	1.5074	5.70755	0.574282	0.70077	Bacteria	Chloroflexota	Anaerolineae	Caldilineales	Caldilineaceae	Caldilinea	Caldilinea aerophila 1501 5144873
ASV_00978	11.061	0	19.3677	-19.6162	120.193	79.5207	1.73e-14	4.94e-13	Bacteria	Spirochaetota	Spirochaetia	Spirochaetales	Spirochaetaceae_B	UBA2779	1541 14025
ASV_00727	11.023	7.52576	12.2397	-0.674626	1.38534	2.49933	0.927148	0.968195	Bacteria	UBP1	PRR-12	LZORAL124-64-63	LZORAL124-64-63	LZORAL124-64-63	1554 34632
ASV_01062	11.0133	27.3315	0	22.3898	237.622	62.9948	3.8e-11	6.56e-10	Bacteria	Bacteroidota	Bacteroidia	Chitinophagales	Saprospiraceae	OLB8	1524 37677
ASV_00807	10.9601	13.5019	4.14799	1.6652	1.21155	3.83141	0.798978	0.882757	Bacteria	Unclassified	Unclassified	Unclassified	Unclassified	Unclassified	Unclassified
ASV_01022	10.8642	0	30.7548	-19.6766	100.66	31.6942	4.63e-05	0.000215996	Bacteria	Bacteroidota	Bacteroidia	Flavobacteriales	Flavobacteriaceae	Maribacter	Unclassified
ASV_01507	10.862	0	8.45605	-18.4469	119.342	64.9717	1.52e-11	2.8e-10	Bacteria	Calditrichota	Calditrichia	Calditrichales	Calditrichaceae	Caldithrix	Caldithrix abyssi 1536 4955439
ASV_00771	10.8228	3.72795	8.42639	-1.12906	1.90322	1.79589	0.970269	0.987313	Bacteria	Planctomycetota	Phycisphaerae	Phycisphaerales	SM1A02	Unclassified	Unclassified
ASV_00714	10.7608	13.8982	11.394	0.343192	2.49867	5.33826	0.618757	0.738284	Bacteria	Desulfuromonadota	Desulfuromonadia	Desulfuromonadales	Unclassified	Unclassified	Unclassified
ASV_01031	10.7381	21.6696	0.288978	5.67007	1.40398	75.5074	1.13e-13	3e-12	Bacteria	Bacteroidota	Bacteroidia	Chitinophagales	Saprospiraceae	Haliscomenobacter	Haliscomenobacter hydrossis 1512 8371686
ASV_00975	10.7072	11.9529	2.73197	2.04063	0.987982	58.3017	3.29e-10	4.63e-09	Bacteria	Patescibacteria	WWE3	UBA101185	UBA10185	2-02-FULL-38-14	2-02-FULL-38-14 sp1 1438 31579
ASV_00863	10.6914	1.63535	37.4562	-4.38577	1.50317	28.1286	0.0002084	0.000818183	Bacteria	Calditrichota	Calditrichia	Calditrichales	Calditrichaceae	Caldithrix	Caldithrix abyssi 1536 4955439
ASV_00875	10.659	4.33662	2.01622	1.02681	2.46115	4.73336	0.692465	0.80089	Bacteria	Actinobacteriota	Thermoleophilia	Solirubrobacterales	Solirubrobacteraceae	Solirubrobacter	1543 602736
ASV_00810	10.6548	18.9595	4.04535	2.11511	1.58668	2.97363	0.887431	0.944089	Bacteria	Desulfobacterota	Desulfobacteria	Desulfatiglanales	Desulfatiglandaceae	Desulfatiglans	Desulfatiglans anilini 1561 196762
ASV_00824	10.618	21.3678	3.06322	2.65902	1.14611	8.12384	0.321801	0.452098	Bacteria	Desulfobacterota	Unclassified	Unclassified	Unclassified	Unclassified	Unclassified
ASV_00939	10.5555	0	21.757	-18.928	94.0556	24.8574	0.000804267	0.00276383	Bacteria	Proteobacteria	Gammaproteobacteria	Woeseiales	Woeseiaceae	UBA1844	1520 31591
ASV_00817	10.5535	0	0	0	386.344	70.4222	1.21e-12	2.76e-11	Bacteria	Desulfobacterota	Desulfobacteria	Desulfobacterales	Desulfosarcinaceae	Unclassified	Unclassified
ASV_00739	10.509	23.0981	0	22.1745	238.594	89.3108	1.71e-16	5.99e-15	Bacteria	Chloroflexota	Anaerolineae	Anaerolineales	Unclassified	Unclassified	Unclassified
ASV_00861	10.479	3.37408	4.94289	-0.546802	1.53118	4.29984	0.744666	0.840242	Bacteria	Unclassified	Unclassified	Unclassified	Unclassified	Unclassified	Unclassified
ASV_00798	10.4487	4.65591	2.00182	1.15225	1.57284	12.0091	0.10026	0.176937	Bacteria	Bacteroidota	Bacteroidia	Chitinophagales	Saprospiraceae	Haliscomenobacter	Haliscomenobacter hydrossis 1512 8371686
ASV_00890	10.4077	8.28382	12.8429	-0.604265	1.41889	5.98161	0.541898	0.669194	Bacteria	Calditrichota	Calditrichia	Calditrichales	Calditrichaceae	Caldithrix	Caldithrix abyssi 1536 4955439
ASV_01079	10.3836	14.878	18.2279	-0.301309	2.10201	9.51582	0.217711	0.331894	Bacteria	Verrucomicrobiota	Verrucomicrobiae	Opitutales	Opitutaceae	Unclassified	Unclassified
ASV_01098	10.3604	42.927	0	22.9821	235.005	85.3962	1.09e-15	3.46e-14	Bacteria	Verrucomicrobiota	Kiritimatiellae	Kiritimatiellales	UBA1859	GCA-2712105	1570 20069
ASV_00898	10.3576	4.54264	6.02008	-0.408221	2.45259	1.30902	0.988196	0.995471	Bacteria	Bacteroidota	Bacteroidia	Flavobacteriales	Flavobacteriaceae	Unclassified	Unclassified
ASV_00971	10.3467	0	25.671	-19.6895	108.365	49.2503	2.03e-08	1.87e-07	Bacteria	Chloroflexota	Anaerolineae	Anaerolineales	Anaerolineaceae	Brevefilum	1511 2574431
ASV_00804	10.3412	3.7252	2.07071	0.748768	1.85972	5.87617	0.554281	0.681205	Bacteria	Proteobacteria	Gammaproteobacteria	Unclassified	Unclassified	Unclassified	Unclassified
ASV_01182	10.3393	1.16831	26.8839	-4.4176	1.92732	17.2089	0.0160979	0.037201	Bacteria	Proteobacteria	Gammaproteobacteria	Chromatiales	Sedimenticolaceae	EsTjRp	EsTjRp sp1 1539 19620
ASV_00906	10.2949	0	16.3391	-18.7329	99.3263	14.7634	0.0391554	0.0798145	Bacteria	Proteobacteria	Alphaproteobacteria	Rhodobacterales	Rhodobacteraceae	Unclassified	Unclassified
ASV_00926	10.2729	8.61618	38.8586	-2.15378	2.59082	7.64898	0.364561	0.498489	Bacteria	Chloroflexota	Anaerolineae	Anaerolineales	Unclassified	Unclassified	Unclassified
ASV_00985	10.2244	4.20452	20.7223	-2.33535	1.54011	12.3681	0.0890847	0.159175	Bacteria	Unclassified	Unclassified	Unclassified	Unclassified	Unclassified	Unclassified
ASV_00876	10.1881	11.3649	5.5777	1.02181	1.67161	6.34951	0.499582	0.632421	Bacteria	Verrucomicrobiota	Unclassified	Unclassified	Unclassified	Unclassified	Unclassified
ASV_00754	10.1878	8.02336	11.7734	-0.519815	1.17371	4.77238	NA	NA	Bacteria	Chloroflexota	Anaerolineae	Unclassified	Unclassified	Unclassified	Unclassified
ASV_00797	10.1859	19.8417	3.78111	2.29731	1.17586	7.81064	0.349587	0.482473	Bacteria	Marinisomatota	Marinisomatia	Marinisomatales	Unclassified	Unclassified	Unclassified
ASV_00858	10.1189	6.08302	15.6428	-1.34029	2.39247	19.6518	0.00637289	0.0168183	Bacteria	Campylobacterota	Campylobacteria	Campylobacterales	Thiovulaceae	Sulfurimonas	Sulfurimonas gotlandica 1513 2952682
ASV_00945	10.1086	0	28.0823	-19.3671	94.9464	10.7923	0.14794	0.240361	Bacteria	Bacteroidota	Bacteroidia	Flavobacteriales	Flavobacteriaceae	Lutibacter	Lutibacter sp1 1511 5330
ASV_01070	10.0765	0	18.9014	-19.0121	101.878	56.94	6.14e-10	7.93e-09	Bacteria	Bacteroidota	Bacteroidia	Chitinophagales	Saprospiraceae	UBA10441	1300 12534
ASV_00780	10.0722	3.31021	3.86918	-0.196352	2.26094	4.71094	0.69519	0.802045	Bacteria	Proteobacteria	Gammaproteobacteria	Chromatiales	Chromatiaceae	Thiocapsa	Thiocapsa marina 1524 467739
ASV_00852	10.0196	2.26622	0	19.1511	253.592	40.8524	8.64e-07	5.9e-06	Bacteria	Proteobacteria	Alphaproteobacteria	Rhizobiales	Hyphomicrobiaceae	Hyphomicrobium	1478 399726
ASV_00998	9.95899	0.834925	0.544924	0.459283	1.92405	26.575	0.000397359	0.00146757	Bacteria	Verrucomicrobiota	Verrucomicrobiae	Verrucomicrobiales	Akkermansiaceae	Roseibacillus	1535 31885
ASV_00902	9.94338	0	16.3067	-18.582	94.6542	24.3085	0.00100543	0.00335846	Bacteria	Proteobacteria	Alphaproteobacteria	Sphingomonadales	Sphingomonadaceae	Sandarakinorhabdus	Unclassified
ASV_00918	9.94051	11.6562	9.98826	0.231793	1.49641	6.2882	0.506529	0.639521	Bacteria	Bacteroidota	Bacteroidia	Bacteroidales	Prolixibacteraceae	UBA6024	1319 40137
ASV_01085	9.92606	0	40.5527	-17.2483	40.6555	26.4015	0.000426879	0.00155653	Bacteria	Campylobacterota	Campylobacteria	Campylobacterales	Sulfurovaceae	Sulfurovum	Sulfurovum lithotrophicum 1508 2217891
ASV_01026	9.92583	3.76792	0	19.7746	250.276	32.6475	3.08e-05	0.000152165	Bacteria	Myxococcota	Myxococcia	Myxococcales	Anaeromyxobacteraceae	Anaeromyxobacter	Anaeromyxobacter dehalogenans 1554 5200
ASV_00968	9.8942	0	5.75817	-17.091	94.3578	18.8323	0.00872921	0.0224175	Bacteria	Proteobacteria	Unclassified	Unclassified	Unclassified	Unclassified	Unclassified
ASV_01231	9.85442	20.1918	0	21.9795	239.485	64.2813	2.1e-11	3.8e-10	Bacteria	Bacteroidota	Bacteroidia	Bacteroidales	Prolixibacteraceae	UBA6024	1319 40137
ASV_00816	9.85399	5.62684	13.3916	-1.22188	1.90146	2.59176	0.92003	0.96445	Bacteria	Planctomycetota	Planctomycetes	Pirellulales	Thermoguttaceae	RBG-16-64-12	1385 5791
ASV_00877	9.82517	1.36303	4.68328	-1.73154	1.96866	15.5545	0.029513	0.062748	Bacteria	Proteobacteria	Gammaproteobacteria	Methylococcales	Methylomonadaceae	Methylomonas	Unclassified
ASV_00757	9.80744	1.4313	4.8019	-1.62845	2.01503	3.90293	0.790887	0.878559	Bacteria	Proteobacteria	Gammaproteobacteria	Unclassified	Unclassified	Unclassified	Unclassified
ASV_02084	9.80575	6.10757	3.59343	0.728575	2.14153	15.0002	0.0359974	0.074222	Bacteria	Proteobacteria	Gammaproteobacteria	Betaproteobacteriales	Burkholderiaceae	Hydrogenophaga	Hydrogenophaga palleronii 1524 5769
ASV_00830	9.79139	4.92906	8.21561	-0.695788	1.60649	3.71593	0.811853	0.88582	Bacteria	Desulfobacterota	Unclassified	Unclassified	Unclassified	Unclassified	Unclassified
ASV_00865	9.78859	0	23.6549	-19.6034	109.503	42.1789	4.8e-07	3.48e-06	Bacteria	Bacteroidota	Bacteroidia	Flavobacteriales	Unclassified	Unclassified	Unclassified
ASV_01001	9.77233	5.21883	5.74774	-0.116283	1.42874	8.6021	0.282499	0.409738	Bacteria	Bacteroidota	Bacteroidia	Chitinophagales	Saprospiraceae	Lewinella_A	Lewinella_A agarilytica 1524 5938
ASV_01082	9.76526	0	37.2239	-19.8012	95.9692	24.1532	0.00107079	0.00353559	Bacteria	Bacteroidota	Bacteroidia	Flavobacteriales	Unclassified	Unclassified	Unclassified
ASV_00984	9.75756	0	14.5611	-18.3924	93.8572	20.026	0.00551378	0.0147137	Bacteria	Proteobacteria	Gammaproteobacteria	Betaproteobacteriales	Rhodocyclaceae	Azovibrio	Azovibrio restrictus 1534 2127
ASV_00921	9.73757	10.0235	17.7809	-0.816589	2.51999	0.95513	0.99552	0.996912	Bacteria	Desulfobacterota	Desulfobacteria	Desulfatiglanales	Desulfatiglandaceae	Desulfatiglans	Desulfatiglans anilini 1561 196762
ASV_00866	9.72379	13.8864	0	21.3444	232.078	29.7751	0.000104417	0.00043371	Bacteria	Verrucomicrobiota	Verrucomicrobiae	Verrucomicrobiales	Akkermansiaceae	Roseibacillus	1535 31885
ASV_00665	9.71324	0	14.1136	-18.3445	94.0828	8.59604	0.282974	0.410012	Bacteria	Proteobacteria	Gammaproteobacteria	Chromatiales	Chromatiaceae	Unclassified	Unclassified
ASV_01055	9.69724	1.74257	30.0792	-4.01335	1.0536	33.3796	2.25e-05	0.000114718	Bacteria	Planctomycetota	Phycisphaerae	Phycisphaerales	SM1A02	UBA6054	1479 21997
ASV_00859	9.69355	8.58879	15.5774	-0.843637	2.10556	8.64994	0.278775	0.406394	Bacteria	Chloroflexota	Anaerolineae	Unclassified	Unclassified	Unclassified	Unclassified
ASV_01859	9.68532	0	12.3989	-19.0434	121.139	62.938	3.9e-11	6.65e-10	Bacteria	Proteobacteria	Gammaproteobacteria	Unclassified	Unclassified	Unclassified	Unclassified
ASV_00849	9.65844	13.1763	10.083	0.37841	1.73829	3.95797	0.784606	0.874293	Bacteria	Bacteroidota	Bacteroidia	Bacteroidales	Unclassified	Unclassified	Unclassified
ASV_00823	9.61719	16.1177	3.20755	2.22322	1.37718	11.1762	0.131118	0.217719	Bacteria	Bacteroidota	Bacteroidia	Flavobacteriales	Crocinitomicaceae	Crocinitomix	Crocinitomix catalasitica 1430 1719
ASV_00829	9.61056	2.09535	25.2484	-3.54238	2.70399	7.84528	0.346435	0.47919	Bacteria	Chloroflexota	Anaerolineae	Unclassified	Unclassified	Unclassified	Unclassified
ASV_00871	9.59269	23.5864	0	22.1998	238.479	31.2545	5.58e-05	0.000253844	Bacteria	Proteobacteria	Gammaproteobacteria	GCA-001735895	GCA-2746365	GCA-2746365	1534 112926
ASV_00843	9.5842	4.33523	11.2603	-1.33601	1.48539	2.48528	0.928201	0.968195	Bacteria	Proteobacteria	Alphaproteobacteria	Rhizobiales	Hyphomicrobiaceae	Hyphomicrobium	Unclassified
ASV_00960	9.58325	5.46531	7.51075	-0.442579	2.73311	8.80131	0.267238	0.392771	Bacteria	Bacteroidota	Bacteroidia	Unclassified	Unclassified	Unclassified	Unclassified
ASV_00943	9.58157	0	4.38275	-16.7904	97.2355	25.9917	0.000505397	0.00181512	Bacteria	Chloroflexota	Anaerolineae	Caldilineales	Caldilineaceae	Caldilinea	Unclassified
ASV_00966	9.56609	0	5.13	-17.7834	119.644	55.0881	1.43e-09	1.7e-08	Bacteria	Bacteroidota	Bacteroidia	Bacteroidales	Unclassified	Unclassified	Unclassified
ASV_00770	9.52667	13.0434	0	21.4166	242.11	71.5334	7.23e-13	1.76e-11	Bacteria	Unclassified	Unclassified	Unclassified	Unclassified	Unclassified	Unclassified
ASV_01713	9.51462	9.99052	3.49953	1.51148	2.52889	5.01195	0.658505	0.774109	Bacteria	Omnitrophota	koll11	GIF10	UBA6249	GCA-002774445	GCA-002774445 sp1 1447 10230
ASV_01214	9.5048	27.1125	0	22.3615	237.75	27.1086	0.000318609	0.00119834	Bacteria	Bacteroidota	Bacteroidia	Flavobacteriales	UBA7430	GCA-2692065	955 102394
ASV_00904	9.48961	18.2274	9.56199	0.919426	1.25311	23.1928	0.00157766	0.004947	Bacteria	Acidobacteriota	Aminicenantia	Aminicenantales	Aminicenantaceae	Aminicenans	Aminicenans sakinawicola 1547 42608
ASV_00750	9.48466	0	2.61564	-15.9405	93.8937	4.74559	0.690977	0.799814	Bacteria	Proteobacteria	Gammaproteobacteria	Chromatiales	Chromatiaceae	Marichromatium	Marichromatium purpuratum 1523 3779112
ASV_01355	9.47161	30.3425	4.99754	2.58816	1.52321	8.38096	0.300202	0.429331	Bacteria	Proteobacteria	Gammaproteobacteria	Unclassified	Unclassified	Unclassified	Unclassified
ASV_01118	9.46288	0	2.84824	-16.055	94.8443	54.526	1.85e-09	2.14e-08	Bacteria	Proteobacteria	Gammaproteobacteria	Pseudomonadales	Unclassified	Unclassified	Unclassified
ASV_01325	9.43585	11.7879	2.45216	2.18411	2.36649	15.3006	0.0323338	0.0679389	Bacteria	Firmicutes	Bacilli	Acholeplasmatales	Acholeplasmataceae	UBA2284	UBA2284 sp1 1516 8603
ASV_00888	9.3621	0	23.8125	-19.6047	109.148	43.9397	2.2e-07	1.69e-06	Bacteria	Campylobacterota	Campylobacteria	Campylobacterales	Thiovulaceae	Sulfurimonas	Unclassified
ASV_01084	9.35428	15.6138	1.85458	2.91999	1.47213	15.5151	0.0299356	0.0634648	Bacteria	Bacteroidota	Kapabacteria	Kapabacteriales	Kapabacteriaceae	Unclassified	Unclassified
ASV_01000	9.34257	19.9874	3.94681	2.32509	2.45844	8.48975	0.291392	0.420086	Bacteria	Bacteroidota	Bacteroidia	Flavobacteriales	Flavobacteriaceae	Unclassified	Unclassified
ASV_01140	9.33732	0	11.8961	-18.6263	109.702	37.9592	3.08e-06	1.85e-05	Bacteria	Proteobacteria	Gammaproteobacteria	Pseudomonadales	Pseudohongiellaceae	UBA9145	1565 25852
ASV_01025	9.31089	10.9983	0	21.1803	243.239	53.9994	2.35e-09	2.65e-08	Bacteria	Bacteroidota	Bacteroidia	Flavobacteriales	Flavobacteriaceae	LPB0005	1518 6280
ASV_01014	9.3	0	13.6563	-18.3475	95.1208	29.3988	0.000122354	0.000498108	Bacteria	Unclassified	Unclassified	Unclassified	Unclassified	Unclassified	Unclassified
ASV_00887	9.27782	0	5.38043	-17.2511	102.614	51.5194	7.26e-09	7.38e-08	Bacteria	Verrucomicrobiota	Verrucomicrobiae	Verrucomicrobiales	Akkermansiaceae	Roseibacillus	1535 31885
ASV_00815	9.26125	26.0093	0	22.3261	237.909	42.1398	4.89e-07	3.52e-06	Bacteria	Bacteroidota	Bacteroidia	Bacteroidales	Unclassified	Unclassified	Unclassified
ASV_00970	9.20973	10.2034	25.1117	-1.28762	2.57198	7.02285	0.426504	0.562264	Bacteria	Chloroflexota	Anaerolineae	Anaerolineales	envOPS12	UBA12087	UBA12087 sp1 1506 51542
ASV_00920	9.1859	20.5762	0	21.766	222.691	34.7388	1.25e-05	6.88e-05	Bacteria	Bacteroidota	Bacteroidia	Flavobacteriales	Unclassified	Unclassified	Unclassified
ASV_00949	9.18523	0	1.52579	-15.4823	101.133	17.4945	0.0144714	0.034505	Bacteria	Actinobacteriota	Acidimicrobiia	Unclassified	Unclassified	Unclassified	Unclassified
ASV_00756	9.18364	0	0	0	409.102	39.4581	1.6e-06	1e-05	Bacteria	Proteobacteria	Alphaproteobacteria	Rhodobacterales	Rhodobacteraceae	Loktanella_B	Loktanella_B marina 1457 5821
ASV_01286	9.1597	0	17.5378	-19.4744	119.235	40.1299	1.19e-06	7.74e-06	Bacteria	Chloroflexota	Anaerolineae	Caldilineales	Caldilineaceae	Caldilinea	1500 110988
ASV_01145	9.15166	3.49249	1.48514	1.24805	1.75181	14.109	0.0492761	0.0965974	Bacteria	Proteobacteria	Gammaproteobacteria	Berkiellales	Berkiellaceae	Berkiella	Berkiella aquae 1536 115294
ASV_00818	9.11453	0	13.4779	-17.7547	80.2793	22.1961	0.00234997	0.0069433	Bacteria	Proteobacteria	Gammaproteobacteria	Chromatiales	Chromatiaceae	Unclassified	Unclassified
ASV_00982	9.07369	3.19012	32.1596	-3.29617	2.43909	6.04068	0.535008	0.664946	Bacteria	Desulfobacterota	Desulfobacteria	Desulfobacterales	Desulfosarcinaceae	Desulfatitalea	1561 558043
ASV_01127	9.07095	0	8.34812	-17.8563	101.218	32.9111	2.75e-05	0.000137336	Bacteria	Bacteroidota	Bacteroidia	Unclassified	Unclassified	Unclassified	Unclassified
ASV_01069	9.06983	1.41783	0	18.2886	242.725	17.2922	0.0156063	0.0364826	Bacteria	Planctomycetota	UBA1135	UBA2386	UBA2386	UBA2386	813 16239
ASV_00911	9.00252	0	2.56391	-16.0266	96.3087	13.4171	0.0625739	0.116756	Bacteria	Actinobacteriota	Actinobacteria	Corynebacteriales	Corynebacteriaceae	Mycobacterium	Unclassified
ASV_00763	9.00049	21.892	2.27493	3.12075	1.52747	27.9674	0.000222903	0.000872731	Bacteria	Desulfobacterota	Desulfobacteria	Desulfobacterales	Unclassified	Unclassified	Unclassified
ASV_00886	8.99212	13.8496	6.57766	1.05859	2.67507	11.962	0.101817	0.179463	Bacteria	Chloroflexota	Anaerolineae	Anaerolineales	envOPS12	Unclassified	Unclassified
ASV_00862	8.98207	0	22.3449	-19.0512	95.7416	18.564	0.00966862	0.0245658	Bacteria	Proteobacteria	Gammaproteobacteria	Pseudomonadales	Halieaceae	Congregibacter	Unclassified
ASV_00993	8.9567	0	18.2898	-18.7112	94.9046	12.7393	0.0787206	0.142793	Bacteria	Proteobacteria	Gammaproteobacteria	Pseudomonadales	Spongiibacteraceae	Oceanicoccus	1410 218226
ASV_00842	8.9226	16.5651	10.1905	0.703324	2.33861	7.9579	0.336321	0.468821	Bacteria	Bacteroidota	Bacteroidia	Unclassified	Unclassified	Unclassified	Unclassified
ASV_00990	8.90604	0	10.4075	-17.9435	95.0439	9.73257	0.204241	0.315726	Bacteria	Bacteroidota	Bacteroidia	Flavobacteriales	Unclassified	Unclassified	Unclassified
ASV_00893	8.90344	23.0989	4.51876	2.40702	1.37926	41.4591	6.61e-07	4.64e-06	Bacteria	Spirochaetota	Spirochaetia	Spirochaetales	Salinispiraceae	Unclassified	Unclassified
ASV_01117	8.86962	0	1.13799	-15.6533	123.596	89.6532	1.46e-16	5.36e-15	Bacteria	Firmicutes	Bacilli	Izimaplasmatales	Izimaplasmataceae	Izimaplasma	1527 225582
ASV_01193	8.84446	14.4676	0.0544924	6.90811	2.05946	52.6857	4.28e-09	4.57e-08	Bacteria	Verrucomicrobiota	Verrucomicrobiae	Verrucomicrobiales	Akkermansiaceae	Roseibacillus	1535 31885
ASV_01042	8.83384	0	26.5482	-19.2743	94.6936	6.72711	0.457835	0.593736	Bacteria	Planctomycetota	Planctomycetes	Pirellulales	Thermoguttaceae	RBG-16-64-12	1385 5791
ASV_01050	8.83286	23.4937	13.6947	0.78256	2.02213	12.287	0.0915068	0.162893	Bacteria	UBP1	PRR-12	SSS58A	SSS58A	4484-7	549 6239
ASV_00835	8.7995	2.44457	13.5174	-2.42998	2.90073	7.63588	0.365793	0.499696	Bacteria	Proteobacteria	Gammaproteobacteria	Pseudomonadales	Halieaceae	Congregibacter	1529 471934
ASV_01167	8.73705	5.25145	8.95244	-0.695731	2.69143	2.83288	0.900019	0.953941	Bacteria	Calditrichota	Calditrichia	Calditrichales	Calditrichaceae	Caldithrix	Caldithrix abyssi 1536 4955439
ASV_01083	8.73625	20.951	0	21.979	239.485	102.668	3.03e-19	1.67e-17	Bacteria	Bacteroidota	Bacteroidia	Unclassified	Unclassified	Unclassified	Unclassified
ASV_01135	8.71202	29.2763	2.808	3.23854	1.5787	13.4808	0.0612241	0.114685	Bacteria	Patescibacteria	Unclassified	Unclassified	Unclassified	Unclassified	Unclassified
ASV_00847	8.71202	3.31763	0	19.5688	251.36	7.71147	0.358723	0.491914	Bacteria	Proteobacteria	Gammaproteobacteria	Unclassified	Unclassified	Unclassified	Unclassified
ASV_00999	8.68457	10.4255	15.7361	-0.552043	1.88597	1.41606	0.985074	0.994793	Bacteria	Calditrichota	Calditrichia	Calditrichales	Calditrichaceae	Caldithrix	Caldithrix abyssi 1536 4955439
ASV_01056	8.65725	1.81706	8.97694	-2.23871	2.03187	2.69791	0.911472	0.960396	Bacteria	Planctomycetota	Planctomycetes	Pirellulales	Pirellulaceae	Unclassified	Unclassified
ASV_01234	8.64609	16.271	0	21.6827	240.86	21.7312	0.00282608	0.00819792	Bacteria	Bacteroidota	Bacteroidia	Flavobacteriales	Crocinitomicaceae	Brumimicrobium	1520 149408
ASV_01123	8.63235	3.75899	14.3979	-1.85682	1.28715	7.02335	0.426453	0.562264	Bacteria	Unclassified	Unclassified	Unclassified	Unclassified	Unclassified	Unclassified
ASV_00885	8.62971	7.17412	13.7555	-0.918916	2.22422	2.08243	0.955137	0.982551	Bacteria	Bacteroidota	Bacteroidia	Cytophagales	Cyclobacteriaceae	Unclassified	Unclassified
ASV_00801	8.62942	6.22845	9.4639	-0.557476	1.49606	4.89871	0.672323	0.785198	Bacteria	Planctomycetota	Planctomycetes	Pirellulales	Pirellulaceae	Unclassified	Unclassified
ASV_01228	8.62925	30.9043	0	22.5322	236.988	11.1933	0.130405	0.217291	Bacteria	Bacteroidota	Bacteroidia	Bacteroidales	Unclassified	Unclassified	Unclassified
ASV_00947	8.6251	9.43603	14.522	-0.59694	1.04471	6.47232	0.485803	0.620704	Bacteria	Bacteroidota	Bacteroidia	Unclassified	Unclassified	Unclassified	Unclassified
ASV_01192	8.61776	3.69302	8.45229	-1.15905	2.30229	8.57375	0.284724	0.411611	Bacteria	Proteobacteria	Gammaproteobacteria	Unclassified	Unclassified	Unclassified	Unclassified
ASV_00946	8.61715	0	20.0518	-18.8515	94.0582	11.3065	0.125797	0.212078	Bacteria	Acidobacteriota	Thermoanaerobaculia	Thermoanaerobaculales	Thermoanaerobaculaceae	Unclassified	Unclassified
ASV_00834	8.57527	0	0	0	376.889	20.1154	0.0053257	0.0142916	Bacteria	Proteobacteria	Alphaproteobacteria	Unclassified	Unclassified	Unclassified	Unclassified
ASV_01257	8.53542	0	2.02284	-15.8933	101.934	17.6089	0.013865	0.033225	Bacteria	Proteobacteria	Alphaproteobacteria	Rhodobacterales	Rhodobacteraceae	Unclassified	Unclassified
ASV_00927	8.52043	24.578	0	22.2484	238.259	70.9035	9.7e-13	2.28e-11	Bacteria	Desulfobacterota	Unclassified	Unclassified	Unclassified	Unclassified	Unclassified
ASV_00932	8.51202	4.0522	11.0255	-1.46696	1.711	12.7747	0.0777912	0.141645	Bacteria	Planctomycetota	Planctomycetes	Pirellulales	Pirellulaceae	UBA11883	UBA11883 sp1 1530 57582
ASV_00787	8.50023	9.15833	4.64106	0.979522	2.56201	12.2502	0.092624	0.164678	Bacteria	Proteobacteria	Gammaproteobacteria	Unclassified	Unclassified	Unclassified	Unclassified
ASV_01487	8.49056	0	10.2767	-18.4091	110.998	43.5342	2.63e-07	1.98e-06	Bacteria	Bacteroidota	Bacteroidia	Bacteroidales	Prolixibacteraceae	UBA6024	1319 40137
ASV_00988	8.47017	1.68646	0.385304	1.81982	2.02659	35.1771	1.04e-05	5.78e-05	Bacteria	Desulfuromonadota	Desulfuromonadia	Unclassified	Unclassified	Unclassified	Unclassified
ASV_01426	8.44597	0	8.22299	-18.1471	111.063	32.8702	2.8e-05	0.000139277	Bacteria	Desulfobacterota	Desulfobacteria	Desulfatiglanales	Desulfatiglandaceae	Desulfatiglans	Desulfatiglans anilini 1561 196762
ASV_01251	8.42637	6.57118	4.12157	0.71953	1.99616	5.48991	0.600402	0.723156	Bacteria	Planctomycetota	Planctomycetes	Pirellulales	Pirellulaceae	Unclassified	Unclassified
ASV_01146	8.41915	8.74538	15.0586	-0.797155	1.60533	5.19828	0.63578	0.752953	Bacteria	Bacteroidota	Bacteroidia	Unclassified	Unclassified	Unclassified	Unclassified
ASV_00900	8.40802	6.86633	12.6591	-0.846732	1.42603	5.77073	0.566761	0.6937	Bacteria	Desulfobacterota	Desulfobacteria	Desulfatiglanales	Desulfatiglandaceae	Desulfatiglans	Desulfatiglans anilini 1561 196762
ASV_01101	8.3742	16.5831	0	21.7188	240.69	61.8342	6.49e-11	1.07e-09	Bacteria	Proteobacteria	Alphaproteobacteria	Geminicoccales	Geminicoccaceae	B29T1	1483 5796
ASV_00979	8.37147	12.9144	6.34335	0.993987	1.32368	23.5976	0.00134045	0.00428765	Bacteria	Bacteroidota	Ignavibacteria	SJA-28	B-1AR	OLB4	1517 137497
ASV_01086	8.35833	14.5599	0	21.5425	241.516	54.0674	2.28e-09	2.59e-08	Bacteria	Myxococcota	Unclassified	Unclassified	Unclassified	Unclassified	Unclassified
ASV_01049	8.35558	5.49748	12.2185	-1.06258	1.08191	4.06065	0.772766	0.863113	Bacteria	Bacteroidota	Bacteroidia	Chitinophagales	Saprospiraceae	Lewinella_A	Lewinella_A agarilytica 1524 5938
ASV_01072	8.35065	25.2804	5.28598	2.23896	2.10694	8.89367	0.260381	0.38526	Bacteria	Bacteroidota	Bacteroidia	Cytophagales	Cyclobacteriaceae	Algoriphagus	Algoriphagus marinus 1318 1363
ASV_01113	8.34486	13.4559	0.770607	3.82122	1.48395	34.3848	1.46e-05	7.86e-05	Bacteria	Patescibacteria	Dojkabacteria	SC72	SC72	UBA2022	1503 9148
ASV_01160	8.34221	0.886144	7.09834	-2.84547	1.40507	15.1215	0.0344735	0.0715949	Bacteria	Unclassified	Unclassified	Unclassified	Unclassified	Unclassified	Unclassified
ASV_00925	8.30459	0	3.76275	-16.5063	94.533	8.80728	0.26679	0.392771	Bacteria	Acidobacteriota	Aminicenantia	UBA2199	UBA2199	UBA2199	1549 412349
ASV_01211	8.29463	3.14302	0	19.5153	251.641	37.7496	3.38e-06	2.02e-05	Bacteria	Proteobacteria	Alphaproteobacteria	Rhodobacterales	Rhodobacteraceae	Unclassified	Unclassified
ASV_01292	8.29293	0	6.89334	-16.9272	83.9191	11.4887	0.118679	0.202271	Bacteria	Bacteroidota	Bacteroidia	Flavobacteriales	Unclassified	Unclassified	Unclassified
ASV_00996	8.28996	2.3855	12.0586	-2.2726	2.54473	7.9498	0.337041	0.469368	Bacteria	Planctomycetota	UBA1135	UBA2386	UBA2386	UBA2386	813 16239
ASV_01261	8.26197	9.71361	4.43099	1.11554	2.87189	7.58173	0.370916	0.504849	Bacteria	Gemmatimonadota	Gemmatimonadetes	Unclassified	Unclassified	Unclassified	Unclassified
ASV_01010	8.25276	3.69564	10.4246	-1.43678	2.45126	9.1986	0.23871	0.35819	Bacteria	Proteobacteria	Alphaproteobacteria	Oceanibaculales	Oceanibaculaceae	Oceanibaculum	Oceanibaculum nanhaiense 1484 5499
ASV_01037	8.24271	14.0141	2.73118	2.31387	2.14443	4.41968	0.730367	0.826782	Bacteria	Unclassified	Unclassified	Unclassified	Unclassified	Unclassified	Unclassified
ASV_01102	8.2234	7.33163	11.3988	-0.615077	2.07501	11.8131	0.106875	0.186771	Bacteria	Desulfobacterota	Unclassified	Unclassified	Unclassified	Unclassified	Unclassified
ASV_00958	8.19661	0	25.9459	-19.4702	101.857	19.1072	0.00785821	0.0203631	Bacteria	Unclassified	Unclassified	Unclassified	Unclassified	Unclassified	Unclassified
ASV_01114	8.17692	2.26622	0	19.1433	257.378	13.4991	0.0608432	0.11427	Bacteria	Bacteroidota	Bacteroidia	NS11-12g	UBA9320	MED-G17	1519 230321
ASV_00940	8.14502	0	12.7121	-18.2107	94.6532	9.7423	0.203653	0.315157	Bacteria	Myxococcota	Unclassified	Unclassified	Unclassified	Unclassified	Unclassified
ASV_00923	8.12759	0	2.8072	-16.1158	94.731	11.1568	0.131925	0.218301	Bacteria	Proteobacteria	Alphaproteobacteria	Rhodobacterales	Rhodobacteraceae	Unclassified	Unclassified
ASV_01023	8.12675	10.0402	0	21.0541	243.847	42.9731	3.38e-07	2.49e-06	Bacteria	Unclassified	Unclassified	Unclassified	Unclassified	Unclassified	Unclassified
ASV_00882	8.12272	0	0.817387	-14.5878	95.6461	20.2754	0.00500463	0.013557	Bacteria	Proteobacteria	Alphaproteobacteria	Unclassified	Unclassified	Unclassified	Unclassified
ASV_01653	8.11448	2.12675	30.6307	-3.77811	2.36332	15.9377	0.0256921	0.0560377	Bacteria	Acidobacteriota	Mor1	Mor1	Mor1	Mor1	1552 5989545
ASV_01147	8.10066	0	8.41131	-17.6403	95.0677	7.91692	0.339976	0.472538	Bacteria	Nitrospirota	Thermodesulfovibrionia	Thermodesulfovibrionales	SM23-35	0-14-3-00-41-53	1530 4763
ASV_01051	8.09664	15.1786	4.71303	1.6529	1.81541	2.67418	0.91342	0.961341	Bacteria	Unclassified	Unclassified	Unclassified	Unclassified	Unclassified	Unclassified
ASV_00870	8.09445	6.64025	9.83467	-0.548142	1.66235	15.6923	0.0280807	0.0601639	Bacteria	Bacteroidota	Bacteroidia	Chitinophagales	Saprospiraceae	Unclassified	Unclassified
ASV_01017	8.08535	7.3782	3.92204	0.9148	2.17168	2.79925	0.902931	0.956319	Bacteria	Desulfobacterota	Unclassified	Unclassified	Unclassified	Unclassified	Unclassified
ASV_01039	8.07492	0	12.2694	-18.3643	101.806	17.3527	0.0152578	0.0360135	Bacteria	Proteobacteria	Gammaproteobacteria	Betaproteobacteriales	Hydrogenophilaceae	UBA3361	1119 42560
ASV_01396	8.03714	6.45166	4.82807	0.424071	1.58356	15.3815	0.0314083	0.0660912	Bacteria	Verrucomicrobiota	Verrucomicrobiae	Verrucomicrobiales	Akkermansiaceae	Roseibacillus	1535 31885
ASV_01441	8.01974	24.1025	17.475	0.429087	2.09757	13.7354	0.0560936	0.107176	Bacteria	Bacteroidota	Bacteroidia	Flavobacteriales	Unclassified	Unclassified	Unclassified
ASV_01024	8.01343	11.6148	6.18429	0.888194	1.35646	2.05912	0.956496	0.982551	Bacteria	Unclassified	Unclassified	Unclassified	Unclassified	Unclassified	Unclassified
ASV_01280	8.00992	0	7.74884	-17.7411	101.142	21.1083	0.00361317	0.0101653	Bacteria	Omnitrophota	koll11	UBA10015	kpj58rc	UBA12451	UBA12451 sp1 1028 54572
ASV_01116	7.97477	6.43391	14.2058	-1.09097	1.97956	9.27061	0.233807	0.351939	Bacteria	Planctomycetota	Phycisphaerae	Phycisphaerales	SM1A02	GCA-002862325	925 55844
ASV_01716	7.95513	9.17946	26.1248	-1.5696	2.26525	15.5148	0.0299387	0.0634648	Bacteria	Verrucomicrobiota	Lentisphaeria	Unclassified	Unclassified	Unclassified	Unclassified
ASV_01006	7.93924	1.41783	15.9475	-3.40875	2.58251	11.3339	0.124703	0.210731	Bacteria	Proteobacteria	Alphaproteobacteria	Unclassified	Unclassified	Unclassified	Unclassified
ASV_00929	7.93838	12.5899	1.68927	2.8467	3.50825	0.845839	0.996948	0.997644	Bacteria	Chloroflexota	Anaerolineae	Anaerolineales	Anaerolineaceae	Brevefilum	1511 2574431
ASV_00938	7.90504	22.0786	0	22.1092	238.892	56.1249	8.92e-10	1.11e-08	Bacteria	Bacteroidota	Bacteroidia	Unclassified	Unclassified	Unclassified	Unclassified
ASV_00962	7.89776	0	0	0	408.384	15.6917	0.0280877	0.0601639	Bacteria	Verrucomicrobiota	Verrucomicrobiae	Verrucomicrobiales	Akkermansiaceae	Roseibacillus	1535 31885
ASV_01277	7.89087	5.04833	6.47846	-0.328932	1.93444	4.08543	0.769887	0.861489	Bacteria	Bacteroidota	Bacteroidia	Flavobacteriales	Unclassified	Unclassified	Unclassified
ASV_01628	7.86872	0	3.00023	-14.207	51.8801	21.6628	0.00290359	0.00837193	Bacteria	Bacteroidota	Bacteroidia	Unclassified	Unclassified	Unclassified	Unclassified
ASV_00917	7.85994	16.3842	1.08985	3.73916	2.28277	3.38373	0.847383	0.913007	Bacteria	Calditrichota	Calditrichia	Calditrichales	Calditrichaceae	Caldithrix	Caldithrix abyssi 1536 4955439
ASV_01131	7.8242	11.3717	1.11385	3.29879	1.33103	13.5183	0.0604426	0.113667	Bacteria	Bacteroidota	Bacteroidia	Flavobacteriales	Unclassified	Unclassified	Unclassified
ASV_01365	7.78939	7.02374	0	20.5656	246.247	21.192	0.00349608	0.00990096	Bacteria	Proteobacteria	Alphaproteobacteria	Rhodobacterales	Rhodobacteraceae	Unclassified	Unclassified
ASV_01289	7.77927	0	11.2064	-18.0624	95.3557	8.81104	0.266509	0.392771	Bacteria	Bacteroidota	Bacteroidia	Chitinophagales	Saprospiraceae	OLB8	1524 37677
ASV_00846	7.76669	0	2.65946	-15.871	91.3464	34.2742	1.53e-05	8.21e-05	Bacteria	Proteobacteria	Gammaproteobacteria	Enterobacterales	Unclassified	Unclassified	Unclassified
ASV_01433	7.75863	1.22229	0	18.2742	258.48	16.5611	0.020456	0.045874	Bacteria	Bacteroidota	Bacteroidia	Flavobacteriales	Flavobacteriaceae	LPB0005	1518 6280
ASV_01204	7.75388	7.18983	12.2037	-0.746292	2.06678	24.9463	0.000775615	0.00268468	Bacteria	Proteobacteria	Gammaproteobacteria	Pseudomonadales	Halieaceae	Congregibacter	1529 471934
ASV_01442	7.73449	7.46751	2.75578	1.37815	1.52544	45.9482	8.95e-08	7.37e-07	Bacteria	Planctomycetota	Phycisphaerae	Phycisphaerales	SM1A02	UBA6054	1479 21997
ASV_01165	7.73095	1.74904	13.756	-2.80872	1.44977	16.7232	0.0192711	0.0437646	Bacteria	Bacteroidota	Bacteroidia	Bacteroidales	Prolixibacteraceae	Unclassified	Unclassified
ASV_00992	7.71895	4.81847	8.5211	-0.813726	1.70257	15.2728	0.0326575	0.0685186	Bacteria	UBP1	PRR-12	LZORAL124-64-63	LZORAL124-64-63	LZORAL124-64-63	1554 34632
ASV_01197	7.71555	0	4.39516	-16.7087	94.4445	9.72442	0.204735	0.315943	Bacteria	Proteobacteria	Alphaproteobacteria	Rhodobacterales	Rhodobacteraceae	Unclassified	Unclassified
ASV_01503	7.70174	0	6.78335	-17.555	102.137	13.058	0.070708	0.13007	Bacteria	Gemmatimonadota	Gemmatimonadetes	SG8-23	UBA6960	GCA-2718595	894 155163
ASV_01550	7.69345	0	0	0	386.753	69.8154	1.61e-12	3.48e-11	Bacteria	Bacteroidota	Bacteroidia	Flavobacteriales	Flavobacteriaceae	Polaribacter	1514 3435862
ASV_01177	7.68963	1.59506	0	18.6821	256.171	56.2164	8.55e-10	1.08e-08	Bacteria	Proteobacteria	Gammaproteobacteria	Betaproteobacteriales	Nitrosomonadaceae	Nitrosospira	Unclassified
ASV_00895	7.68071	16.5726	0	21.7204	240.684	38.8857	2.06e-06	1.26e-05	Bacteria	Acidobacteriota	Aminicenantia	UBA2199	UBA2199	UBA2199	1549 412349
ASV_01282	7.68024	15.7633	2.69267	2.46108	1.28402	4.64561	0.70312	0.806702	Bacteria	Proteobacteria	Gammaproteobacteria	Unclassified	Unclassified	Unclassified	Unclassified
ASV_01760	7.65557	14.2952	1.25224	3.34007	1.70884	39.7944	1.38e-06	8.9e-06	Bacteria	Proteobacteria	Gammaproteobacteria	Pseudomonadales	Unclassified	Unclassified	Unclassified
ASV_01162	7.64005	0	11.5468	-18.2496	101.634	27.6462	0.000254823	0.000986921	Bacteria	Proteobacteria	Gammaproteobacteria	Granulosicoccales	Granulosicoccaceae	Granulosicoccus	Granulosicoccus antarcticus 1540 7783862
ASV_01497	7.63709	17.107	0	21.7671	240.465	61.3242	8.21e-11	1.32e-09	Bacteria	Bacteroidota	Bacteroidia	Flavobacteriales	Flavobacteriaceae	Lacinutrix	1516 3666763
ASV_01058	7.63443	2.96841	24.667	-2.96362	1.63849	6.06112	0.532631	0.664946	Bacteria	Chloroflexota	Anaerolineae	4572-78	4572-78	4572-78	1405 74272
ASV_01168	7.607	19.3812	0	21.9018	239.842	23.7801	0.00124529	0.00401914	Bacteria	Bacteroidota	Bacteroidia	AKYH767	b-17BO	UBA2475	1515 5648308
ASV_01221	7.59834	0	10.7439	-17.9935	94.9654	11.5674	0.115713	0.198414	Bacteria	UBP1	PRR-12	LZORAL124-64-63	LZORAL124-64-63	LZORAL124-64-63	1554 34632
ASV_00935	7.56533	0	1.54121	-15.2903	94.7484	11.2059	0.129885	0.216929	Bacteria	Unclassified	Unclassified	Unclassified	Unclassified	Unclassified	Unclassified
ASV_01005	7.54436	0	6.90943	-17.3922	95.5067	13.4494	0.0618867	0.115775	Bacteria	Proteobacteria	Alphaproteobacteria	Rhizobiales	Rhizobiaceae	Unclassified	Unclassified
ASV_01155	7.54168	12.514	0	21.3438	242.455	74.4734	1.83e-13	4.69e-12	Bacteria	Unclassified	Unclassified	Unclassified	Unclassified	Unclassified	Unclassified
ASV_00922	7.53341	7.25243	5.72165	0.340028	1.55412	3.56478	0.828317	0.899226	Bacteria	Desulfobacterota	Desulfobacteria	Desulfobacterales	Unclassified	Unclassified	Unclassified
ASV_01060	7.53055	0	2.39767	-15.8951	95.3697	7.88527	0.342819	0.475566	Bacteria	Chloroflexota	Anaerolineae	Anaerolineales	UBA6092	UBA6092	1495 38793
ASV_01269	7.5205	0	13.8961	-18.3489	94.585	23.0012	0.00170377	0.00528465	Bacteria	Proteobacteria	Gammaproteobacteria	Chromatiales	Chromatiaceae	Unclassified	Unclassified
ASV_01139	7.5067	5.75407	3.72389	0.409782	1.5823	4.93428	0.667983	0.782884	Bacteria	Bacteroidota	Ignavibacteria	SJA-28	B-1AR	OLB4	1517 137497
ASV_01111	7.50284	1.31202	11.2159	-2.92604	1.86058	15.1896	0.0336445	0.0702808	Bacteria	Bacteroidota	Bacteroidia	Flavobacteriales	Flavobacteriaceae	Olleya	Olleya marilimosa 1513 5117
ASV_01057	7.49765	7.42972	12.2131	-0.822627	2.53143	5.70946	0.574054	0.70077	Bacteria	Campylobacterota	Campylobacteria	Campylobacterales	Arcobacteraceae	Arcobacter	Unclassified
ASV_01272	7.49498	0	16.6966	-19.1153	109.808	29.4108	0.000121736	0.000497957	Bacteria	Desulfobacterota	Desulfobacteria	Desulfobacterales	Magnetomoraceae	Magnetomorum	1560 48529
ASV_00967	7.48484	16.118	0	21.6889	240.83	53.8792	2.48e-09	2.76e-08	Bacteria	Myxococcota	Polyangia	Kofleriales	Kofleriaceae	Haliangium	Haliangium ochraceum 1551 9446314
ASV_01175	7.47745	0	6.94936	-17.3441	94.6161	11.2262	0.129051	0.216293	Bacteria	Bacteroidota	Bacteroidia	Cytophagales	Cyclobacteriaceae	Unclassified	Unclassified
ASV_01180	7.4741	0	23.7181	-19.9276	119.818	64.2372	2.14e-11	3.83e-10	Bacteria	Bacteroidota	Bacteroidia	Cytophagales	Cyclobacteriaceae	Unclassified	Unclassified
ASV_01064	7.47233	1.78912	5.69405	-1.52896	1.67552	3.72318	0.811052	0.88582	Bacteria	Chloroflexota	Anaerolineae	Caldilineales	Caldilineaceae	Caldilinea	Unclassified
ASV_01543	7.44456	5.35166	7.40848	-0.431079	1.92461	5.42533	0.608205	0.730255	Bacteria	Proteobacteria	Gammaproteobacteria	Pseudomonadales	Halieaceae	Unclassified	Unclassified
ASV_01535	7.41934	0	12.4825	-19.0027	119.758	37.2124	4.28e-06	2.52e-05	Bacteria	Campylobacterota	Campylobacteria	Campylobacterales	Thiovulaceae	Sulfurimonas	Unclassified
ASV_01626	7.39307	2.36217	28.2679	-3.48978	1.96898	23.3867	0.00145932	0.00462657	Bacteria	Desulfobacterota	Desulfobacteria	Desulfobacterales	Unclassified	Unclassified	Unclassified
ASV_01640	7.39223	0	3.91697	-17.4209	121.141	48.4581	2.9e-08	2.58e-07	Bacteria	Desulfobacterota	Desulfobacteria	Desulfobacterales	Magnetomoraceae	Magnetomorum	1560 48529
ASV_01190	7.36226	6.0972	8.15302	-0.396435	2.19848	3.48664	0.836638	0.90415	Bacteria	Desulfobacterota	Desulfobacteria	Desulfatiglanales	Desulfatiglandaceae	Desulfatiglans	Desulfatiglans anilini 1561 196762
ASV_01358	7.35492	0	30.6865	-20.3098	120.253	45.8879	9.19e-08	7.53e-07	Bacteria	Bacteroidota	Bacteroidia	Bacteroidales	Prolixibacteraceae	Unclassified	Unclassified
ASV_01671	7.34643	0	3.59317	-16.9809	110.705	39.1914	1.8e-06	1.11e-05	Bacteria	Calditrichota	Calditrichia	Calditrichales	Calditrichaceae	Caldithrix	Caldithrix abyssi 1536 4955439
ASV_01385	7.30334	2.64273	0	19.2774	252.912	23.2313	0.00155346	0.00488183	Bacteria	Planctomycetota	Phycisphaerae	Phycisphaerales	SM1A02	Unclassified	Unclassified
ASV_01376	7.30175	0	14.6188	-18.3866	95.0485	11.4879	0.118709	0.202271	Bacteria	Gemmatimonadota	Gemmatimonadetes	Unclassified	Unclassified	Unclassified	Unclassified
ASV_01827	7.2892	7.86804	0	20.7063	245.545	77.7614	3.94e-14	1.11e-12	Bacteria	Bacteroidota	Bacteroidia	Unclassified	Unclassified	Unclassified	Unclassified
[truncated: 595 more rows]

## Sheet: November 2018
ASV	baseMean	Control Bay November	Heated Bay November	log2FoldChange	lfcSE	stat	pvalue	padj	Kingdom	Phylum	Class	Order	Family	Genus	Species
[truncated: 1,437 more rows]

[truncated: 5 more sheets: March 2019, Cyano May 2018, Cyano June 2018, Cyano November 2018, Cyano March 2019]
