# Supplementary material for: Weakened resilience of benthic microbial communities in the face of climate change
Source: ISME Commun. 2022 Mar 8;2:21. doi: 10.1038/s43705-022-00104-9 (PMC9723771; doi:10.1038/s43705-022-00104-9)
Supplement: Supplementary file 5 — Table S5 [file 43705_2022_104_MOESM5_ESM.xlsx]

## Sheet: Sheet1
Family	Environmental Variable	Estimate	Conf.level	Conf.low	Conf.high	Statistic	Df.error	p.value (BH corrected)	Method	n.obs
Acetivibrionaceae	pH	0.229236	0.95	-0.0116119	0.444944	1.89872	65	0.210618	Pearson correlation	67
Acetivibrionaceae	Sulfate	0.421818	0.95	0.202085	0.601119	3.75083	65	0.00709957	Pearson correlation	67
Acetivibrionaceae	Iron total	-0.0988546	0.95	-0.331199	0.144792	-0.800915	65	0.64633	Pearson correlation	67
Acetivibrionaceae	IronII	-0.0550775	0.95	-0.29143	0.187613	-0.444724	65	0.80482	Pearson correlation	67
Acetivibrionaceae	IronIII	-0.0554669	0.95	-0.291788	0.187236	-0.447878	65	0.80476	Pearson correlation	67
Acetivibrionaceae	Nitrate	-0.0197449	0.95	-0.258726	0.221514	-0.15922	65	0.934081	Pearson correlation	67
Acetivibrionaceae	Nitrite	-0.0724464	0.95	-0.307307	0.170733	-0.58562	65	0.750721	Pearson correlation	67
Acetivibrionaceae	Phosphate	-0.0663893	0.95	-0.301785	0.176636	-0.536431	65	0.76735	Pearson correlation	67
Acetivibrionaceae	OM	0.0961907	0.95	-0.147424	0.328802	0.779127	65	0.654092	Pearson correlation	67
Acetivibrionaceae	Temperature	0.109774	0.95	-0.133967	0.340991	0.890408	65	0.609758	Pearson correlation	67
Acetivibrionaceae	Depth	-0.00964309	0.95	-0.249274	0.231101	-0.0777487	65	0.973931	Pearson correlation	67
Acetivibrionaceae	Salinity	-0.287047	0.95	-0.493246	-0.0503069	-2.41592	65	0.0957992	Pearson correlation	67
Acetivibrionaceae	Oxygen	0.0702757	0.95	-0.172851	0.30533	0.567985	65	0.75673	Pearson correlation	67
Akkermansiaceae	pH	-0.0283419	0.95	-0.266735	0.213319	-0.228591	65	0.907018	Pearson correlation	67
Akkermansiaceae	Sulfate	0.0266877	0.95	-0.214899	0.265196	0.215239	65	0.912604	Pearson correlation	67
Akkermansiaceae	Iron total	0.0332334	0.95	-0.208641	0.271276	0.268084	65	0.888734	Pearson correlation	67
Akkermansiaceae	IronII	-0.074081	0.95	-0.308795	0.169137	-0.598906	65	0.749325	Pearson correlation	67
Akkermansiaceae	IronIII	0.136742	0.95	-0.10698	0.364963	1.11291	65	0.509827	Pearson correlation	67
Akkermansiaceae	Nitrate	0.220454	0.95	-0.0208594	0.437495	1.82219	65	0.233216	Pearson correlation	67
Akkermansiaceae	Nitrite	-0.110213	0.95	-0.341384	0.133531	-0.894013	65	0.607816	Pearson correlation	67
Akkermansiaceae	Phosphate	0.169709	0.95	-0.0734962	0.393861	1.38837	65	0.39452	Pearson correlation	67
Akkermansiaceae	OM	-0.0284536	0.95	-0.266838	0.213212	-0.229493	65	0.907018	Pearson correlation	67
Akkermansiaceae	Temperature	-0.544817	0.95	-0.694179	-0.350475	-5.23812	65	8.43538e-05	Pearson correlation	67
Akkermansiaceae	Depth	0.180778	0.95	-0.0621283	0.403467	1.4819	65	0.357861	Pearson correlation	67
Akkermansiaceae	Salinity	-0.0474835	0.95	-0.284448	0.194949	-0.383257	65	0.834965	Pearson correlation	67
Akkermansiaceae	Oxygen	0.153096	0.95	-0.0904389	0.379354	1.24902	65	0.447648	Pearson correlation	67
Aminicenantaceae	pH	0.0145706	0.95	-0.226431	0.253891	0.117484	65	0.957092	Pearson correlation	67
Aminicenantaceae	Sulfate	-0.0161527	0.95	-0.25537	0.224929	-0.130244	65	0.951764	Pearson correlation	67
Aminicenantaceae	Iron total	-0.256222	0.95	-0.467648	-0.0170635	-2.13707	65	0.149472	Pearson correlation	67
Aminicenantaceae	IronII	-0.0888608	0.95	-0.322192	0.154649	-0.719264	65	0.685521	Pearson correlation	67
Aminicenantaceae	IronIII	-0.212501	0.95	-0.430723	0.0291983	-1.75328	65	0.254348	Pearson correlation	67
Aminicenantaceae	Nitrate	-0.183911	0.95	-0.406176	0.0588999	-1.50847	65	0.348926	Pearson correlation	67
Aminicenantaceae	Nitrite	-0.222347	0.95	-0.439103	0.0188693	-1.83865	65	0.228704	Pearson correlation	67
Aminicenantaceae	Phosphate	-0.335586	0.95	-0.532842	-0.103739	-2.87213	65	0.0458845	Pearson correlation	67
Aminicenantaceae	OM	-0.0845617	0.95	-0.318305	0.158874	-0.684209	65	0.703215	Pearson correlation	67
Aminicenantaceae	Temperature	0.230025	0.95	-0.0107791	0.445612	1.90562	65	0.208664	Pearson correlation	67
Aminicenantaceae	Depth	0.187696	0.95	-0.0549923	0.409444	1.54063	65	0.334917	Pearson correlation	67
Aminicenantaceae	Salinity	-0.0498531	0.95	-0.286629	0.192663	-0.402429	65	0.826093	Pearson correlation	67
Aminicenantaceae	Oxygen	0.023532	0.95	-0.217908	0.262258	0.189774	65	0.920091	Pearson correlation	67
Anaerolineaceae	pH	-0.0771763	0.95	-0.311608	0.166112	-0.624076	65	0.737791	Pearson correlation	67
Anaerolineaceae	Sulfate	-0.17577	0.95	-0.399127	0.0672794	-1.43951	65	0.373287	Pearson correlation	67
Anaerolineaceae	Iron total	-0.0973316	0.95	-0.329829	0.146297	-0.788456	65	0.65046	Pearson correlation	67
Anaerolineaceae	IronII	-0.203392	0.95	-0.422937	0.0387082	-1.6748	65	0.284274	Pearson correlation	67
Anaerolineaceae	IronIII	0.135624	0.95	-0.108106	0.363975	1.10364	65	0.513413	Pearson correlation	67
Anaerolineaceae	Nitrate	-0.0639546	0.95	-0.299561	0.179004	-0.516676	65	0.770595	Pearson correlation	67
Anaerolineaceae	Nitrite	-0.0968372	0.95	-0.329384	0.146786	-0.784413	65	0.652068	Pearson correlation	67
Anaerolineaceae	Phosphate	-0.171359	0.95	-0.395297	0.0718048	-1.40229	65	0.387851	Pearson correlation	67
Anaerolineaceae	OM	-0.0282807	0.95	-0.266678	0.213377	-0.228097	65	0.907018	Pearson correlation	67
Anaerolineaceae	Temperature	-0.0348345	0.95	-0.272761	0.207107	-0.281015	65	0.885764	Pearson correlation	67
Anaerolineaceae	Depth	0.254136	0.95	0.0148324	0.465903	2.11846	65	0.15156	Pearson correlation	67
Anaerolineaceae	Salinity	0.136084	0.95	-0.107644	0.364381	1.10744	65	0.51127	Pearson correlation	67
Anaerolineaceae	Oxygen	0.11482	0.95	-0.128945	0.345499	0.931869	65	0.592085	Pearson correlation	67
Burkholderiaceae	pH	0.156556	0.95	-0.0869219	0.382384	1.27795	65	0.435993	Pearson correlation	67
Burkholderiaceae	Sulfate	-0.10769	0.95	-0.339126	0.136038	-0.8733	65	0.611794	Pearson correlation	67
Burkholderiaceae	Iron total	-0.157217	0.95	-0.382963	0.0862489	-1.28348	65	0.434226	Pearson correlation	67
Burkholderiaceae	IronII	-0.113528	0.95	-0.344347	0.130232	-0.921252	65	0.597859	Pearson correlation	67
Burkholderiaceae	IronIII	-0.0551384	0.95	-0.291486	0.187554	-0.445217	65	0.80482	Pearson correlation	67
Burkholderiaceae	Nitrate	0.109212	0.95	-0.134526	0.340488	0.885791	65	0.610913	Pearson correlation	67
Burkholderiaceae	Nitrite	-0.162278	0.95	-0.387386	0.0810918	-1.3259	65	0.418169	Pearson correlation	67
Burkholderiaceae	Phosphate	-0.128008	0.95	-0.357232	0.115761	-1.04059	65	0.545441	Pearson correlation	67
Burkholderiaceae	OM	-0.104921	0.95	-0.336646	0.138785	-0.850599	65	0.620357	Pearson correlation	67
Burkholderiaceae	Temperature	-0.340446	0.95	-0.53676	-0.109165	-2.91915	65	0.0418389	Pearson correlation	67
Burkholderiaceae	Depth	0.267484	0.95	0.0291477	0.477041	2.23807	65	0.128304	Pearson correlation	67
Burkholderiaceae	Salinity	-0.122867	0.95	-0.352667	0.12091	-0.998147	65	0.565989	Pearson correlation	67
Burkholderiaceae	Oxygen	0.323577	0.95	0.0903942	0.523125	2.75709	65	0.0559985	Pearson correlation	67
Caldilineaceae	pH	-0.147072	0.95	-0.374065	0.0965478	-1.19876	65	0.470553	Pearson correlation	67
Caldilineaceae	Sulfate	-0.12717	0.95	-0.356489	0.1166	-1.03367	65	0.54818	Pearson correlation	67
Caldilineaceae	Iron total	-0.0564776	0.95	-0.292715	0.186258	-0.456065	65	0.801374	Pearson correlation	67
Caldilineaceae	IronII	-0.0656024	0.95	-0.301067	0.177402	-0.530045	65	0.767678	Pearson correlation	67
Caldilineaceae	IronIII	0.011846	0.95	-0.229014	0.251339	0.0955121	65	0.966893	Pearson correlation	67
Caldilineaceae	Nitrate	0.422849	0.95	0.203289	0.60192	3.76199	65	0.0070223	Pearson correlation	67
Caldilineaceae	Nitrite	0.0953467	0.95	-0.148258	0.328042	0.772228	65	0.654934	Pearson correlation	67
Caldilineaceae	Phosphate	-0.0986513	0.95	-0.331016	0.144993	-0.799251	65	0.646727	Pearson correlation	67
Caldilineaceae	OM	0.00184243	0.95	-0.238472	0.241944	0.0148541	65	0.990708	Pearson correlation	67
Caldilineaceae	Temperature	0.0315332	0.95	-0.210268	0.269699	0.254355	65	0.894605	Pearson correlation	67
Caldilineaceae	Depth	0.205347	0.95	-0.03667	0.424612	1.69161	65	0.27824	Pearson correlation	67
Caldilineaceae	Salinity	0.315085	0.95	0.0810071	0.516222	2.67663	65	0.0615104	Pearson correlation	67
Caldilineaceae	Oxygen	0.0207125	0.95	-0.220594	0.259629	0.167025	65	0.931203	Pearson correlation	67
Calditrichaceae	pH	-0.192944	0.95	-0.413967	0.0495613	-1.58536	65	0.318269	Pearson correlation	67
Calditrichaceae	Sulfate	-0.00678352	0.95	-0.24659	0.233806	-0.0546917	65	0.983281	Pearson correlation	67
Calditrichaceae	Iron total	-0.00217758	0.95	-0.242259	0.238156	-0.0175562	65	0.990708	Pearson correlation	67
Calditrichaceae	IronII	0.102698	0.95	-0.140989	0.334651	0.832377	65	0.629535	Pearson correlation	67
Calditrichaceae	IronIII	-0.133746	0.95	-0.362315	0.109996	-1.08807	65	0.521873	Pearson correlation	67
Calditrichaceae	Nitrate	-0.00485433	0.95	-0.244778	0.235629	-0.0391373	65	0.986462	Pearson correlation	67
Calditrichaceae	Nitrite	0.0242983	0.95	-0.217178	0.262972	0.195957	65	0.917547	Pearson correlation	67
Calditrichaceae	Phosphate	-0.00409421	0.95	-0.244063	0.236347	-0.0330089	65	0.986938	Pearson correlation	67
Calditrichaceae	OM	-0.232559	0.95	-0.447755	0.008102	-1.92781	65	0.202844	Pearson correlation	67
Calditrichaceae	Temperature	0.0115665	0.95	-0.229279	0.251078	0.0932586	65	0.96701	Pearson correlation	67
Calditrichaceae	Depth	0.0655728	0.95	-0.177431	0.30104	0.529805	65	0.767678	Pearson correlation	67
Calditrichaceae	Salinity	0.0802292	0.95	-0.163123	0.314379	0.64892	65	0.723904	Pearson correlation	67
Calditrichaceae	Oxygen	-0.134537	0.95	-0.363014	0.109201	-1.09462	65	0.519418	Pearson correlation	67
Chlorobiaceae	pH	-0.0957624	0.95	-0.328416	0.147847	-0.775625	65	0.654934	Pearson correlation	67
Chlorobiaceae	Sulfate	-0.208752	0.95	-0.427523	0.0331177	-1.72092	65	0.267365	Pearson correlation	67
Chlorobiaceae	Iron total	-0.23589	0.95	-0.450568	0.00457818	-1.95703	65	0.195523	Pearson correlation	67
Chlorobiaceae	IronII	-0.18754	0.95	-0.40931	0.0551535	-1.53931	65	0.334995	Pearson correlation	67
Chlorobiaceae	IronIII	-0.0607933	0.95	-0.29667	0.182074	-0.491039	65	0.783294	Pearson correlation	67
Chlorobiaceae	Nitrate	-0.142511	0.95	-0.370052	0.10116	-1.16081	65	0.486497	Pearson correlation	67
Chlorobiaceae	Nitrite	-0.168931	0.95	-0.393185	0.0742924	-1.38182	65	0.396933	Pearson correlation	67
Chlorobiaceae	Phosphate	-0.19333	0.95	-0.414298	0.0491621	-1.58864	65	0.317615	Pearson correlation	67
Chlorobiaceae	OM	-0.00928993	0.95	-0.248943	0.231435	-0.074901	65	0.973973	Pearson correlation	67
Chlorobiaceae	Temperature	0.08365	0.95	-0.159769	0.317479	0.67678	65	0.707136	Pearson correlation	67
Chlorobiaceae	Depth	0.136954	0.95	-0.106767	0.36515	1.11466	65	0.509663	Pearson correlation	67
Chlorobiaceae	Salinity	0.259097	0.95	0.0201418	0.470051	2.16276	65	0.144057	Pearson correlation	67
Chlorobiaceae	Oxygen	0.0337243	0.95	-0.208171	0.271732	0.272049	65	0.888734	Pearson correlation	67
Chromatiaceae	pH	-0.0268871	0.95	-0.265382	0.214708	-0.216849	65	0.911905	Pearson correlation	67
Chromatiaceae	Sulfate	-0.115387	0.95	-0.346005	0.12838	-0.936533	65	0.590757	Pearson correlation	67
Chromatiaceae	Iron total	0.391559	0.95	0.167064	0.577455	3.43079	65	0.0143126	Pearson correlation	67
Chromatiaceae	IronII	0.359195	0.95	0.130223	0.551794	3.10301	65	0.0294368	Pearson correlation	67
Chromatiaceae	IronIII	0.0398306	0.95	-0.202314	0.277385	0.32138	65	0.867339	Pearson correlation	67
Chromatiaceae	Nitrate	0.296146	0.95	0.0602214	0.500734	2.49974	65	0.0844818	Pearson correlation	67
Chromatiaceae	Nitrite	0.269751	0.95	0.0315893	0.478927	2.25853	65	0.125013	Pearson correlation	67
Chromatiaceae	Phosphate	0.485599	0.95	0.277793	0.649989	4.4785	65	0.00104942	Pearson correlation	67
Chromatiaceae	OM	-0.0781816	0.95	-0.312521	0.165128	-0.632256	65	0.734094	Pearson correlation	67
Chromatiaceae	Temperature	-0.106072	0.95	-0.337677	0.137644	-0.86003	65	0.615839	Pearson correlation	67
Chromatiaceae	Depth	-0.441114	0.95	-0.616047	-0.224717	-3.96275	65	0.00413949	Pearson correlation	67
Chromatiaceae	Salinity	-0.0961044	0.95	-0.328724	0.147509	-0.778422	65	0.654092	Pearson correlation	67
Chromatiaceae	Oxygen	-0.164979	0.95	-0.389742	0.0783344	-1.34858	65	0.410263	Pearson correlation	67
Cyclobacteriaceae	pH	0.283994	0.95	0.0469912	0.490726	2.38796	65	0.101337	Pearson correlation	67
Cyclobacteriaceae	Sulfate	0.371403	0.95	0.144045	0.561516	3.22503	65	0.0216973	Pearson correlation	67
Cyclobacteriaceae	Iron total	0.227983	0.95	-0.0129336	0.443883	1.88777	65	0.213273	Pearson correlation	67
Cyclobacteriaceae	IronII	-0.0139605	0.95	-0.25332	0.227009	-0.112564	65	0.959166	Pearson correlation	67
Cyclobacteriaceae	IronIII	0.307725	0.95	0.0729054	0.510219	2.60749	65	0.0697912	Pearson correlation	67
Cyclobacteriaceae	Nitrate	0.119885	0.95	-0.123892	0.350014	0.973562	65	0.575177	Pearson correlation	67
Cyclobacteriaceae	Nitrite	-0.0272341	0.95	-0.265705	0.214377	-0.21965	65	0.911905	Pearson correlation	67
Cyclobacteriaceae	Phosphate	0.322059	0.95	0.0887129	0.521893	2.74265	65	0.056777	Pearson correlation	67
Cyclobacteriaceae	OM	-0.181481	0.95	-0.404074	0.0614048	-1.48785	65	0.356905	Pearson correlation	67
Cyclobacteriaceae	Temperature	-0.0436731	0.95	-0.280935	0.198619	-0.35244	65	0.851848	Pearson correlation	67
Cyclobacteriaceae	Depth	-0.32345	0.95	-0.523022	-0.0902538	-2.75588	65	0.0559985	Pearson correlation	67
Cyclobacteriaceae	Salinity	-0.333162	0.95	-0.530885	-0.101039	-2.84879	65	0.0474825	Pearson correlation	67
Cyclobacteriaceae	Oxygen	-0.112789	0.95	-0.343686	0.130968	-0.915173	65	0.599721	Pearson correlation	67
Desulfocapsaceae	pH	-0.0661618	0.95	-0.301578	0.176858	-0.534585	65	0.76735	Pearson correlation	67
Desulfocapsaceae	Sulfate	-0.111168	0.95	-0.342238	0.132581	-0.901854	65	0.602563	Pearson correlation	67
Desulfocapsaceae	Iron total	0.165495	0.95	-0.0778071	0.390192	1.35292	65	0.408589	Pearson correlation	67
Desulfocapsaceae	IronII	0.163634	0.95	-0.079708	0.388569	1.33728	65	0.413644	Pearson correlation	67
Desulfocapsaceae	IronIII	0.00176249	0.95	-0.238547	0.241869	0.0142097	65	0.990708	Pearson correlation	67
Desulfocapsaceae	Nitrate	-0.157639	0.95	-0.383333	0.085819	-1.28702	65	0.433627	Pearson correlation	67
Desulfocapsaceae	Nitrite	0.152256	0.95	-0.0912909	0.378618	1.24201	65	0.449187	Pearson correlation	67
Desulfocapsaceae	Phosphate	0.0739003	0.95	-0.169314	0.30863	0.597437	65	0.749325	Pearson correlation	67
Desulfocapsaceae	OM	0.248213	0.95	0.00851186	0.460939	2.06581	65	0.163531	Pearson correlation	67
Desulfocapsaceae	Temperature	0.0829894	0.95	-0.160417	0.316881	0.671398	65	0.710463	Pearson correlation	67
Desulfocapsaceae	Depth	-0.316718	0.95	-0.517552	-0.0828093	-2.69205	65	0.0608242	Pearson correlation	67
Desulfocapsaceae	Salinity	0.310942	0.95	0.0764429	0.512846	2.63765	65	0.0662165	Pearson correlation	67
Desulfocapsaceae	Oxygen	-0.167147	0.95	-0.391631	0.0761181	-1.36681	65	0.402327	Pearson correlation	67
Desulfomicrobiaceae	pH	-0.281418	0.95	-0.488598	-0.0441975	-2.36443	65	0.105703	Pearson correlation	67
Desulfomicrobiaceae	Sulfate	-0.091273	0.95	-0.32437	0.152274	-0.738951	65	0.677472	Pearson correlation	67
Desulfomicrobiaceae	Iron total	0.31557	0.95	0.0815428	0.516618	2.68121	65	0.0615104	Pearson correlation	67
Desulfomicrobiaceae	IronII	0.351668	0.95	0.121744	0.545773	3.0287	65	0.033301	Pearson correlation	67
Desulfomicrobiaceae	IronIII	-0.0472027	0.95	-0.284189	0.195219	-0.380985	65	0.834965	Pearson correlation	67
Desulfomicrobiaceae	Nitrate	-0.0594832	0.95	-0.29547	0.183345	-0.480419	65	0.787364	Pearson correlation	67
Desulfomicrobiaceae	Nitrite	0.448438	0.95	0.233368	0.62168	4.04494	65	0.00349892	Pearson correlation	67
Desulfomicrobiaceae	Phosphate	0.167239	0.95	-0.0760236	0.391712	1.36759	65	0.402327	Pearson correlation	67
Desulfomicrobiaceae	OM	0.421121	0.95	0.201272	0.600577	3.74329	65	0.00718586	Pearson correlation	67
Desulfomicrobiaceae	Temperature	0.201512	0.95	-0.0406652	0.421326	1.65867	65	0.289622	Pearson correlation	67
Desulfomicrobiaceae	Depth	-0.198653	0.95	-0.418873	0.0436384	-1.63416	65	0.298283	Pearson correlation	67
Desulfomicrobiaceae	Salinity	0.318232	0.95	0.0844808	0.518783	2.70636	65	0.0599994	Pearson correlation	67
Desulfomicrobiaceae	Oxygen	-0.267738	0.95	-0.477253	-0.0294219	-2.24037	65	0.128304	Pearson correlation	67
Desulfosarcinaceae	pH	0.199054	0.95	-0.0432216	0.419218	1.63759	65	0.29739	Pearson correlation	67
Desulfosarcinaceae	Sulfate	0.310969	0.95	0.076473	0.512868	2.6379	65	0.0662165	Pearson correlation	67
Desulfosarcinaceae	Iron total	0.249341	0.95	0.00971462	0.461886	2.07582	65	0.161084	Pearson correlation	67
Desulfosarcinaceae	IronII	0.254001	0.95	0.0146891	0.465791	2.11726	65	0.15156	Pearson correlation	67
Desulfosarcinaceae	IronIII	-0.00686363	0.95	-0.246666	0.23373	-0.0553376	65	0.983281	Pearson correlation	67
Desulfosarcinaceae	Nitrate	0.0547635	0.95	-0.187917	0.291142	0.442181	65	0.805791	Pearson correlation	67
Desulfosarcinaceae	Nitrite	0.21086	0.95	-0.0309141	0.429324	1.73911	65	0.259723	Pearson correlation	67
Desulfosarcinaceae	Phosphate	0.407849	0.95	0.185847	0.590233	3.60132	65	0.00981593	Pearson correlation	67
Desulfosarcinaceae	OM	-0.0365543	0.95	-0.274354	0.205458	-0.294908	65	0.879116	Pearson correlation	67
Desulfosarcinaceae	Temperature	-0.107023	0.95	-0.338528	0.1367	-0.867828	65	0.613095	Pearson correlation	67
Desulfosarcinaceae	Depth	-0.309839	0.95	-0.511945	-0.0752291	-2.62729	65	0.0674848	Pearson correlation	67
Desulfosarcinaceae	Salinity	-0.0557425	0.95	-0.292041	0.18697	-0.45011	65	0.803458	Pearson correlation	67
Desulfosarcinaceae	Oxygen	-0.229221	0.95	-0.444931	0.0116278	-1.89859	65	0.210618	Pearson correlation	67
Dethiosulfatibacteraceae	pH	-0.0064191	0.95	-0.246248	0.234151	-0.0517535	65	0.983386	Pearson correlation	67
Dethiosulfatibacteraceae	Sulfate	-0.0274108	0.95	-0.265869	0.214208	-0.221076	65	0.911676	Pearson correlation	67
Dethiosulfatibacteraceae	Iron total	-0.272443	0.95	-0.481163	-0.0344921	-2.28287	65	0.121181	Pearson correlation	67
Dethiosulfatibacteraceae	IronII	-0.0994813	0.95	-0.331762	0.144173	-0.806042	65	0.643686	Pearson correlation	67
Dethiosulfatibacteraceae	IronIII	-0.219584	0.95	-0.436756	0.0217729	-1.81463	65	0.236437	Pearson correlation	67
Dethiosulfatibacteraceae	Nitrate	-0.214544	0.95	-0.432466	0.0270588	-1.77095	65	0.250263	Pearson correlation	67
Dethiosulfatibacteraceae	Nitrite	-0.200872	0.95	-0.420777	0.0413313	-1.65317	65	0.291676	Pearson correlation	67
Dethiosulfatibacteraceae	Phosphate	-0.290415	0.95	-0.496021	-0.0539714	-2.44686	65	0.0908163	Pearson correlation	67
Dethiosulfatibacteraceae	OM	-0.118555	0.95	-0.34883	0.125219	-0.962612	65	0.579833	Pearson correlation	67
Dethiosulfatibacteraceae	Temperature	0.207841	0.95	-0.0340683	0.426745	1.71308	65	0.270103	Pearson correlation	67
Dethiosulfatibacteraceae	Depth	0.132284	0.95	-0.111466	0.361021	1.07596	65	0.528038	Pearson correlation	67
Dethiosulfatibacteraceae	Salinity	0.170974	0.95	-0.0721994	0.394962	1.39904	65	0.38889	Pearson correlation	67
Dethiosulfatibacteraceae	Oxygen	-0.0249593	0.95	-0.263588	0.216548	-0.201291	65	0.916385	Pearson correlation	67
envOPS12	pH	0.284817	0.95	0.0478841	0.491406	2.39548	65	0.100051	Pearson correlation	67
envOPS12	Sulfate	0.440296	0.95	0.223752	0.615416	3.95363	65	0.00420587	Pearson correlation	67
envOPS12	Iron total	-0.214982	0.95	-0.432839	0.0266002	-1.77474	65	0.249429	Pearson correlation	67
envOPS12	IronII	-0.107691	0.95	-0.339127	0.136037	-0.873312	65	0.611794	Pearson correlation	67
envOPS12	IronIII	-0.136042	0.95	-0.364344	0.107686	-1.1071	65	0.51127	Pearson correlation	67
envOPS12	Nitrate	-0.0385131	0.95	-0.276167	0.203579	-0.310733	65	0.871086	Pearson correlation	67
envOPS12	Nitrite	-0.145218	0.95	-0.372435	0.0984238	-1.18333	65	0.475817	Pearson correlation	67
envOPS12	Phosphate	-0.198861	0.95	-0.419053	0.0434215	-1.63594	65	0.297795	Pearson correlation	67
envOPS12	OM	0.00557852	0.95	-0.234945	0.245458	0.0449762	65	0.986179	Pearson correlation	67
envOPS12	Temperature	-0.122396	0.95	-0.352249	0.121381	-0.994265	65	0.565989	Pearson correlation	67
envOPS12	Depth	0.292803	0.95	0.0565733	0.497986	2.46886	65	0.0872777	Pearson correlation	67
envOPS12	Salinity	-0.228706	0.95	-0.444495	0.0121711	-1.89409	65	0.211973	Pearson correlation	67
envOPS12	Oxygen	0.204734	0.95	-0.0373094	0.424087	1.68634	65	0.27996	Pearson correlation	67
Fermentibacteraceae	pH	-0.0690393	0.95	-0.304203	0.174056	-0.557944	65	0.760405	Pearson correlation	67
Fermentibacteraceae	Sulfate	-0.1734	0.95	-0.39707	0.0697124	-1.4195	65	0.380208	Pearson correlation	67
Fermentibacteraceae	Iron total	-0.109409	0.95	-0.340664	0.13433	-0.887407	65	0.610913	Pearson correlation	67
Fermentibacteraceae	IronII	-0.227898	0.95	-0.443811	0.0130231	-1.88703	65	0.213273	Pearson correlation	67
Fermentibacteraceae	IronIII	0.151522	0.95	-0.0920368	0.377973	1.23588	65	0.452572	Pearson correlation	67
Fermentibacteraceae	Nitrate	-0.0752056	0.95	-0.309817	0.168039	-0.608049	65	0.746296	Pearson correlation	67
Fermentibacteraceae	Nitrite	-0.112314	0.95	-0.343262	0.131441	-0.911268	65	0.600442	Pearson correlation	67
Fermentibacteraceae	Phosphate	-0.180696	0.95	-0.403395	0.0622131	-1.4812	65	0.357861	Pearson correlation	67
Fermentibacteraceae	OM	-0.0237146	0.95	-0.262428	0.217734	-0.191247	65	0.919518	Pearson correlation	67
Fermentibacteraceae	Temperature	-0.0406595	0.95	-0.278151	0.201517	-0.328079	65	0.865328	Pearson correlation	67
Fermentibacteraceae	Depth	0.263773	0.95	0.0251587	0.473952	2.20469	65	0.134841	Pearson correlation	67
Fermentibacteraceae	Salinity	0.131822	0.95	-0.111931	0.360612	1.07214	65	0.528614	Pearson correlation	67
Fermentibacteraceae	Oxygen	0.131933	0.95	-0.11182	0.36071	1.07306	65	0.528517	Pearson correlation	67
Flavobacteriaceae	pH	0.127554	0.95	-0.116216	0.356829	1.03684	65	0.547303	Pearson correlation	67
Flavobacteriaceae	Sulfate	0.195684	0.95	-0.0467208	0.416323	1.60876	65	0.30942	Pearson correlation	67
Flavobacteriaceae	Iron total	-0.274152	0.95	-0.482581	-0.0363365	-2.29834	65	0.119378	Pearson correlation	67
Flavobacteriaceae	IronII	-0.35849	0.95	-0.551231	-0.129426	-3.09602	65	0.0294801	Pearson correlation	67
Flavobacteriaceae	IronIII	0.108573	0.95	-0.135161	0.339917	0.880549	65	0.611794	Pearson correlation	67
Flavobacteriaceae	Nitrate	-0.174257	0.95	-0.397814	0.0688324	-1.42674	65	0.377061	Pearson correlation	67
Flavobacteriaceae	Nitrite	-0.407763	0.95	-0.590166	-0.185748	-3.60041	65	0.00981593	Pearson correlation	67
Flavobacteriaceae	Phosphate	-0.270432	0.95	-0.479493	-0.0323231	-2.26468	65	0.125013	Pearson correlation	67
Flavobacteriaceae	OM	-0.346416	0.95	-0.54156	-0.115847	-2.97724	65	0.0371988	Pearson correlation	67
Flavobacteriaceae	Temperature	-0.0956005	0.95	-0.328271	0.148007	-0.774302	65	0.654934	Pearson correlation	67
Flavobacteriaceae	Depth	0.545697	0.95	0.351574	0.694827	5.25017	65	8.30885e-05	Pearson correlation	67
Flavobacteriaceae	Salinity	-0.559279	0.95	-0.704802	-0.368588	-5.43928	65	4.49618e-05	Pearson correlation	67
Flavobacteriaceae	Oxygen	0.297656	0.95	0.0618714	0.501974	2.51372	65	0.0829133	Pearson correlation	67
Halieaceae	pH	-0.0702099	0.95	-0.30527	0.172915	-0.567451	65	0.75673	Pearson correlation	67
Halieaceae	Sulfate	-0.101028	0.95	-0.333152	0.142642	-0.8187	65	0.637445	Pearson correlation	67
Halieaceae	Iron total	0.385357	0.95	0.159955	0.572566	3.36688	65	0.0162549	Pearson correlation	67
Halieaceae	IronII	0.178655	0.95	-0.0643135	0.401628	1.46391	65	0.365174	Pearson correlation	67
Halieaceae	IronIII	0.262198	0.95	0.0234678	0.472639	2.19055	65	0.138471	Pearson correlation	67
Halieaceae	Nitrate	0.219349	0.95	-0.0220198	0.436556	1.81259	65	0.236942	Pearson correlation	67
Halieaceae	Nitrite	0.306368	0.95	0.0714151	0.50911	2.59479	65	0.0710263	Pearson correlation	67
Halieaceae	Phosphate	0.474013	0.95	0.263846	0.641212	4.34019	65	0.00160526	Pearson correlation	67
Halieaceae	OM	0.122769	0.95	-0.121008	0.35258	0.997343	65	0.565989	Pearson correlation	67
Halieaceae	Temperature	0.221628	0.95	-0.0196257	0.438492	1.83239	65	0.23012	Pearson correlation	67
Halieaceae	Depth	-0.67698	0.95	-0.7889	-0.52159	-7.41573	65	2.36425e-08	Pearson correlation	67
Halieaceae	Salinity	0.338665	0.95	0.107175	0.535325	2.90189	65	0.0434218	Pearson correlation	67
Halieaceae	Oxygen	-0.250187	0.95	-0.462595	-0.0106168	-2.08333	65	0.159583	Pearson correlation	67
Hydrogenophilaceae	pH	-0.0953427	0.95	-0.328039	0.148261	-0.772195	65	0.654934	Pearson correlation	67
Hydrogenophilaceae	Sulfate	0.0561277	0.95	-0.186597	0.292394	0.45323	65	0.801374	Pearson correlation	67
Hydrogenophilaceae	Iron total	0.148769	0.95	-0.0948284	0.375557	1.21291	65	0.461906	Pearson correlation	67
Hydrogenophilaceae	IronII	0.216673	0.95	-0.0248279	0.434279	1.78938	65	0.245672	Pearson correlation	67
Hydrogenophilaceae	IronIII	-0.0871514	0.95	-0.320647	0.15633	-0.705321	65	0.690614	Pearson correlation	67
Hydrogenophilaceae	Nitrate	-0.00501938	0.95	-0.244933	0.235473	-0.0404681	65	0.986462	Pearson correlation	67
Hydrogenophilaceae	Nitrite	0.113033	0.95	-0.130725	0.343904	0.917181	65	0.598688	Pearson correlation	67
Hydrogenophilaceae	Phosphate	0.342237	0.95	0.111167	0.538201	2.93653	65	0.0405374	Pearson correlation	67
Hydrogenophilaceae	OM	-0.111401	0.95	-0.342446	0.132349	-0.903771	65	0.602461	Pearson correlation	67
Hydrogenophilaceae	Temperature	-0.334251	0.95	-0.531764	-0.102252	-2.85927	65	0.0470382	Pearson correlation	67
Hydrogenophilaceae	Depth	-0.00511138	0.95	-0.245019	0.235386	-0.0412098	65	0.986462	Pearson correlation	67
Hydrogenophilaceae	Salinity	-0.0870091	0.95	-0.320519	0.15647	-0.704161	65	0.690879	Pearson correlation	67
Hydrogenophilaceae	Oxygen	0.0880797	0.95	-0.155417	0.321486	0.712892	65	0.689156	Pearson correlation	67
Ignavibacteriaceae	pH	-0.114998	0.95	-0.345658	0.128768	-0.933332	65	0.591499	Pearson correlation	67
Ignavibacteriaceae	Sulfate	0.215905	0.95	-0.0256334	0.433625	1.78273	65	0.24742	Pearson correlation	67
Ignavibacteriaceae	Iron total	0.214478	0.95	-0.0271287	0.432409	1.77037	65	0.250263	Pearson correlation	67
Ignavibacteriaceae	IronII	0.105382	0.95	-0.138328	0.337058	0.854374	65	0.618738	Pearson correlation	67
Ignavibacteriaceae	IronIII	0.138345	0.95	-0.105365	0.366378	1.1262	65	0.507365	Pearson correlation	67
Ignavibacteriaceae	Nitrate	0.0873111	0.95	-0.156173	0.320792	0.706623	65	0.690614	Pearson correlation	67
Ignavibacteriaceae	Nitrite	0.0595919	0.95	-0.18324	0.29557	0.4813	65	0.787315	Pearson correlation	67
Ignavibacteriaceae	Phosphate	0.397785	0.95	0.174224	0.582349	3.4955	65	0.0124884	Pearson correlation	67
Ignavibacteriaceae	OM	0.0322895	0.95	-0.209544	0.270401	0.260462	65	0.890699	Pearson correlation	67
Ignavibacteriaceae	Temperature	-0.208753	0.95	-0.427523	0.0331166	-1.72093	65	0.267365	Pearson correlation	67
Ignavibacteriaceae	Depth	0.191716	0.95	-0.0508337	0.412909	1.57488	65	0.322036	Pearson correlation	67
Ignavibacteriaceae	Salinity	-0.315328	0.95	-0.516421	-0.0812755	-2.67893	65	0.0615104	Pearson correlation	67
Ignavibacteriaceae	Oxygen	-0.0381634	0.95	-0.275843	0.203915	-0.307908	65	0.871863	Pearson correlation	67
Ilumatobacteraceae	pH	-0.143393	0.95	-0.370829	0.100269	-1.16814	65	0.483092	Pearson correlation	67
Ilumatobacteraceae	Sulfate	-0.109048	0.95	-0.340342	0.134688	-0.884452	65	0.610913	Pearson correlation	67
Ilumatobacteraceae	Iron total	0.0860769	0.95	-0.157386	0.319676	0.696559	65	0.695604	Pearson correlation	67
Ilumatobacteraceae	IronII	0.090296	0.95	-0.153236	0.323488	0.730975	65	0.682251	Pearson correlation	67
Ilumatobacteraceae	IronIII	-0.0056986	0.95	-0.245571	0.234831	-0.0459444	65	0.986179	Pearson correlation	67
Ilumatobacteraceae	Nitrate	0.00207026	0.95	-0.238257	0.242158	0.016691	65	0.990708	Pearson correlation	67
Ilumatobacteraceae	Nitrite	0.0490686	0.95	-0.19342	0.285907	0.396081	65	0.829665	Pearson correlation	67
Ilumatobacteraceae	Phosphate	0.156429	0.95	-0.0870504	0.382274	1.27689	65	0.436156	Pearson correlation	67
Ilumatobacteraceae	OM	-0.181748	0.95	-0.404306	0.0611292	-1.49012	65	0.356552	Pearson correlation	67
Ilumatobacteraceae	Temperature	-0.360556	0.95	-0.552881	-0.131759	-3.11652	65	0.0286369	Pearson correlation	67
Ilumatobacteraceae	Depth	0.0352424	0.95	-0.206716	0.273139	0.28431	65	0.883583	Pearson correlation	67
Ilumatobacteraceae	Salinity	-0.205299	0.95	-0.42457	0.03672	-1.6912	65	0.27824	Pearson correlation	67
Ilumatobacteraceae	Oxygen	0.176501	0.95	-0.0665279	0.399761	1.4457	65	0.371443	Pearson correlation	67
Lentimicrobiaceae	pH	-0.0816557	0.95	-0.315673	0.161725	-0.660535	65	0.716225	Pearson correlation	67
Lentimicrobiaceae	Sulfate	-0.15465	0.95	-0.380716	0.0888598	-1.26201	65	0.442892	Pearson correlation	67
Lentimicrobiaceae	Iron total	-0.0861722	0.95	-0.319762	0.157292	-0.697336	65	0.695583	Pearson correlation	67
Lentimicrobiaceae	IronII	-0.181681	0.95	-0.404247	0.0611987	-1.48955	65	0.356552	Pearson correlation	67
Lentimicrobiaceae	IronIII	0.122126	0.95	-0.121651	0.352008	0.992039	65	0.566877	Pearson correlation	67
Lentimicrobiaceae	Nitrate	-0.045607	0.95	-0.282718	0.196757	-0.368079	65	0.841481	Pearson correlation	67
Lentimicrobiaceae	Nitrite	-0.059075	0.95	-0.295096	0.183741	-0.477111	65	0.789086	Pearson correlation	67
Lentimicrobiaceae	Phosphate	-0.151359	0.95	-0.377831	0.0922017	-1.23452	65	0.452973	Pearson correlation	67
Lentimicrobiaceae	OM	-0.0722932	0.95	-0.307168	0.170883	-0.584375	65	0.750721	Pearson correlation	67
Lentimicrobiaceae	Temperature	-0.0465568	0.95	-0.283594	0.195842	-0.37576	65	0.837134	Pearson correlation	67
Lentimicrobiaceae	Depth	0.241674	0.95	0.00155569	0.455443	2.00796	65	0.182311	Pearson correlation	67
Lentimicrobiaceae	Salinity	0.149738	0.95	-0.0938463	0.376408	1.22099	65	0.458428	Pearson correlation	67
Lentimicrobiaceae	Oxygen	0.0875373	0.95	-0.155951	0.320996	0.708468	65	0.689989	Pearson correlation	67
Magnetomoraceae	pH	0.109299	0.95	-0.13444	0.340566	0.886505	65	0.610913	Pearson correlation	67
Magnetomoraceae	Sulfate	0.180226	0.95	-0.0626971	0.402988	1.47722	65	0.359303	Pearson correlation	67
Magnetomoraceae	Iron total	-0.137892	0.95	-0.365978	0.105822	-1.12244	65	0.507365	Pearson correlation	67
Magnetomoraceae	IronII	-0.0568296	0.95	-0.293038	0.185917	-0.458917	65	0.799684	Pearson correlation	67
Magnetomoraceae	IronIII	-0.102875	0.95	-0.33481	0.140813	-0.833828	65	0.629535	Pearson correlation	67
Magnetomoraceae	Nitrate	-0.0544434	0.95	-0.290848	0.188227	-0.439589	65	0.806744	Pearson correlation	67
Magnetomoraceae	Nitrite	-0.107404	0.95	-0.33887	0.136322	-0.870957	65	0.611794	Pearson correlation	67
Magnetomoraceae	Phosphate	-0.309493	0.95	-0.511663	-0.0748493	-2.62405	65	0.0677794	Pearson correlation	67
Magnetomoraceae	OM	-0.0836564	0.95	-0.317485	0.159763	-0.676832	65	0.707136	Pearson correlation	67
Magnetomoraceae	Temperature	0.211577	0.95	-0.0301644	0.429935	1.7453	65	0.257494	Pearson correlation	67
Magnetomoraceae	Depth	0.253744	0.95	0.0144138	0.465575	2.11497	65	0.151959	Pearson correlation	67
Magnetomoraceae	Salinity	-0.0417008	0.95	-0.279114	0.200516	-0.336495	65	0.862448	Pearson correlation	67
Magnetomoraceae	Oxygen	0.0590567	0.95	-0.183759	0.295079	0.476963	65	0.789086	Pearson correlation	67
Marinilabiliaceae	pH	-0.0723257	0.95	-0.307197	0.170851	-0.58464	65	0.750721	Pearson correlation	67
Marinilabiliaceae	Sulfate	-0.174469	0.95	-0.397998	0.0686156	-1.42852	65	0.376446	Pearson correlation	67
Marinilabiliaceae	Iron total	-0.10466	0.95	-0.336411	0.139044	-0.848454	65	0.620917	Pearson correlation	67
Marinilabiliaceae	IronII	-0.218305	0.95	-0.435668	0.0231158	-1.80353	65	0.240447	Pearson correlation	67
Marinilabiliaceae	IronIII	0.145325	0.95	-0.0983153	0.37253	1.18422	65	0.475817	Pearson correlation	67
Marinilabiliaceae	Nitrate	-0.0707804	0.95	-0.30579	0.172359	-0.572085	65	0.754748	Pearson correlation	67
Marinilabiliaceae	Nitrite	-0.106225	0.95	-0.337814	0.137492	-0.861285	65	0.615839	Pearson correlation	67
Marinilabiliaceae	Phosphate	-0.177085	0.95	-0.400267	0.0659281	-1.45063	65	0.369888	Pearson correlation	67
Marinilabiliaceae	OM	-0.025539	0.95	-0.264127	0.215995	-0.205969	65	0.913321	Pearson correlation	67
Marinilabiliaceae	Temperature	-0.0383699	0.95	-0.276034	0.203716	-0.309576	65	0.871086	Pearson correlation	67
Marinilabiliaceae	Depth	0.260102	0.95	0.0212186	0.47089	2.17175	65	0.142664	Pearson correlation	67
Marinilabiliaceae	Salinity	0.133615	0.95	-0.110128	0.362199	1.08699	65	0.521873	Pearson correlation	67
Marinilabiliaceae	Oxygen	0.125206	0.95	-0.118569	0.354745	1.01745	65	0.557477	Pearson correlation	67
NaphS2	pH	0.00473305	0.95	-0.235744	0.244664	0.0381595	65	0.986462	Pearson correlation	67
NaphS2	Sulfate	0.0711496	0.95	-0.171999	0.306126	0.575084	65	0.754093	Pearson correlation	67
NaphS2	Iron total	-0.222036	0.95	-0.438839	0.0191964	-1.83594	65	0.229016	Pearson correlation	67
NaphS2	IronII	0.00560728	0.95	-0.234918	0.245485	0.0452081	65	0.986179	Pearson correlation	67
NaphS2	IronIII	-0.289509	0.95	-0.495275	-0.0529847	-2.43852	65	0.0917701	Pearson correlation	67
NaphS2	Nitrate	-0.0715511	0.95	-0.306492	0.171607	-0.578346	65	0.753219	Pearson correlation	67
NaphS2	Nitrite	-0.0378181	0.95	-0.275524	0.204246	-0.305118	65	0.872941	Pearson correlation	67
NaphS2	Phosphate	-0.321753	0.95	-0.521645	-0.0883745	-2.73974	65	0.056777	Pearson correlation	67
NaphS2	OM	-0.073762	0.95	-0.308504	0.169449	-0.596313	65	0.749325	Pearson correlation	67
NaphS2	Temperature	-0.0128834	0.95	-0.252311	0.228031	-0.103878	65	0.962475	Pearson correlation	67
NaphS2	Depth	0.380995	0.95	0.154968	0.569119	3.32225	65	0.0181766	Pearson correlation	67
NaphS2	Salinity	-0.00589656	0.95	-0.245757	0.234644	-0.0475404	65	0.986135	Pearson correlation	67
NaphS2	Oxygen	-0.00316424	0.95	-0.243188	0.237225	-0.025511	65	0.988378	Pearson correlation	67
Peptostreptococcaceae	pH	0.201848	0.95	-0.0403157	0.421614	1.66155	65	0.288733	Pearson correlation	67
Peptostreptococcaceae	Sulfate	0.234559	0.95	-0.00598644	0.449445	1.94535	65	0.198064	Pearson correlation	67
Peptostreptococcaceae	Iron total	-0.159238	0.95	-0.384731	0.0841907	-1.30041	65	0.429184	Pearson correlation	67
Peptostreptococcaceae	IronII	-0.076789	0.95	-0.311256	0.166491	-0.620926	65	0.737791	Pearson correlation	67
Peptostreptococcaceae	IronIII	-0.104565	0.95	-0.336326	0.139138	-0.847678	65	0.620917	Pearson correlation	67
Peptostreptococcaceae	Nitrate	-0.108471	0.95	-0.339826	0.135262	-0.879715	65	0.611794	Pearson correlation	67
Peptostreptococcaceae	Nitrite	-0.129159	0.95	-0.358253	0.114605	-1.05011	65	0.542605	Pearson correlation	67
Peptostreptococcaceae	Phosphate	-0.385589	0.95	-0.572748	-0.16022	-3.36926	65	0.0162549	Pearson correlation	67
Peptostreptococcaceae	OM	-0.153936	0.95	-0.38009	0.0895851	-1.25604	65	0.445451	Pearson correlation	67
Peptostreptococcaceae	Temperature	0.258051	0.95	0.0190211	0.469177	2.1534	65	0.146005	Pearson correlation	67
Peptostreptococcaceae	Depth	0.136864	0.95	-0.106858	0.365071	1.11391	65	0.509663	Pearson correlation	67
Peptostreptococcaceae	Salinity	-0.0680979	0.95	-0.303344	0.174973	-0.5503	65	0.762744	Pearson correlation	67
Peptostreptococcaceae	Oxygen	0.0120406	0.95	-0.22883	0.251522	0.0970817	65	0.96657	Pearson correlation	67
Prolixibacteraceae	pH	-0.106118	0.95	-0.337718	0.137598	-0.860407	65	0.615839	Pearson correlation	67
Prolixibacteraceae	Sulfate	-0.0613741	0.95	-0.297201	0.18151	-0.495748	65	0.781125	Pearson correlation	67
Prolixibacteraceae	Iron total	-0.0358522	0.95	-0.273704	0.206132	-0.289236	65	0.880871	Pearson correlation	67
Prolixibacteraceae	IronII	-0.174827	0.95	-0.398309	0.0682474	-1.43155	65	0.376193	Pearson correlation	67
Prolixibacteraceae	IronIII	0.177376	0.95	-0.0656287	0.40052	1.45309	65	0.369436	Pearson correlation	67
Prolixibacteraceae	Nitrate	-0.171482	0.95	-0.395403	0.0716793	-1.40332	65	0.387745	Pearson correlation	67
Prolixibacteraceae	Nitrite	-0.0733738	0.95	-0.308151	0.169828	-0.593158	65	0.749794	Pearson correlation	67
Prolixibacteraceae	Phosphate	0.00693603	0.95	-0.233662	0.246734	0.0559214	65	0.983281	Pearson correlation	67
Prolixibacteraceae	OM	0.112698	0.95	-0.131058	0.343605	0.914429	65	0.599721	Pearson correlation	67
Prolixibacteraceae	Temperature	-0.101824	0.95	-0.333866	0.141855	-0.825217	65	0.634421	Pearson correlation	67
Prolixibacteraceae	Depth	0.052639	0.95	-0.189972	0.289191	0.424979	65	0.814939	Pearson correlation	67
Prolixibacteraceae	Salinity	0.417193	0.95	0.196695	0.597522	3.70098	65	0.00785629	Pearson correlation	67
Prolixibacteraceae	Oxygen	0.025751	0.95	-0.215792	0.264325	0.20768	65	0.913321	Pearson correlation	67
Rhodobacteraceae	pH	0.0477376	0.95	-0.194704	0.284682	0.385312	65	0.834965	Pearson correlation	67
Rhodobacteraceae	Sulfate	0.0178982	0.95	-0.22327	0.257002	0.144323	65	0.943509	Pearson correlation	67
Rhodobacteraceae	Iron total	0.294007	0.95	0.0578869	0.498977	2.47997	65	0.0865675	Pearson correlation	67
Rhodobacteraceae	IronII	0.350525	0.95	0.120459	0.544858	3.01748	65	0.0339667	Pearson correlation	67
Rhodobacteraceae	IronIII	-0.0731665	0.95	-0.307963	0.17003	-0.591472	65	0.750054	Pearson correlation	67
Rhodobacteraceae	Nitrate	0.0269268	0.95	-0.21467	0.265419	0.217169	65	0.911905	Pearson correlation	67
Rhodobacteraceae	Nitrite	0.374785	0.95	0.14789	0.5642	3.25917	65	0.0200196	Pearson correlation	67
Rhodobacteraceae	Phosphate	0.050426	0.95	-0.19211	0.287156	0.407065	65	0.823355	Pearson correlation	67
Rhodobacteraceae	OM	0.293367	0.95	0.0571882	0.49845	2.47406	65	0.0869677	Pearson correlation	67
Rhodobacteraceae	Temperature	0.267093	0.95	0.0287273	0.476716	2.23455	65	0.128453	Pearson correlation	67
Rhodobacteraceae	Depth	-0.164909	0.95	-0.389681	0.0784054	-1.34799	65	0.410263	Pearson correlation	67
Rhodobacteraceae	Salinity	-0.185846	0.95	-0.407848	0.0569027	-1.52491	65	0.341845	Pearson correlation	67
Rhodobacteraceae	Oxygen	-0.0610008	0.95	-0.29686	0.181873	-0.492722	65	0.782471	Pearson correlation	67
Saprospiraceae	pH	-0.146225	0.95	-0.373321	0.0974045	-1.19172	65	0.473248	Pearson correlation	67
Saprospiraceae	Sulfate	-0.122355	0.95	-0.352212	0.121422	-0.993927	65	0.565989	Pearson correlation	67
Saprospiraceae	Iron total	-0.0302266	0.95	-0.268486	0.211518	-0.243806	65	0.900977	Pearson correlation	67
Saprospiraceae	IronII	-0.0584035	0.95	-0.294481	0.184392	-0.471669	65	0.792425	Pearson correlation	67
Saprospiraceae	IronIII	0.0360474	0.95	-0.205944	0.273884	0.290813	65	0.880644	Pearson correlation	67
Saprospiraceae	Nitrate	0.446238	0.95	0.230765	0.61999	4.02015	65	0.00374434	Pearson correlation	67
Saprospiraceae	Nitrite	0.115072	0.95	-0.128694	0.345724	0.933943	65	0.591499	Pearson correlation	67
Saprospiraceae	Phosphate	-0.0645458	0.95	-0.300101	0.178429	-0.521472	65	0.769004	Pearson correlation	67
Saprospiraceae	OM	0.0165126	0.95	-0.224587	0.255707	0.133147	65	0.950154	Pearson correlation	67
Saprospiraceae	Temperature	0.0299288	0.95	-0.211802	0.268209	0.241402	65	0.90169	Pearson correlation	67
Saprospiraceae	Depth	0.173193	0.95	-0.0699244	0.39689	1.41775	65	0.3808	Pearson correlation	67
Saprospiraceae	Salinity	0.323707	0.95	0.0905387	0.523231	2.75833	65	0.0559985	Pearson correlation	67
Saprospiraceae	Oxygen	0.0075513	0.95	-0.23308	0.247311	0.0608823	65	0.983281	Pearson correlation	67
Sedimenticolaceae	pH	0.042063	0.95	-0.200168	0.279448	0.339423	65	0.860557	Pearson correlation	67
Sedimenticolaceae	Sulfate	-0.0628094	0.95	-0.298514	0.180117	-0.507387	65	0.773511	Pearson correlation	67
Sedimenticolaceae	Iron total	0.0684301	0.95	-0.174649	0.303647	0.552997	65	0.762025	Pearson correlation	67
Sedimenticolaceae	IronII	0.021475	0.95	-0.219868	0.260341	0.173177	65	0.929391	Pearson correlation	67
Sedimenticolaceae	IronIII	0.0596323	0.95	-0.183201	0.295607	0.481628	65	0.787315	Pearson correlation	67
Sedimenticolaceae	Nitrate	-0.0595826	0.95	-0.295561	0.183249	-0.481225	65	0.787315	Pearson correlation	67
Sedimenticolaceae	Nitrite	0.0892278	0.95	-0.154288	0.322524	0.722259	65	0.684209	Pearson correlation	67
Sedimenticolaceae	Phosphate	-0.0818578	0.95	-0.315856	0.161527	-0.662181	65	0.715431	Pearson correlation	67
Sedimenticolaceae	OM	0.356487	0.95	0.127168	0.54963	3.0762	65	0.0303571	Pearson correlation	67
Sedimenticolaceae	Temperature	0.235721	0.95	-0.00475646	0.450426	1.95555	65	0.195688	Pearson correlation	67
Sedimenticolaceae	Depth	-0.15029	0.95	-0.376893	0.0932862	-1.2256	65	0.457271	Pearson correlation	67
Sedimenticolaceae	Salinity	0.116164	0.95	-0.127605	0.346699	0.942931	65	0.586622	Pearson correlation	67
Sedimenticolaceae	Oxygen	0.0424976	0.95	-0.19975	0.279849	0.342937	65	0.858153	Pearson correlation	67
SM23-35	pH	0.097377	0.95	-0.146253	0.32987	0.788828	65	0.65046	Pearson correlation	67
SM23-35	Sulfate	0.105336	0.95	-0.138374	0.337017	0.853999	65	0.618738	Pearson correlation	67
SM23-35	Iron total	-0.127357	0.95	-0.356655	0.116413	-1.03522	65	0.547928	Pearson correlation	67
SM23-35	IronII	-0.0333765	0.95	-0.271409	0.208504	-0.26924	65	0.888734	Pearson correlation	67
SM23-35	IronIII	-0.119389	0.95	-0.349573	0.124386	-0.969482	65	0.576658	Pearson correlation	67
SM23-35	Nitrate	-0.0289896	0.95	-0.267337	0.2127	-0.23382	65	0.905495	Pearson correlation	67
SM23-35	Nitrite	-0.0692802	0.95	-0.304423	0.173821	-0.5599	65	0.760405	Pearson correlation	67
SM23-35	Phosphate	-0.153664	0.95	-0.379852	0.0898615	-1.25377	65	0.445533	Pearson correlation	67
SM23-35	OM	0.0140619	0.95	-0.226913	0.253415	0.113382	65	0.959166	Pearson correlation	67
SM23-35	Temperature	0.0259671	0.95	-0.215586	0.264526	0.209424	65	0.913321	Pearson correlation	67
SM23-35	Depth	0.120994	0.95	-0.122783	0.351001	0.982702	65	0.571527	Pearson correlation	67
SM23-35	Salinity	-0.132625	0.95	-0.361323	0.111124	-1.07879	65	0.527175	Pearson correlation	67
SM23-35	Oxygen	0.121948	0.95	-0.12183	0.35185	0.990566	65	0.567456	Pearson correlation	67
Steroidobacteraceae	pH	0.158763	0.95	-0.0846752	0.384315	1.29643	65	0.43074	Pearson correlation	67
Steroidobacteraceae	Sulfate	-0.297576	0.95	-0.501908	-0.0617834	-2.51297	65	0.0829133	Pearson correlation	67
Steroidobacteraceae	Iron total	-0.202131	0.95	-0.421857	0.040021	-1.66398	65	0.288236	Pearson correlation	67
Steroidobacteraceae	IronII	-0.163663	0.95	-0.388594	0.0796785	-1.33752	65	0.413644	Pearson correlation	67
Steroidobacteraceae	IronIII	-0.0483149	0.95	-0.285213	0.194147	-0.389983	65	0.832345	Pearson correlation	67
Steroidobacteraceae	Nitrate	-0.107341	0.95	-0.338814	0.136384	-0.87044	65	0.611794	Pearson correlation	67
Steroidobacteraceae	Nitrite	-0.241463	0.95	-0.455265	-0.00133122	-2.00609	65	0.18241	Pearson correlation	67
Steroidobacteraceae	Phosphate	-0.168887	0.95	-0.393146	0.0743378	-1.38145	65	0.396933	Pearson correlation	67
Steroidobacteraceae	OM	-0.0783726	0.95	-0.312695	0.164941	-0.63381	65	0.733582	Pearson correlation	67
Steroidobacteraceae	Temperature	0.187785	0.95	-0.0549005	0.409521	1.54139	65	0.334917	Pearson correlation	67
Steroidobacteraceae	Depth	-0.35497	0.95	-0.548417	-0.125459	-3.06122	65	0.0311978	Pearson correlation	67
Steroidobacteraceae	Salinity	-0.252351	0.95	-0.464409	-0.0129258	-2.10257	65	0.155535	Pearson correlation	67
Steroidobacteraceae	Oxygen	0.00113068	0.95	-0.239143	0.241274	0.00911582	65	0.993435	Pearson correlation	67
Sulfurovaceae	pH	-0.214409	0.95	-0.43235	0.0272007	-1.76978	65	0.250263	Pearson correlation	67
Sulfurovaceae	Sulfate	-0.120223	0.95	-0.350315	0.123554	-0.976351	65	0.57416	Pearson correlation	67
Sulfurovaceae	Iron total	0.0362538	0.95	-0.205747	0.274076	0.29248	65	0.879873	Pearson correlation	67
Sulfurovaceae	IronII	0.155759	0.95	-0.0877323	0.381687	1.27128	65	0.43784	Pearson correlation	67
Sulfurovaceae	IronIII	-0.152546	0.95	-0.378872	0.0909968	-1.24443	65	0.449187	Pearson correlation	67
Sulfurovaceae	Nitrate	-0.265127	0.95	-0.47508	-0.0266129	-2.21685	65	0.132408	Pearson correlation	67
Sulfurovaceae	Nitrite	0.132506	0.95	-0.111244	0.361217	1.0778	65	0.527253	Pearson correlation	67
Sulfurovaceae	Phosphate	-0.0449082	0.95	-0.282074	0.19743	-0.362427	65	0.845118	Pearson correlation	67
Sulfurovaceae	OM	0.386972	0.95	0.161804	0.57384	3.38347	65	0.0158499	Pearson correlation	67
Sulfurovaceae	Temperature	0.394749	0.95	0.170729	0.579964	3.46387	65	0.0132723	Pearson correlation	67
Sulfurovaceae	Depth	-0.213947	0.95	-0.431957	0.0276842	-1.76578	65	0.250432	Pearson correlation	67
Sulfurovaceae	Salinity	0.361028	0.95	0.132292	0.553257	3.12121	65	0.0286369	Pearson correlation	67
Sulfurovaceae	Oxygen	-0.301004	0.95	-0.504719	-0.0655333	-2.54479	65	0.0781711	Pearson correlation	67
Syntrophobacteraceae	pH	0.170342	0.95	-0.072847	0.394413	1.39371	65	0.391386	Pearson correlation	67
Syntrophobacteraceae	Sulfate	0.145149	0.95	-0.0984936	0.372374	1.18275	65	0.475817	Pearson correlation	67
Syntrophobacteraceae	Iron total	-0.275615	0.95	-0.483794	-0.0379163	-2.31161	65	0.117134	Pearson correlation	67
Syntrophobacteraceae	IronII	-0.0909678	0.95	-0.324095	0.152575	-0.736459	65	0.678337	Pearson correlation	67
Syntrophobacteraceae	IronIII	-0.234475	0.95	-0.449373	0.0060761	-1.94461	65	0.198064	Pearson correlation	67
Syntrophobacteraceae	Nitrate	-0.132	0.95	-0.36077	0.111752	-1.07361	65	0.528517	Pearson correlation	67
Syntrophobacteraceae	Nitrite	-0.212581	0.95	-0.430792	0.0291143	-1.75397	65	0.254348	Pearson correlation	67
Syntrophobacteraceae	Phosphate	-0.326305	0.95	-0.525337	-0.0934183	-2.78309	65	0.0547092	Pearson correlation	67
Syntrophobacteraceae	OM	-0.166988	0.95	-0.391493	0.0762808	-1.36547	65	0.402327	Pearson correlation	67
Syntrophobacteraceae	Temperature	0.205205	0.95	-0.0368186	0.42449	1.69039	65	0.27824	Pearson correlation	67
Syntrophobacteraceae	Depth	0.255476	0.95	0.0162656	0.467024	2.13041	65	0.150237	Pearson correlation	67
Syntrophobacteraceae	Salinity	-0.0465091	0.95	-0.28355	0.195888	-0.375375	65	0.837134	Pearson correlation	67
Syntrophobacteraceae	Oxygen	0.0746704	0.95	-0.168562	0.309331	0.603698	65	0.749325	Pearson correlation	67
Thiotrichaceae	pH	-0.215066	0.95	-0.43291	0.026512	-1.77547	65	0.249429	Pearson correlation	67
Thiotrichaceae	Sulfate	-0.149611	0.95	-0.376296	0.093975	-1.21993	65	0.458428	Pearson correlation	67
Thiotrichaceae	Iron total	-0.231499	0.95	-0.446859	0.00922269	-1.91852	65	0.205272	Pearson correlation	67
Thiotrichaceae	IronII	-0.0616357	0.95	-0.297441	0.181257	-0.497869	65	0.780577	Pearson correlation	67
Thiotrichaceae	IronIII	-0.215783	0.95	-0.433521	0.025761	-1.78167	65	0.24742	Pearson correlation	67
Thiotrichaceae	Nitrate	-0.109103	0.95	-0.340391	0.134634	-0.884901	65	0.610913	Pearson correlation	67
Thiotrichaceae	Nitrite	-0.0211198	0.95	-0.260009	0.220206	-0.170312	65	0.930049	Pearson correlation	67
Thiotrichaceae	Phosphate	-0.128973	0.95	-0.358088	0.114792	-1.04857	65	0.54263	Pearson correlation	67
Thiotrichaceae	OM	-0.0681535	0.95	-0.303395	0.174919	-0.550751	65	0.762744	Pearson correlation	67
Thiotrichaceae	Temperature	-0.0262882	0.95	-0.264825	0.21528	-0.212015	65	0.913321	Pearson correlation	67
Thiotrichaceae	Depth	0.11811	0.95	-0.125663	0.348434	0.958949	65	0.581954	Pearson correlation	67
Thiotrichaceae	Salinity	0.360379	0.95	0.131559	0.55274	3.11477	65	0.0286369	Pearson correlation	67
Thiotrichaceae	Oxygen	-0.0968333	0.95	-0.32938	0.14679	-0.784381	65	0.652068	Pearson correlation	67
Thiovulaceae	pH	-0.104341	0.95	-0.336126	0.13936	-0.845845	65	0.621842	Pearson correlation	67
Thiovulaceae	Sulfate	-0.198318	0.95	-0.418586	0.0439859	-1.63129	65	0.298845	Pearson correlation	67
Thiovulaceae	Iron total	-0.0562619	0.95	-0.292517	0.186467	-0.454318	65	0.801374	Pearson correlation	67
Thiovulaceae	IronII	0.0661994	0.95	-0.176821	0.301612	0.53489	65	0.76735	Pearson correlation	67
Thiovulaceae	IronIII	-0.155975	0.95	-0.381876	0.0875123	-1.27309	65	0.437736	Pearson correlation	67
Thiovulaceae	Nitrate	0.0794596	0.95	-0.163877	0.313681	0.642656	65	0.728162	Pearson correlation	67
Thiovulaceae	Nitrite	0.18108	0.95	-0.0618176	0.403728	1.48445	65	0.357509	Pearson correlation	67
Thiovulaceae	Phosphate	-0.0237225	0.95	-0.262436	0.217727	-0.19131	65	0.919518	Pearson correlation	67
Thiovulaceae	OM	0.00492671	0.95	-0.235561	0.244846	0.0397209	65	0.986462	Pearson correlation	67
Thiovulaceae	Temperature	-0.0676458	0.95	-0.302932	0.175413	-0.54663	65	0.763999	Pearson correlation	67
Thiovulaceae	Depth	-0.136047	0.95	-0.364348	0.107681	-1.10714	65	0.51127	Pearson correlation	67
Thiovulaceae	Salinity	0.321635	0.95	0.088244	0.521549	2.73862	65	0.056777	Pearson correlation	67
Thiovulaceae	Oxygen	-0.062819	0.95	-0.298523	0.180107	-0.507465	65	0.773511	Pearson correlation	67
UBA12075	pH	-0.0951863	0.95	-0.327898	0.148416	-0.770917	65	0.655394	Pearson correlation	67
UBA12075	Sulfate	-0.167747	0.95	-0.392154	0.0755043	-1.37186	65	0.40188	Pearson correlation	67
UBA12075	Iron total	-0.281595	0.95	-0.488744	-0.0443885	-2.36603	65	0.105703	Pearson correlation	67
UBA12075	IronII	-0.0727832	0.95	-0.307614	0.170405	-0.588357	65	0.750721	Pearson correlation	67
UBA12075	IronIII	-0.265271	0.95	-0.4752	-0.0267684	-2.21815	65	0.132391	Pearson correlation	67
UBA12075	Nitrate	-0.124565	0.95	-0.354176	0.119211	-1.01215	65	0.559925	Pearson correlation	67
UBA12075	Nitrite	-0.176225	0.95	-0.399522	0.0668115	-1.44336	65	0.37239	Pearson correlation	67
UBA12075	Phosphate	-0.367431	0.95	-0.558359	-0.139538	-3.18512	65	0.0242719	Pearson correlation	67
UBA12075	OM	-0.0690284	0.95	-0.304193	0.174066	-0.557855	65	0.760405	Pearson correlation	67
UBA12075	Temperature	0.238008	0.95	-0.00233426	0.452355	1.97565	65	0.19116	Pearson correlation	67
UBA12075	Depth	0.204338	0.95	-0.0377225	0.423747	1.68293	65	0.280781	Pearson correlation	67
UBA12075	Salinity	-0.041349	0.95	-0.278789	0.200855	-0.333652	65	0.863584	Pearson correlation	67
UBA12075	Oxygen	-0.0484268	0.95	-0.285316	0.194039	-0.390888	65	0.832219	Pearson correlation	67
UBA2199	pH	-0.11084	0.95	-0.341944	0.132907	-0.899159	65	0.604214	Pearson correlation	67
UBA2199	Sulfate	-0.134361	0.95	-0.362858	0.109378	-1.09316	65	0.51995	Pearson correlation	67
UBA2199	Iron total	-0.0727068	0.95	-0.307544	0.170479	-0.587737	65	0.750721	Pearson correlation	67
UBA2199	IronII	-0.147258	0.95	-0.374229	0.0963592	-1.20032	65	0.470329	Pearson correlation	67
UBA2199	IronIII	0.0953482	0.95	-0.148256	0.328043	0.77224	65	0.654934	Pearson correlation	67
UBA2199	Nitrate	-0.0708559	0.95	-0.305859	0.172285	-0.572698	65	0.754748	Pearson correlation	67
UBA2199	Nitrite	-0.063121	0.95	-0.298799	0.179814	-0.509914	65	0.77326	Pearson correlation	67
UBA2199	Phosphate	-0.158101	0.95	-0.383736	0.0853492	-1.29088	65	0.433627	Pearson correlation	67
UBA2199	OM	-0.104929	0.95	-0.336653	0.138777	-0.850664	65	0.620357	Pearson correlation	67
UBA2199	Temperature	-0.0327534	0.95	-0.270831	0.2091	-0.264208	65	0.888819	Pearson correlation	67
UBA2199	Depth	0.233528	0.95	-0.00707798	0.448573	1.9363	65	0.201076	Pearson correlation	67
UBA2199	Salinity	0.15871	0.95	-0.0847284	0.384269	1.29599	65	0.43074	Pearson correlation	67
UBA2199	Oxygen	0.0332287	0.95	-0.208645	0.271272	0.268046	65	0.888734	Pearson correlation	67
UBA5550	pH	-0.0329127	0.95	-0.270979	0.208948	-0.265494	65	0.888734	Pearson correlation	67
UBA5550	Sulfate	-0.171072	0.95	-0.395047	0.0720994	-1.39986	65	0.38889	Pearson correlation	67
UBA5550	Iron total	-0.161169	0.95	-0.386418	0.0822227	-1.3166	65	0.423086	Pearson correlation	67
UBA5550	IronII	-0.316221	0.95	-0.517147	-0.0822603	-2.68735	65	0.0608368	Pearson correlation	67
UBA5550	IronIII	0.198342	0.95	-0.043961	0.418607	1.6315	65	0.298845	Pearson correlation	67
UBA5550	Nitrate	-0.124367	0.95	-0.354	0.119409	-1.01053	65	0.559959	Pearson correlation	67
UBA5550	Nitrite	-0.176759	0.95	-0.399985	0.0662627	-1.44788	65	0.371147	Pearson correlation	67
UBA5550	Phosphate	-0.222829	0.95	-0.439512	0.0183628	-1.84284	65	0.228021	Pearson correlation	67
UBA5550	OM	-0.0107704	0.95	-0.250331	0.230033	-0.0868386	65	0.97027	Pearson correlation	67
UBA5550	Temperature	-0.0539748	0.95	-0.290418	0.18868	-0.435794	65	0.808753	Pearson correlation	67
UBA5550	Depth	0.287688	0.95	0.0510037	0.493774	2.4218	65	0.0947224	Pearson correlation	67
UBA5550	Salinity	0.105993	0.95	-0.137722	0.337606	0.859386	65	0.615839	Pearson correlation	67
UBA5550	Oxygen	0.194583	0.95	-0.0478627	0.415377	1.59935	65	0.312814	Pearson correlation	67
Woeseiaceae	pH	-0.0713724	0.95	-0.306329	0.171781	-0.576894	65	0.753219	Pearson correlation	67
Woeseiaceae	Sulfate	-0.0871381	0.95	-0.320635	0.156343	-0.705213	65	0.690614	Pearson correlation	67
Woeseiaceae	Iron total	-0.380601	0.95	-0.568808	-0.15452	-3.31824	65	0.0182487	Pearson correlation	67
Woeseiaceae	IronII	-0.123936	0.95	-0.353617	0.11984	-1.00697	65	0.562288	Pearson correlation	67
Woeseiaceae	IronIII	-0.325937	0.95	-0.525039	-0.0930102	-2.77957	65	0.0547092	Pearson correlation	67
Woeseiaceae	Nitrate	-0.137939	0.95	-0.36602	0.105774	-1.12283	65	0.507365	Pearson correlation	67
Woeseiaceae	Nitrite	-0.254979	0.95	-0.466609	-0.0157345	-2.12598	65	0.150961	Pearson correlation	67
Woeseiaceae	Phosphate	-0.546885	0.95	-0.695702	-0.353057	-5.26647	65	8.06037e-05	Pearson correlation	67
Woeseiaceae	OM	-0.130039	0.95	-0.359033	0.113722	-1.05739	65	0.53879	Pearson correlation	67
Woeseiaceae	Temperature	0.161942	0.95	-0.0814348	0.387092	1.32308	65	0.4196	Pearson correlation	67
Woeseiaceae	Depth	0.377189	0.95	0.150628	0.566106	3.28353	65	0.0191755	Pearson correlation	67
Woeseiaceae	Salinity	-0.0649153	0.95	-0.300439	0.17807	-0.52447	65	0.767678	Pearson correlation	67
Woeseiaceae	Oxygen	-0.014761	0.95	-0.254069	0.22625	-0.11902	65	0.956608	Pearson correlation	67
Xanthomonadaceae	pH	0.039477	0.95	-0.202653	0.277058	0.318522	65	0.867339	Pearson correlation	67
Xanthomonadaceae	Sulfate	-0.225298	0.95	-0.441607	0.0157641	-1.86434	65	0.22237	Pearson correlation	67
Xanthomonadaceae	Iron total	-0.127544	0.95	-0.356821	0.116225	-1.03676	65	0.547303	Pearson correlation	67
Xanthomonadaceae	IronII	-0.33163	0.95	-0.529647	-0.0993342	-2.83407	65	0.0484545	Pearson correlation	67
Xanthomonadaceae	IronIII	0.260754	0.95	0.0219186	0.471434	2.1776	65	0.141617	Pearson correlation	67
Xanthomonadaceae	Nitrate	0.340818	0.95	0.10958	0.537059	2.92275	65	0.0417821	Pearson correlation	67
Xanthomonadaceae	Nitrite	0.0474253	0.95	-0.195005	0.284394	0.382786	65	0.834965	Pearson correlation	67
Xanthomonadaceae	Phosphate	-0.153868	0.95	-0.38003	0.0896546	-1.25547	65	0.445451	Pearson correlation	67
Xanthomonadaceae	OM	-0.0395377	0.95	-0.277115	0.202595	-0.319013	65	0.867339	Pearson correlation	67
Xanthomonadaceae	Temperature	-0.0863091	0.95	-0.319886	0.157158	-0.698453	65	0.695262	Pearson correlation	67
Xanthomonadaceae	Depth	0.119001	0.95	-0.124775	0.349227	0.966281	65	0.578045	Pearson correlation	67
Xanthomonadaceae	Salinity	0.259225	0.95	0.0202787	0.470157	2.1639	65	0.144057	Pearson correlation	67
Xanthomonadaceae	Oxygen	0.206156	0.95	-0.035827	0.425303	1.69857	65	0.276407	Pearson correlation	67
