# Supplementary material for: Weakened resilience of benthic microbial communities in the face of climate change
Source: ISME Commun. 2022 Mar 8;2:21. doi: 10.1038/s43705-022-00104-9 (PMC9723771; doi:10.1038/s43705-022-00104-9)
Supplement: Supplementary file 7 — Table S7 [file 43705_2022_104_MOESM7_ESM.xlsx]

## Sheet: signifikant_DE_results
baseMean	log2FoldChange	lfcSE	stat	pvalue	padj	COG	Gene_name	Product	Kingdom	Phylum	Class	Order	Family	Genus	Species
2.66018	5.15706	1.62976	3.1643	0.00155457	0.0197762	Unknown	Unknown	hypothetical protein	Unknown	Unknown	Unknown	Unknown	Unknown	Unknown	Unknown
3.63113	-4.37335	1.27229	-3.43737	0.000587388	0.00977178	Unknown	Unknown	hypothetical protein	Unknown	Unknown	Unknown	Unknown	Unknown	Unknown	Unknown
5.14957	-4.28042	1.05485	-4.05782	4.95e-05	0.00144994	Unknown	Unknown	hypothetical protein	Unknown	Unknown	Unknown	Unknown	Unknown	Unknown	Unknown
3.21144	5.41891	1.81423	2.9869	0.00281824	0.0300948	Unknown	Unknown	Unknown	Unknown	Unknown	Unknown	Unknown	Unknown	Unknown	Unknown
2.95708	2.44651	0.810186	3.01969	0.00253034	0.0279209	Unknown	Unknown	hypothetical protein	Unknown	Unknown	Unknown	Unknown	Unknown	Unknown	Unknown
17.0981	-3.46865	1.20432	-2.88017	0.00397459	0.0380837	Unknown	Unknown	Unknown	Bacteria	Proteobacteria	Gammaproteobacteria	Unknown	Unknown	Unknown	Unknown
3.85695	-5.17339	1.46663	-3.5274	0.000419663	0.00759688	Unknown	Unknown	Unknown	Bacteria	Proteobacteria	Deltaproteobacteria	Unknown	Unknown	Unknown	Unknown
15.8834	4.21951	1.19235	3.53882	0.000401922	0.00735156	Unknown	Unknown	Unknown	Unknown	Unknown	Unknown	Unknown	Unknown	Unknown	Unknown
9.19993	5.47868	1.62776	3.36579	0.000763253	0.0118411	Unknown	Unknown	Unknown	Bacteria	Cyanobacteria	Unknown	Chroococcales	Chroococcaceae	Geminocystis	Unknown
3.75412	3.29766	1.17064	2.81698	0.00484772	0.043586	Unknown	Unknown	hypothetical protein	Archaea	Candidatus_Heimdallarchaeota	Unknown	Unknown	Unknown	Unknown	Candidatus_Heimdallarchaeota_archaeon_B3_Heim
3.49515	-5.03305	1.51805	-3.31548	0.000914867	0.0134898	Unknown	Unknown	Unknown	Viruses	Unknown	Unknown	Unknown	Unknown	Unknown	Unknown
6.38895	6.41941	1.71012	3.75378	0.000174189	0.00387084	Unknown	Unknown	Unknown	Viruses	Unknown	Unknown	Unknown	Unknown	Unknown	uncultured_virus
6.47024	-5.92371	1.68985	-3.50547	0.000455799	0.00808975	Unknown	Unknown	Unknown	Unknown	Unknown	Unknown	Unknown	Unknown	Unknown	Unknown
15.9324	-4.35977	1.41151	-3.08873	0.00201012	0.0237389	Unknown	Unknown	hypothetical protein	Unknown	Unknown	Unknown	Unknown	Unknown	Unknown	Unknown
2.59744	-2.39656	0.845385	-2.83488	0.00458431	0.0419797	Unknown	Unknown	hypothetical protein	Bacteria	Firmicutes	Unknown	Unknown	Unknown	Unknown	Firmicutes_bacterium
4.22731	-4.44477	1.60916	-2.76218	0.00574174	0.0488723	Unknown	Unknown	hypothetical protein	Unknown	Unknown	Unknown	Unknown	Unknown	Unknown	Unknown
5.57852	-4.03122	0.999126	-4.03474	5.47e-05	0.00156785	Unknown	Unknown	hypothetical protein	Bacteria	Proteobacteria	Gammaproteobacteria	Unknown	Candidatus_Competibacteraceae	Unknown	Candidatus_Competibacteraceae_bacterium*
38.1253	4.77106	1.64145	2.90661	0.00365373	0.0359465	Unknown	Unknown	Unknown	Unknown	Unknown	Unknown	Unknown	Unknown	Unknown	Unknown
4.27223	5.82073	2.10752	2.76189	0.00574686	0.0488979	COG1278	cspC_5	Cold shock protein CspC	Bacteria	Chloroflexi	Unknown	Unknown	Unknown	Unknown	Unknown
2.76401	-4.70757	1.06417	-4.42371	9.7e-06	0.000389596	Unknown	Unknown	hypothetical protein	Bacteria	Unknown	Unknown	Unknown	Unknown	Unknown	Unknown
3.17279	5.40742	1.81843	2.97368	0.00294251	0.0310018	Unknown	ndhO_1	NAD(P)H-quinone oxidoreductase subunit O	Bacteria	Cyanobacteria	Unknown	Nostocales	Unknown	Unknown	Unknown
3.44768	-4.53826	1.62766	-2.78822	0.00529988	0.0463146	Unknown	Unknown	hypothetical protein	Bacteria	Bacteroidetes	Flavobacteriia	Flavobacteriales	Flavobacteriaceae	Unknown	Unknown
5.05082	-3.43268	1.14833	-2.98928	0.00279636	0.0299414	Unknown	Unknown	Unknown	Bacteria	Unknown	Unknown	Unknown	Unknown	Unknown	Unknown
7.80856	6.2157	1.59944	3.88618	0.000101836	0.00254271	Unknown	Unknown	Unknown	Unknown	Unknown	Unknown	Unknown	Unknown	Unknown	Unknown
8.4921	2.19316	0.766724	2.86043	0.00423066	0.0397532	Unknown	Unknown	Unknown	Bacteria	Proteobacteria	Deltaproteobacteria	Desulfobacterales	Desulfobulbaceae	Unknown	Unknown
6.3684	4.64116	1.39675	3.32282	0.000891124	0.0132435	Unknown	Unknown	Unknown	Bacteria	Unknown	Unknown	Unknown	Unknown	Unknown	Unknown
9.10299	6.91514	1.88898	3.66077	0.000251454	0.00514381	Unknown	Unknown	Unknown	Unknown	Unknown	Unknown	Unknown	Unknown	Unknown	Unknown
9.79221	4.14033	0.982149	4.21558	2.49e-05	0.000842465	Unknown	Unknown	Unknown	Unknown	Unknown	Unknown	Unknown	Unknown	Unknown	Unknown
13.7813	7.5197	2.15963	3.48194	0.000497794	0.00863596	Unknown	Unknown	Unknown	Unknown	Unknown	Unknown	Unknown	Unknown	Unknown	Unknown
2.99474	3.80362	1.18543	3.20866	0.00133357	0.0177278	Unknown	Unknown	Unknown	Bacteria	Proteobacteria	Deltaproteobacteria	Desulfobacterales	Desulfobacteraceae	Unknown	Desulfobacteraceae_bacterium
6.73017	6.48852	2.07659	3.1246	0.00178044	0.0217891	COG0574	ppdK_1	Pyruvate%2C phosphate dikinase	Bacteria	Spirochaetes	Spirochaetia	Spirochaetales	Spirochaetaceae	Unknown	Unknown
10.9351	-2.15413	0.752915	-2.86105	0.00422243	0.0397082	Unknown	Unknown	hypothetical protein	Bacteria	Chloroflexi	Unknown	Unknown	Unknown	Unknown	Unknown
4.05151	4.4612	1.54456	2.88833	0.00387291	0.0374216	Unknown	Unknown	Unknown	Unknown	Unknown	Unknown	Unknown	Unknown	Unknown	Unknown
3.1	-4.86708	1.53708	-3.16646	0.00154309	0.0196669	Unknown	Unknown	hypothetical protein	Bacteria	Proteobacteria	Betaproteobacteria	Unknown	Unknown	Unknown	Unknown
2.1128	2.96861	0.933067	3.18156	0.00146484	0.0189611	Unknown	Unknown	ISLre2 family transposase ISNspu1,IS6 family transposase ISAcma1	Bacteria	Proteobacteria	Deltaproteobacteria	Desulfobacterales	Desulfobacteraceae	Desulfosarcina	Desulfosarcina_ovata
3.05394	5.36852	1.41966	3.78154	0.00015586	0.0035556	Unknown	Unknown	hypothetical protein	Archaea	Unknown	Unknown	Unknown	Unknown	Unknown	Asgard_group_archaeon*
8.03741	3.4887	1.24982	2.79137	0.00524858	0.0460106	Unknown	Unknown	Unknown	Bacteria	Cyanobacteria	Unknown	Oscillatoriales	Oscillatoriaceae	Unknown	Unknown
3.21303	2.80029	0.759575	3.68665	0.000227227	0.00475675	Unknown	Unknown	hypothetical protein	Bacteria	Unknown	Unknown	Unknown	Unknown	Unknown	candidate_division_GN15_bacterium*
25.5957	3.65108	1.26158	2.89406	0.0038029	0.036955	Unknown	Unknown	Unknown	Bacteria	Unknown	Unknown	Unknown	Unknown	Unknown	Unknown
6.21404	6.38227	1.055	6.04954	1.45e-09	1.9e-07	Unknown	Unknown	Unknown	Unknown	Unknown	Unknown	Unknown	Unknown	Unknown	Unknown
4.45868	-5.38462	1.70081	-3.16591	0.00154597	0.0196943	Unknown	Unknown	Unknown	Unknown	Unknown	Unknown	Unknown	Unknown	Unknown	Unknown
67.9407	-3.378	0.964227	-3.50333	0.000459481	0.00813513	Unknown	Unknown	hypothetical protein	Unknown	Unknown	Unknown	Unknown	Unknown	Unknown	Unknown
3.27702	5.44589	1.66673	3.26741	0.00108535	0.0152877	Unknown	Unknown	hypothetical protein	Bacteria	Verrucomicrobia	Unknown	Unknown	Unknown	Unknown	Unknown
8.62892	6.85082	1.42966	4.79194	1.65e-06	8.92e-05	Unknown	Unknown	Unknown	Unknown	Unknown	Unknown	Unknown	Unknown	Unknown	Unknown
2.37662	4.69443	1.28361	3.65721	0.000254979	0.00519958	Unknown	Unknown	hypothetical protein	Viruses	Unknown	Unknown	Unknown	Unknown	Unknown	Unknown
12.6647	-2.75463	0.766919	-3.59181	0.000328385	0.0063028	Unknown	Unknown	hypothetical protein	Bacteria	Proteobacteria	Deltaproteobacteria	Desulfobacterales	Desulfobulbaceae	Desulfopila	Desulfopila_sp._IMCC35006
31.4523	-2.52485	0.635541	-3.97275	7.1e-05	0.00192841	Unknown	Unknown	hypothetical protein	Unknown	Unknown	Unknown	Unknown	Unknown	Unknown	Unknown
27.524	7.12395	1.04223	6.83532	8.18e-12	1.67e-09	Unknown	Unknown	hypothetical protein	Viruses	Unknown	Unknown	Unknown	Unknown	Unknown	Unknown
3.67573	-5.10461	1.56248	-3.26699	0.00108699	0.0153048	Unknown	Unknown	Unknown	Bacteria	Bacteroidetes	Flavobacteriia	Unknown	Unknown	Unknown	Unknown
4.15608	2.22045	0.726539	3.0562	0.0022416	0.025642	Unknown	Unknown	hypothetical protein	Bacteria	Planctomycetes	Unknown	Unknown	Unknown	Unknown	Planctomycetes_bacterium
4.23097	-2.03301	0.662267	-3.06978	0.00214219	0.0248523	Unknown	Unknown	Unknown	Unknown	Unknown	Unknown	Unknown	Unknown	Unknown	Unknown
2.55493	3.3712	0.970315	3.47433	0.000512124	0.00882335	Unknown	Unknown	Unknown	Bacteria	candidate_division_WWE3	Unknown	Unknown	Unknown	Unknown	candidate_division_WWE3_bacterium_RIFOXYC1_FULL_39_7
8.89279	-3.26958	1.02818	-3.17995	0.001473	0.019032	Unknown	glnA_1	Glutamine synthetase	Bacteria	Chloroflexi	Unknown	Unknown	Unknown	Unknown	Unknown
3.93073	5.46297	1.10326	4.95167	7.36e-07	4.53e-05	Unknown	Unknown	hypothetical protein	Archaea	Candidatus_Woesearchaeota	Unknown	Unknown	Unknown	Unknown	Unknown
34.2085	2.87252	0.830014	3.46081	0.000538549	0.00916328	Unknown	Unknown	hypothetical protein	Bacteria	Fibrobacteres	Fibrobacteria	Fibrobacterales	Fibrobacteraceae	Fibrobacter	Fibrobacter_sp._UWB7
5.8655	-4.45948	1.3348	-3.34095	0.000834929	0.0126406	Unknown	Unknown	Unknown	Unknown	Unknown	Unknown	Unknown	Unknown	Unknown	Unknown
26.9313	3.45665	0.902132	3.83164	0.000127292	0.00302829	Unknown	Unknown	hypothetical protein	Bacteria	Proteobacteria	Deltaproteobacteria	Desulfobacterales	Desulfobacteraceae	Desulforegula	Desulforegula_conservatrix*
8.51022	6.82506	2.39729	2.84699	0.00441346	0.040892	Unknown	Unknown	Unknown	Unknown	Unknown	Unknown	Unknown	Unknown	Unknown	Unknown
12.1698	2.18075	0.74372	2.93222	0.00336553	0.0339597	Unknown	Unknown	Unknown	Unknown	Unknown	Unknown	Unknown	Unknown	Unknown	Unknown
7.13044	-6.06278	1.69265	-3.58182	0.000341206	0.00649564	Unknown	Unknown	Unknown	Unknown	Unknown	Unknown	Unknown	Unknown	Unknown	Unknown
2.9286	5.27145	1.09684	4.80605	1.54e-06	8.41e-05	Unknown	Unknown	hypothetical protein	Bacteria	Unknown	Unknown	Unknown	Unknown	Unknown	Unknown
158.535	-1.78528	0.380474	-4.69226	2.7e-06	0.000135206	Unknown	Unknown	Unknown	Unknown	Unknown	Unknown	Unknown	Unknown	Unknown	Unknown
16.576	7.78651	2.16618	3.59459	0.000324906	0.00625393	Unknown	Unknown	Unknown	Unknown	Unknown	Unknown	Unknown	Unknown	Unknown	Unknown
14.2939	2.56215	0.686971	3.72963	0.00019176	0.00417134	COG0854	pdxJ_1	Pyridoxine 5'-phosphate synthase	Bacteria	Cyanobacteria	Unknown	Nostocales	Unknown	Unknown	Unknown
2.7746	-4.70601	1.62232	-2.90079	0.00372219	0.0364004	Unknown	Unknown	hypothetical protein	Unknown	Unknown	Unknown	Unknown	Unknown	Unknown	Unknown
20.8184	7.87594	1.1978	6.57536	4.85e-11	8.57e-09	Unknown	Unknown	hypothetical protein	Bacteria	Proteobacteria	Unknown	Unknown	Unknown	Unknown	Proteobacteria_bacterium
33.9129	-8.31523	1.22418	-6.79252	1.1e-11	2.19e-09	Unknown	Unknown	hypothetical protein	Unknown	Unknown	Unknown	Unknown	Unknown	Unknown	Unknown
2.27286	-3.617	1.1716	-3.08723	0.00202031	0.0238257	Unknown	Unknown	hypothetical protein	Bacteria	Unknown	Unknown	Unknown	Unknown	Unknown	Unknown
641.115	-7.92099	1.30103	-6.08823	1.14e-09	1.52e-07	Unknown	Unknown	hypothetical protein	Unknown	Unknown	Unknown	Unknown	Unknown	Unknown	Unknown
2.82062	-4.72969	1.22115	-3.87315	0.000107437	0.00265166	Unknown	Unknown	Unknown	Unknown	Unknown	Unknown	Unknown	Unknown	Unknown	Unknown
6.21058	-4.45068	1.49946	-2.96818	0.00299569	0.0313753	Unknown	Unknown	Unknown	Bacteria	Proteobacteria	Deltaproteobacteria	Desulfobacterales	Desulfobacteraceae	Unknown	Unknown
18.8491	23.2118	2.40335	9.65812	4.54e-22	4.2e-19	Unknown	Unknown	Unknown	Unknown	Unknown	Unknown	Unknown	Unknown	Unknown	Unknown
3.89712	4.49232	1.40937	3.18746	0.00143527	0.0186813	Unknown	Unknown	Unknown	Unknown	Unknown	Unknown	Unknown	Unknown	Unknown	Unknown
13.7659	-3.91212	0.7014	-5.5776	2.44e-08	2.34e-06	Unknown	Unknown	hypothetical protein	Bacteria	Unknown	Unknown	Unknown	Unknown	Unknown	Unknown
3.89797	5.69617	1.61875	3.51886	0.000433397	0.00778112	Unknown	Unknown	Unknown	Bacteria	Unknown	Unknown	Unknown	Unknown	Unknown	Unknown
3.55485	5.57487	1.77116	3.14757	0.00164633	0.0206269	Unknown	Unknown	Unknown	Unknown	Unknown	Unknown	Unknown	Unknown	Unknown	Unknown
199.047	4.4294	0.928629	4.76983	1.84e-06	9.79e-05	Unknown	Unknown	Unknown	Unknown	Unknown	Unknown	Unknown	Unknown	Unknown	Unknown
113.676	1.68304	0.526916	3.19414	0.00140249	0.0183709	Unknown	Unknown	Unknown	Unknown	Unknown	Unknown	Unknown	Unknown	Unknown	Unknown
119.196	24.8669	2.61261	9.51807	1.76e-21	1.19e-18	Unknown	Unknown	Unknown	Unknown	Unknown	Unknown	Unknown	Unknown	Unknown	Unknown
12.2751	3.73775	1.20791	3.0944	0.00197211	0.0234257	Unknown	Unknown	Unknown	Bacteria	Unknown	Unknown	Unknown	Unknown	Unknown	Unknown
39.837	-7.72305	2.2249	-3.47119	0.000518165	0.0089062	Unknown	Unknown	Unknown	Unknown	Unknown	Unknown	Unknown	Unknown	Unknown	Unknown
209.557	5.25398	1.17505	4.47129	7.77e-06	0.000323874	COG1132	prk_1	Phosphoribulokinase,hypothetical protein,Putative multidrug export ATP-binding/permease protein	Bacteria	Cyanobacteria	Unknown	Chroococcales	Unknown	Unknown	Unknown
3.45311	-4.17021	1.11245	-3.74868	0.000177767	0.00393035	Unknown	Unknown	Unknown	Bacteria	Unknown	Unknown	Unknown	Unknown	Unknown	Unknown
15.1672	2.86867	0.76515	3.74916	0.000177431	0.00392478	Unknown	Unknown	Unknown	Viruses	Unknown	Unknown	Unknown	Unknown	Unknown	Beihai_picorna-like_virus_41
5.07428	5.558	1.9857	2.79902	0.00512587	0.0452823	Unknown	Unknown	Unknown	Unknown	Unknown	Unknown	Unknown	Unknown	Unknown	Unknown
20.5448	-2.31131	0.794591	-2.9088	0.00362817	0.0357742	Unknown	Unknown	hypothetical protein	Bacteria	Unknown	Unknown	Unknown	Unknown	Unknown	Unknown
2.29314	-4.42468	1.48173	-2.98616	0.00282508	0.0301463	Unknown	Unknown	hypothetical protein	Bacteria	Unknown	Unknown	Unknown	Unknown	Unknown	Unknown
2.45615	4.01105	1.1092	3.61616	0.000299001	0.00586785	Unknown	Unknown	hypothetical protein	Bacteria	Chloroflexi	Ardenticatenia	Ardenticatenales	Ardenticatenaceae	Candidatus_Promineofilum	Candidatus_Promineofilum_breve*
4.47462	-2.39207	0.73932	-3.2355	0.00121428	0.0165744	Unknown	Unknown	Unknown	Archaea	Unknown	Unknown	Unknown	Unknown	Unknown	Unknown
3.23177	3.21954	0.968983	3.32259	0.000891844	0.0132487	Unknown	Unknown	hypothetical protein	Unknown	Unknown	Unknown	Unknown	Unknown	Unknown	Unknown
2.44934	4.2157	1.46172	2.88407	0.00392567	0.0377665	Unknown	Unknown	hypothetical protein	Bacteria	Chloroflexi	Anaerolineae	Anaerolineales	Anaerolineaceae	Anaerolinea	Anaerolinea_sp.
2.9631	-4.79978	1.14256	-4.20091	2.66e-05	0.000887146	Unknown	Unknown	Unknown	Unknown	Unknown	Unknown	Unknown	Unknown	Unknown	Unknown
22.7861	-5.12486	1.71311	-2.99156	0.0027756	0.0297836	Unknown	Unknown	Unknown	Unknown	Unknown	Unknown	Unknown	Unknown	Unknown	Unknown
23.4622	8.28567	1.98291	4.17853	2.93e-05	0.000960043	Unknown	Unknown	Unknown	Unknown	Unknown	Unknown	Unknown	Unknown	Unknown	Unknown
11.2967	3.57404	1.02537	3.48562	0.000490997	0.00855076	Unknown	Unknown	hypothetical protein	Archaea	Candidatus_Heimdallarchaeota	Unknown	Unknown	Unknown	Unknown	Candidatus_Heimdallarchaeota_archaeon_LC_2
4.45917	5.6502	1.25641	4.49711	6.89e-06	0.000292554	Unknown	Unknown	hypothetical protein	Bacteria	Planctomycetes	Unknown	Unknown	Unknown	Unknown	Unknown
152.975	4.964	1.36366	3.64019	0.000272433	0.00546954	Unknown	Unknown	Unknown	Unknown	Unknown	Unknown	Unknown	Unknown	Unknown	Unknown
3.80153	-5.15705	1.32358	-3.89627	9.77e-05	0.00246151	Unknown	Unknown	Unknown	Bacteria	Actinobacteria	Acidimicrobiia	Acidimicrobiales	Acidimicrobiaceae	Unknown	Acidimicrobiaceae_bacterium
580.108	10.2729	0.743294	13.8208	1.91e-43	4.65e-39	Unknown	Unknown	hypothetical protein	Unknown	Unknown	Unknown	Unknown	Unknown	Unknown	Unknown
20.6404	-6.44723	1.63438	-3.94475	7.99e-05	0.00211245	Unknown	Unknown	hypothetical protein	Unknown	Unknown	Unknown	Unknown	Unknown	Unknown	Unknown
272.321	-3.18516	0.757036	-4.20741	2.58e-05	0.000867364	Unknown	Unknown	hypothetical protein	Unknown	Unknown	Unknown	Unknown	Unknown	Unknown	Unknown
87.5345	6.70346	2.38027	2.81626	0.00485866	0.043653	Unknown	Unknown	Unknown	Unknown	Unknown	Unknown	Unknown	Unknown	Unknown	Unknown
109.964	2.51149	0.816705	3.07515	0.00210395	0.0245394	Unknown	Unknown	Unknown	Unknown	Unknown	Unknown	Unknown	Unknown	Unknown	Unknown
157.883	2.35582	0.494406	4.76495	1.89e-06	0.000100038	Unknown	Unknown	Unknown	Unknown	Unknown	Unknown	Unknown	Unknown	Unknown	Unknown
4.60825	5.6999	1.18952	4.79175	1.65e-06	8.93e-05	Unknown	Unknown	hypothetical protein	Bacteria	Bacteroidetes	Bacteroidia	Marinilabiliales	Prolixibacteraceae	Maribellus	Maribellus_sp._GM1-28
2.76622	-4.70166	1.32736	-3.54211	0.000396935	0.0072848	Unknown	Unknown	hypothetical protein	Unknown	Unknown	Unknown	Unknown	Unknown	Unknown	Unknown
3.09017	-4.85902	1.68739	-2.87961	0.00398167	0.0381308	Unknown	Unknown	hypothetical protein	Unknown	Unknown	Unknown	Unknown	Unknown	Unknown	Unknown
5.35835	6.15529	1.42068	4.33265	1.47e-05	0.000548917	Unknown	Unknown	hypothetical protein	Unknown	Unknown	Unknown	Unknown	Unknown	Unknown	Unknown
6.15179	-2.31654	0.626304	-3.69874	0.000216672	0.0045837	Unknown	ccoP_1	Cbb3-type cytochrome c oxidase subunit CcoP	Bacteria	Proteobacteria	Betaproteobacteria	Unknown	Unknown	Unknown	Unknown
12.2946	-6.01023	2.10875	-2.85014	0.00437003	0.0406165	Unknown	Unknown	hypothetical protein	Bacteria	Proteobacteria	Unknown	Unknown	Unknown	Unknown	Unknown
3.2677	-3.03452	0.826088	-3.67336	0.000239379	0.00495374	Unknown	Unknown	Unknown	Unknown	Unknown	Unknown	Unknown	Unknown	Unknown	Unknown
8.84937	3.63909	1.0266	3.54479	0.000392926	0.00722988	Unknown	Unknown	Unknown	Unknown	Unknown	Unknown	Unknown	Unknown	Unknown	Unknown
10.7337	3.29614	0.770567	4.27755	1.89e-05	0.000673488	Unknown	Unknown	hypothetical protein	Bacteria	Unknown	Unknown	Unknown	Unknown	Unknown	candidate_division_GN15_bacterium*
7.26123	5.85714	1.40938	4.15582	3.24e-05	0.001039	Unknown	Unknown	hypothetical protein	Unknown	Unknown	Unknown	Unknown	Unknown	Unknown	Unknown
7.55234	-2.5563	0.883662	-2.89284	0.00381771	0.0370516	Unknown	Unknown	Unknown	Bacteria	Unknown	Unknown	Unknown	Unknown	Unknown	Unknown
2.21196	4.89978	1.78032	2.7522	0.0059197	0.0498866	Unknown	Unknown	Unknown	Unknown	Unknown	Unknown	Unknown	Unknown	Unknown	Unknown
6.33036	2.33817	0.822083	2.8442	0.00445224	0.0411392	Unknown	sspC1_1,sspC2_1	Small%2C acid-soluble spore protein C1,Small%2C acid-soluble spore protein C2	Bacteria	Unknown	Unknown	Unknown	Unknown	Unknown	Unknown
11.0642	-6.69813	1.40452	-4.76898	1.85e-06	9.82e-05	Unknown	Unknown	Unknown	Bacteria	Proteobacteria	Deltaproteobacteria	Unknown	Unknown	Unknown	Unknown
4.63124	-4.20553	1.30477	-3.22319	0.00126772	0.0170915	Unknown	Unknown	Unknown	Bacteria	Spirochaetes	Spirochaetia	Leptospirales	Leptospiraceae*	Unknown	Unknown
464.32	-1.69859	0.467941	-3.62993	0.000283498	0.00563557	Unknown	Unknown	Unknown	Unknown	Unknown	Unknown	Unknown	Unknown	Unknown	Unknown
2.56491	-2.50393	0.863969	-2.89817	0.0037535	0.0366181	Unknown	rne_1	Ribonuclease E	Bacteria	Cyanobacteria	Unknown	Unknown	Unknown	Unknown	Unknown
4.53807	-5.41146	1.90819	-2.83591	0.00456947	0.0418894	Unknown	Unknown	hypothetical protein	Unknown	Unknown	Unknown	Unknown	Unknown	Unknown	Unknown
360.537	2.43278	0.843091	2.88555	0.00390727	0.0376411	Unknown	Unknown	Unknown	Unknown	Unknown	Unknown	Unknown	Unknown	Unknown	Unknown
23.4555	-4.66501	1.27765	-3.65124	0.000260982	0.00529167	Unknown	Unknown	hypothetical protein	Eukaryota	Bacillariophyta	Bacillariophyceae	Unknown	Unknown	Unknown	Unknown
4.01973	5.50857	1.61945	3.40151	0.000670152	0.0107728	Unknown	Unknown	hypothetical protein	Unknown	Unknown	Unknown	Unknown	Unknown	Unknown	Unknown
3.29082	3.91532	1.26322	3.09947	0.00193868	0.0231362	COG4213	chvE_1	Multiple sugar-binding periplasmic receptor ChvE	Bacteria	Firmicutes	Clostridia	Clostridiales	Unknown	Unknown	Unknown
2.33256	-2.74754	0.830449	-3.3085	0.000937957	0.0137492	COG0251,COG1180,COG0280	yabJ_1,pflA_1,pta_1	hypothetical protein,2-iminobutanoate/2-iminopropanoate deaminase,Pyruvate formate-lyase 1-activating enzyme,Phosphate acetyltransferase	Bacteria	Unknown	Unknown	Unknown	Unknown	Unknown	Unknown
7.35604	6.61697	2.07294	3.19207	0.00141259	0.0184698	Unknown	Unknown	hypothetical protein	Unknown	Unknown	Unknown	Unknown	Unknown	Unknown	Unknown
3.08804	3.23043	0.982147	3.28915	0.00100489	0.0144676	Unknown	Unknown	hypothetical protein	Bacteria	Proteobacteria	Deltaproteobacteria	Unknown	Unknown	Unknown	Unknown
13.1634	-2.60594	0.480599	-5.42228	5.88e-08	5.12e-06	Unknown	Unknown	Unknown	Bacteria	Proteobacteria	Deltaproteobacteria	Unknown	Unknown	Unknown	Unknown
5.34751	-2.07929	0.751664	-2.76625	0.00567044	0.0484683	Unknown	Unknown	hypothetical protein	Bacteria	Unknown	Unknown	Unknown	Unknown	Unknown	Unknown
21.8102	2.69402	0.69221	3.8919	9.95e-05	0.00249661	Unknown	Unknown	hypothetical protein	Bacteria	Unknown	Unknown	Unknown	Unknown	Unknown	Unknown
50.0957	2.99287	0.766159	3.90633	9.37e-05	0.00238442	Unknown	Unknown	Unknown	Unknown	Unknown	Unknown	Unknown	Unknown	Unknown	Unknown
8.05772	-5.16885	0.818532	-6.31478	2.71e-10	4.13e-08	Unknown	Unknown	hypothetical protein	Bacteria	Unknown	Unknown	Unknown	Unknown	Unknown	Unknown
8.32203	6.79953	1.4022	4.84917	1.24e-06	7.03e-05	Unknown	Unknown	hypothetical protein	Bacteria	Unknown	Unknown	Unknown	Unknown	Unknown	Unknown
4.19611	4.43789	1.54602	2.87052	0.00409796	0.0389022	Unknown	Unknown	Peroxiredoxin	Eukaryota	Unknown	Unknown	Unknown	Unknown	Unknown	Unknown
2.96238	3.93292	1.3173	2.9856	0.00283021	0.0301814	Unknown	Unknown	hypothetical protein	Bacteria	Unknown	Unknown	Unknown	Unknown	Unknown	Unknown
3.04972	5.35388	1.80395	2.96786	0.00299877	0.0313958	COG1344	Unknown	Flagellar filament 33 kDa core protein	Bacteria	Spirochaetes	Spirochaetia	Spirochaetales	Unknown	Unknown	Unknown
48.1681	-3.48867	1.07721	-3.23861	0.00120116	0.0164473	Unknown	Unknown	Unknown	Unknown	Unknown	Unknown	Unknown	Unknown	Unknown	Unknown
2.74042	-4.69074	1.46682	-3.19789	0.00138437	0.0182037	Unknown	Unknown	hypothetical protein	Bacteria	Unknown	Unknown	Unknown	Unknown	Unknown	Unknown
3.34612	5.48822	1.79225	3.06219	0.00219722	0.0252842	Unknown	Unknown	hypothetical protein	Bacteria	Chloroflexi	Unknown	Unknown	Unknown	Unknown	Unknown
3.24565	-4.08682	0.963231	-4.24283	2.21e-05	0.00076352	Unknown	Unknown	hypothetical protein	Bacteria	Unknown	Unknown	Unknown	Unknown	Unknown	Unknown
22.7924	7.27777	1.0306	7.0617	1.64e-12	3.77e-10	Unknown	Unknown	hypothetical protein	Unknown	Unknown	Unknown	Unknown	Unknown	Unknown	Unknown
16.7386	-6.77932	2.32842	-2.91155	0.00359641	0.0355557	Unknown	Unknown	hypothetical protein	Bacteria	Proteobacteria	Unknown	Unknown	Unknown	Unknown	Unknown
2.80379	5.22675	1.75866	2.97201	0.00295854	0.031105	Unknown	Unknown	hypothetical protein	Eukaryota	Bacillariophyta	Bacillariophyceae	Bacillariales	Bacillariaceae	Pseudo-nitzschia	Pseudo-nitzschia_multistriata
2.44976	3.77658	1.25515	3.00887	0.0026222	0.0286039	Unknown	Unknown	hypothetical protein	Bacteria	Unknown	Unknown	Unknown	Unknown	Unknown	Unknown
37.0002	-2.42097	0.789942	-3.06474	0.00217859	0.0251368	Unknown	Unknown	hypothetical protein	Eukaryota	Bacillariophyta	Bacillariophyceae	Naviculales	Amphipleuraceae	Halamphora	Halamphora_calidilacuna
3.65039	2.68108	0.931364	2.87865	0.00399376	0.0382213	Unknown	Unknown	hypothetical protein	Bacteria	Chloroflexi	Unknown	Unknown	Unknown	Unknown	Chloroflexi_bacterium
14.6141	6.8719	1.6521	4.15949	3.19e-05	0.00102587	Unknown	Unknown	Unknown	Unknown	Unknown	Unknown	Unknown	Unknown	Unknown	Unknown
6.23224	3.36507	0.948272	3.54863	0.000387237	0.00714652	Unknown	Unknown	Unknown	Bacteria	Proteobacteria	Deltaproteobacteria	Desulfobacterales	Desulfobacteraceae	Unknown	Desulfobacteraceae_bacterium
9.40623	6.97755	1.2561	5.55495	2.78e-08	2.63e-06	Unknown	Unknown	Unknown	Unknown	Unknown	Unknown	Unknown	Unknown	Unknown	Unknown
3.23053	4.92477	1.34397	3.66435	0.000247964	0.00508909	Unknown	Unknown	hypothetical protein	Bacteria	Candidatus_Hydrogenedentes	Unknown	Unknown	Unknown	Unknown	Unknown
2.19674	4.88924	1.09347	4.47132	7.77e-06	0.000323874	Unknown	Unknown	hypothetical protein	Bacteria	Cyanobacteria	Unknown	Unknown	Unknown	Unknown	Unknown
4.25263	-2.90528	0.947323	-3.06684	0.00216337	0.0250192	Unknown	Unknown	Unknown	Viruses	Duplornaviricota	Chrymotiviricetes	Ghabrivirales	Totiviridae	Unknown	Diatom_colony_associated_dsRNA_virus_5
2.33435	-3.87635	1.13811	-3.40596	0.000659318	0.010655	Unknown	Unknown	putative 30S ribosomal protein PSRP-3	Bacteria	Cyanobacteria	Unknown	Unknown	Unknown	Unknown	Unknown
8.15626	-3.33199	1.17581	-2.83378	0.00460013	0.0420778	Unknown	Unknown	Unknown	Unknown	Unknown	Unknown	Unknown	Unknown	Unknown	Unknown
7.23859	2.70765	0.700681	3.86431	0.000111402	0.00272884	COG0316	erpA_1	hypothetical protein,Iron-sulfur cluster insertion protein ErpA	Bacteria	Proteobacteria	Gammaproteobacteria	Unknown	Unknown	Unknown	Gammaproteobacteria_bacterium
8.81459	6.87637	2.09284	3.28567	0.00101739	0.014589	Unknown	Unknown	Unknown	Unknown	Unknown	Unknown	Unknown	Unknown	Unknown	Unknown
16.7075	7.55543	1.32132	5.71808	1.08e-08	1.15e-06	Unknown	Unknown	hypothetical protein	Unknown	Unknown	Unknown	Unknown	Unknown	Unknown	Unknown
3.45267	5.52796	1.8029	3.06616	0.0021683	0.0250518	Unknown	Unknown	Unknown	Unknown	Unknown	Unknown	Unknown	Unknown	Unknown	Unknown
3.82755	-5.16106	0.907252	-5.68867	1.28e-08	1.33e-06	Unknown	Unknown	Unknown	Bacteria	Cyanobacteria	Unknown	Unknown	Unknown	Unknown	Unknown
2.88984	4.49361	1.58659	2.83224	0.00462225	0.0422218	Unknown	cckA_1	Sensor kinase CckA	Bacteria	Proteobacteria	Deltaproteobacteria	Desulfobacterales	Desulfobulbaceae	Unknown	Unknown
4.34191	-4.8008	1.07336	-4.47267	7.72e-06	0.000322139	Unknown	Unknown	Unknown	Bacteria	Proteobacteria	Gammaproteobacteria	Unknown	Unknown	Unknown	Unknown
87.3953	-3.19784	0.802006	-3.9873	6.68e-05	0.00183899	Unknown	Unknown	hypothetical protein	Eukaryota	Unknown	Cryptophyceae	Kathablepharidacea	Katablepharidaceae	Leucocryptos	Leucocryptos_marina*
9.11366	-6.4204	1.17562	-5.4613	4.73e-08	4.21e-06	Unknown	Unknown	hypothetical protein	Unknown	Unknown	Unknown	Unknown	Unknown	Unknown	Unknown
2.44066	4.21647	1.34734	3.12948	0.00175117	0.0215471	Unknown	Unknown	hypothetical protein	Bacteria	Planctomycetes	Unknown	Unknown	Unknown	Unknown	Planctomycetes_bacterium
6.28339	-5.88157	1.40315	-4.19168	2.77e-05	0.000916202	COG0071	hspA_10	Spore protein SP21	Bacteria	Bacteroidetes	Unknown	Unknown	Unknown	Unknown	Unknown
8.43057	6.81487	1.47023	4.63523	3.57e-06	0.000170513	Unknown	Unknown	hypothetical protein	Bacteria	Cyanobacteria	Unknown	Nostocales	Unknown	Unknown	Unknown
19.7251	3.7016	1.03822	3.56534	0.000363385	0.00681425	Unknown	Unknown	Unknown	Bacteria	Unknown	Unknown	Unknown	Unknown	Unknown	candidate_division_KSB1_bacterium
5.96508	-2.78604	0.665454	-4.18668	2.83e-05	0.000932688	COG0466	lon1_1	Lon protease 1,tRNA-Val(tac),tRNA-Asp(gtc)	Bacteria	Proteobacteria	Unknown	Unknown	Unknown	Unknown	Unknown
6.99431	2.8395	0.688714	4.12291	3.74e-05	0.00116749	Unknown	Unknown	IS200/IS605 family transposase ISAsp18,hypothetical protein	Bacteria	Cyanobacteria	Unknown	Unknown	Unknown	Unknown	Unknown
6.41709	6.41376	2.12368	3.02011	0.00252685	0.0278943	Unknown	rmf_2	Ribosome modulation factor	Unknown	Unknown	Unknown	Unknown	Unknown	Unknown	Unknown
12.6091	4.54248	1.06488	4.26574	1.99e-05	0.000703153	Unknown	Unknown	Unknown	Unknown	Unknown	Unknown	Unknown	Unknown	Unknown	Unknown
4.63065	-5.44012	1.13095	-4.8102	1.51e-06	8.27e-05	Unknown	Unknown	hypothetical protein	Unknown	Unknown	Unknown	Unknown	Unknown	Unknown	Unknown
2.53916	-4.58221	1.27862	-3.58372	0.00033874	0.00646132	Unknown	Unknown	hypothetical protein	Bacteria	Bacteroidetes	Unknown	Unknown	Unknown	Unknown	Bacteroidetes_bacterium
23.3341	-4.67717	0.983407	-4.75608	1.97e-06	0.000103715	Unknown	Unknown	Unknown	Unknown	Unknown	Unknown	Unknown	Unknown	Unknown	Unknown
5.25961	4.98892	1.66425	2.9977	0.00272023	0.0293689	Unknown	Unknown	Unknown	Unknown	Unknown	Unknown	Unknown	Unknown	Unknown	Unknown
5.11679	-1.8278	0.611457	-2.98925	0.00279668	0.0299441	Unknown	Unknown	Peroxiredoxin,hypothetical protein	Unknown	Unknown	Unknown	Unknown	Unknown	Unknown	Unknown
2.08741	-3.04425	1.01682	-2.9939	0.00275438	0.0296291	Unknown	Unknown	hypothetical protein	Bacteria	Bacteroidetes	Unknown	Unknown	Unknown	Unknown	Bacteroidetes_bacterium
5.4294	-3.44365	0.751029	-4.58525	4.53e-06	0.000208345	Unknown	Unknown	Unknown	Unknown	Unknown	Unknown	Unknown	Unknown	Unknown	Unknown
48.3822	3.61006	0.759324	4.7543	1.99e-06	0.000104489	Unknown	Unknown	Unknown	Unknown	Unknown	Unknown	Unknown	Unknown	Unknown	Unknown
3.95079	-2.91016	0.788631	-3.69014	0.000224134	0.00470689	Unknown	Unknown	hypothetical protein	Bacteria	Proteobacteria	Unknown	Unknown	Unknown	Unknown	Proteobacteria_bacterium
12.7807	6.68138	1.63612	4.08368	4.43e-05	0.00133205	Unknown	Unknown	Unknown	Unknown	Unknown	Unknown	Unknown	Unknown	Unknown	Unknown
5.71347	2.76069	0.938434	2.94181	0.00326301	0.0332467	Unknown	Unknown	hypothetical protein	Bacteria	Unknown	Unknown	Unknown	Unknown	Unknown	Unknown
3.7028	-3.23487	1.06744	-3.0305	0.0024415	0.0272349	Unknown	Unknown	Unknown	Bacteria	Proteobacteria	Alphaproteobacteria	Unknown	Unknown	Unknown	Unknown
55.6128	1.44051	0.492145	2.92702	0.00342232	0.0343418	Unknown	Unknown	Unknown	Unknown	Unknown	Unknown	Unknown	Unknown	Unknown	Unknown
2.68817	-2.48293	0.870968	-2.85077	0.00436129	0.0405605	Unknown	Unknown	hypothetical protein	Bacteria	Unknown	Unknown	Unknown	Unknown	Unknown	Unknown
8.12459	2.22586	0.698966	3.18451	0.00144999	0.0188184	Unknown	Unknown	hypothetical protein	Bacteria	Planctomycetes	Unknown	Unknown	Unknown	Unknown	Unknown
5.55397	-1.77904	0.54686	-3.2532	0.00114113	0.0158347	Unknown	Unknown	hypothetical protein	Bacteria	Chloroflexi	Anaerolineae	Unknown	Unknown	Unknown	Unknown
3.40889	4.03954	1.0001	4.03914	5.36e-05	0.00154431	Unknown	Unknown	hypothetical protein	Viruses	Unknown	Unknown	Unknown	Unknown	Unknown	Unknown
184.024	5.89274	1.2939	4.55424	5.26e-06	0.000235029	Unknown	Unknown	hypothetical protein	Unknown	Unknown	Unknown	Unknown	Unknown	Unknown	Unknown
3.59768	5.59463	1.30987	4.27113	1.94e-05	0.000689832	Unknown	Unknown	Unknown	Archaea	Candidatus_Bathyarchaeota	Unknown	Unknown	Unknown	Unknown	Unknown
10.7747	-1.67826	0.500567	-3.35272	0.000800207	0.0122635	COG2995	yebS	hypothetical protein,Intermembrane transport protein YebS	Bacteria	Proteobacteria	Gammaproteobacteria	Chromatiales	Chromatiaceae	Thiocapsa	Unknown
3.02362	-2.98716	1.01046	-2.95625	0.00311407	0.0322187	Unknown	Unknown	hypothetical protein	Bacteria	Proteobacteria	Alphaproteobacteria	Rhizobiales	Hyphomicrobiaceae	Unknown	Hyphomicrobiaceae_bacterium
10.8759	-4.57035	1.63396	-2.7971	0.0051564	0.0454566	Unknown	fbaA_2	Fructose-bisphosphate aldolase class 2	Bacteria	Unknown	Unknown	Unknown	Unknown	Unknown	Unknown
3.2631	3.1592	0.788055	4.00885	6.1e-05	0.00170957	Unknown	Unknown	hypothetical protein	Bacteria	Nitrospirae	Unknown	Unknown	Unknown	Unknown	Unknown
230.646	-3.09021	0.618802	-4.99386	5.92e-07	3.77e-05	Unknown	Unknown	hypothetical protein	Unknown	Unknown	Unknown	Unknown	Unknown	Unknown	Unknown
3.98737	2.75705	0.715118	3.85538	0.000115549	0.00280902	Unknown	Unknown	hypothetical protein	Unknown	Unknown	Unknown	Unknown	Unknown	Unknown	Unknown
1181.52	1.83376	0.425626	4.30838	1.64e-05	0.000600818	Unknown	Unknown	Unknown	Unknown	Unknown	Unknown	Unknown	Unknown	Unknown	Unknown
4.82311	4.70566	1.02094	4.60914	4.04e-06	0.000189606	Unknown	Unknown	hypothetical protein	Viruses	Unknown	Unknown	Unknown	Unknown	Unknown	Unknown
130.145	-6.17586	1.10773	-5.57522	2.47e-08	2.37e-06	Unknown	Unknown	Unknown	Unknown	Unknown	Unknown	Unknown	Unknown	Unknown	Unknown
3.25687	5.43522	1.91015	2.84544	0.00443495	0.0410253	COG0776	hupB_7,gloB_1	hypothetical protein,DNA-binding protein HU-beta,Hydroxyacylglutathione hydrolase	Bacteria	Proteobacteria	Hydrogenophilalia	Hydrogenophilales	Unknown	Unknown	Unknown
38.412	-2.84049	0.917813	-3.09485	0.00196914	0.0234019	Unknown	Unknown	hypothetical protein	Unknown	Unknown	Unknown	Unknown	Unknown	Unknown	Unknown
4.94865	-5.53609	1.6978	-3.26074	0.00111123	0.0155445	Unknown	Unknown	Unknown	Bacteria	Cyanobacteria	Unknown	Oscillatoriales	Unknown	Unknown	Unknown
2.49817	2.62878	0.75385	3.48714	0.000488219	0.00851776	Unknown	Unknown	hypothetical protein	Bacteria	Chloroflexi	Unknown	Unknown	Unknown	Unknown	Chloroflexi_bacterium
14.7743	4.17119	1.29441	3.22246	0.00127095	0.0171206	Unknown	Unknown	Unknown	Bacteria	Cyanobacteria	Unknown	Chroococcales	Unknown	Unknown	Unknown
7.72037	6.69033	1.50824	4.43585	9.17e-06	0.000371686	Unknown	Unknown	Unknown	Unknown	Unknown	Unknown	Unknown	Unknown	Unknown	Unknown
3.9854	4.70513	1.52698	3.08133	0.00206077	0.024168	Unknown	Unknown	Unknown	Unknown	Unknown	Unknown	Unknown	Unknown	Unknown	Unknown
36.5099	6.27182	2.02646	3.09496	0.0019684	0.0233961	Unknown	Unknown	Unknown	Bacteria	Proteobacteria	Epsilonproteobacteria	Unknown	Unknown	Unknown	Unknown
4.70564	5.97647	1.59234	3.75327	0.000174544	0.00387576	Unknown	Unknown	hypothetical protein	Viruses	Unknown	Unknown	Unknown	Unknown	Unknown	Unknown
4.39686	4.47249	1.3009	3.43801	0.000586006	0.0097523	Unknown	Unknown	hypothetical protein	Bacteria	Cyanobacteria	Unknown	Unknown	Unknown	Unknown	Unknown
4.93343	-1.91625	0.618266	-3.09939	0.00193919	0.0231405	COG0120,COG0842	rpiA_1,ybhR	Ribose-5-phosphate isomerase A,putative multidrug ABC transporter permease YbhR	Bacteria	Unknown	Unknown	Unknown	Unknown	Unknown	Unknown
3.27562	5.4385	1.8368	2.96086	0.00306781	0.0318926	Unknown	Unknown	hypothetical protein	Unknown	Unknown	Unknown	Unknown	Unknown	Unknown	Unknown
40.8023	9.08488	1.61067	5.64042	1.7e-08	1.7e-06	Unknown	Unknown	hypothetical protein	Unknown	Unknown	Unknown	Unknown	Unknown	Unknown	Unknown
2.95769	-3.59769	1.22685	-2.93247	0.00336273	0.0339425	Unknown	groL_3	60 kDa chaperonin	Bacteria	Unknown	Unknown	Unknown	Unknown	Unknown	Unknown
3.27493	5.4607	1.58622	3.44259	0.00057617	0.00962775	Unknown	hup_10	DNA-binding protein HU	Bacteria	Proteobacteria	Unknown	Unknown	Unknown	Unknown	Unknown
2.09351	-3.50365	1.03382	-3.38904	0.000701386	0.0111405	Unknown	Unknown	Porin	Bacteria	Proteobacteria	Alphaproteobacteria	Rhodobacterales	Rhodobacteraceae	Unknown	Unknown
4.01422	-4.40564	1.32998	-3.31258	0.000924409	0.0135954	Unknown	Unknown	Unknown	Unknown	Unknown	Unknown	Unknown	Unknown	Unknown	Unknown
35.2624	8.14628	1.4425	5.64732	1.63e-08	1.64e-06	Unknown	Unknown	Unknown	Unknown	Unknown	Unknown	Unknown	Unknown	Unknown	Unknown
2.17397	-4.35339	1.28324	-3.39249	0.000692604	0.0110466	Unknown	Unknown	Unknown	Bacteria	Cyanobacteria	Unknown	Unknown	Unknown	Unknown	Unknown
2.29181	-4.41492	1.43948	-3.06703	0.00216198	0.0250087	Unknown	Unknown	Unknown	Unknown	Unknown	Unknown	Unknown	Unknown	Unknown	Unknown
11.3169	-4.79614	0.876617	-5.47119	4.47e-08	4.01e-06	Unknown	Unknown	Unknown	Bacteria	Chloroflexi	Unknown	Unknown	Unknown	Unknown	Unknown
38.7517	-2.23414	0.733857	-3.04438	0.00233162	0.0263613	Unknown	Unknown	hypothetical protein	Unknown	Unknown	Unknown	Unknown	Unknown	Unknown	Unknown
4.44043	-4.51886	1.51034	-2.99194	0.00277209	0.029758	Unknown	Unknown	hypothetical protein	Unknown	Unknown	Unknown	Unknown	Unknown	Unknown	Unknown
4.23423	-4.24659	1.37515	-3.08809	0.00201446	0.0237721	COG2920	tusE_5,glcB	Sulfurtransferase TusE,Malate synthase G	Bacteria	Unknown	Unknown	Unknown	Unknown	Unknown	Unknown
4.07701	-5.26167	1.8564	-2.83435	0.00459193	0.0420276	Unknown	Unknown	Unknown	Bacteria	Cyanobacteria	Unknown	Chroococcales	Chroococcaceae	Gloeocapsa	Gloeocapsa_sp._DLM2.Bin57
2.73537	2.36774	0.689044	3.43626	0.0005898	0.00979747	Unknown	Unknown	hypothetical protein	Bacteria	Ignavibacteriae	Ignavibacteria	Unknown	Unknown	Unknown	Ignavibacteria_bacterium
14.1591	-7.48749	2.27145	-3.29635	0.000979512	0.0142084	Unknown	Unknown	Unknown	Bacteria	Proteobacteria	Gammaproteobacteria	Unknown	Unknown	Unknown	Unknown
3.05305	5.32739	1.8585	2.86649	0.0041505	0.0392295	Unknown	Unknown	Unknown	Unknown	Unknown	Unknown	Unknown	Unknown	Unknown	Unknown
3.78217	3.77679	1.37199	2.75277	0.0059093	0.0498209	Unknown	Unknown	Unknown	Unknown	Unknown	Unknown	Unknown	Unknown	Unknown	Unknown
19.7201	-4.93519	1.13484	-4.34879	1.37e-05	0.000516477	Unknown	Unknown	Unknown	Unknown	Unknown	Unknown	Unknown	Unknown	Unknown	Unknown
8.13027	-6.00928	0.98407	-6.10656	1.02e-09	1.37e-07	Unknown	Unknown	hypothetical protein	Bacteria	Cyanobacteria	Unknown	Unknown	Unknown	Unknown	Unknown
3.28037	2.77616	0.963354	2.88176	0.00395456	0.0379623	Unknown	Unknown	hypothetical protein	Unknown	Unknown	Unknown	Unknown	Unknown	Unknown	Unknown
10.0036	-4.02141	1.028	-3.91189	9.16e-05	0.00234144	Unknown	Unknown	Unknown	Bacteria	Proteobacteria	Unknown	Unknown	Unknown	Unknown	Unknown
3.63867	-3.93558	1.07654	-3.65576	0.00025642	0.00522184	Unknown	Unknown	hypothetical protein	Bacteria	Spirochaetes	Spirochaetia	Spirochaetales	Unknown	Unknown	Spirochaetales_bacterium
4.05025	2.5826	0.676004	3.8204	0.000133237	0.00313841	Unknown	Unknown	hypothetical protein	Viruses	Unknown	Unknown	Unknown	Unknown	Unknown	Unknown
4.11236	5.77922	1.78822	3.23182	0.00123004	0.0167283	Unknown	Unknown	Unknown	Bacteria	Unknown	Unknown	Unknown	Unknown	Unknown	Unknown
2.82967	5.25262	1.75788	2.98804	0.00280769	0.0300182	Unknown	Unknown	Unknown	Bacteria	Unknown	Unknown	Unknown	Unknown	Unknown	bacterium
7.34948	-6.10822	2.1281	-2.87027	0.00410117	0.0389191	Unknown	Unknown	Unknown	Unknown	Unknown	Unknown	Unknown	Unknown	Unknown	Unknown
13.4098	7.23484	2.21869	3.26087	0.00111072	0.0155397	Unknown	Unknown	Unknown	Unknown	Unknown	Unknown	Unknown	Unknown	Unknown	Unknown
6.70797	-5.98082	1.35553	-4.41215	1.02e-05	0.000407412	Unknown	Unknown	Unknown	Unknown	Unknown	Unknown	Unknown	Unknown	Unknown	Unknown
7.76071	6.68664	1.86347	3.58828	0.000332863	0.0063713	Unknown	Unknown	Unknown	Bacteria	Unknown	Unknown	Unknown	Unknown	Unknown	Unknown
8.19975	-3.17055	1.13318	-2.79793	0.00514311	0.0453777	Unknown	Unknown	hypothetical protein	Unknown	Unknown	Unknown	Unknown	Unknown	Unknown	Unknown
4.24853	-2.03027	0.69747	-2.9109	0.00360391	0.0356056	Unknown	Unknown	Unknown	Unknown	Unknown	Unknown	Unknown	Unknown	Unknown	Unknown
3.17433	-3.86315	0.848401	-4.55344	5.28e-06	0.000235743	COG0843,COG1622	ctaD_1,ctaC_1	putative cytochrome c oxidase subunit 1,Cytochrome c oxidase subunit 2	Bacteria	Unknown	Unknown	Unknown	Unknown	Unknown	Unknown
13.7168	-3.98111	1.13738	-3.50023	0.000464849	0.00820849	Unknown	Unknown	Unknown	Bacteria	Proteobacteria	Deltaproteobacteria	Desulfuromonadales	Unknown	Unknown	Unknown
37.5197	-3.76579	0.894144	-4.21162	2.54e-05	0.000854445	Unknown	Unknown	hypothetical protein	Bacteria	Proteobacteria	Betaproteobacteria	Unknown	Unknown	Unknown	Betaproteobacteria_bacterium
5.70602	3.77891	1.36189	2.77476	0.00552433	0.0476397	Unknown	Unknown	Unknown	Bacteria	Unknown	Unknown	Unknown	Unknown	Unknown	Unknown
67.5214	-2.16515	0.439705	-4.9241	8.47e-07	5.11e-05	COG1278	cspC_6	Cold shock protein CspC	Unknown	Unknown	Unknown	Unknown	Unknown	Unknown	Unknown
6.09979	-5.83802	1.88575	-3.09586	0.00196243	0.0233438	Unknown	Unknown	Unknown	Bacteria	Bacteroidetes	Unknown	Unknown	Unknown	Unknown	Unknown
6.81118	6.51334	1.09845	5.92956	3.04e-09	3.68e-07	Unknown	Unknown	Unknown	Viruses	Pisuviricota	Pisoniviricetes	Picornavirales	Unknown	Unknown	Tetnovirus_1
8.19595	5.02052	1.44007	3.48632	0.000489723	0.00853467	Unknown	Unknown	hypothetical protein	Bacteria	Proteobacteria	Deltaproteobacteria	Desulfobacterales	Desulfobacteraceae	Candidatus_Magnetomorum	Candidatus_Magnetomorum_sp._HK-1
21.1873	-2.86644	0.942844	-3.04021	0.00236416	0.0266115	COG3047	ompW_1	hypothetical protein,Outer membrane protein W	Bacteria	Unknown	Unknown	Unknown	Unknown	Unknown	Unknown
6.88028	-3.21286	1.15381	-2.78456	0.00536	0.0466865	Unknown	Unknown	Unknown	Archaea	Euryarchaeota	Unknown	Unknown	Unknown	Unknown	Unknown
68.6606	-1.94933	0.641584	-3.03832	0.00237905	0.0267368	Unknown	Unknown	hypothetical protein	Eukaryota	Bacillariophyta	Bacillariophyceae	Unknown	Unknown	Unknown	Unknown
32.6582	6.2688	1.61796	3.87451	0.00010684	0.00264059	Unknown	Unknown	Unknown	Unknown	Unknown	Unknown	Unknown	Unknown	Unknown	Unknown
154.129	-4.56769	0.994959	-4.59083	4.41e-06	0.00020384	Unknown	Unknown	hypothetical protein	Bacteria	Unknown	Unknown	Unknown	Unknown	Unknown	Unknown
8.35618	-5.27486	1.27186	-4.14737	3.36e-05	0.00107111	Unknown	Unknown	Unknown	Viruses	Pisuviricota	Pisoniviricetes	Picornavirales	Unknown	Unknown	Picornavirales_sp.
65.7457	-5.73268	1.69667	-3.37879	0.000728068	0.0114442	Unknown	aprB_6	hypothetical protein,Adenylylsulfate reductase subunit beta	Bacteria	Proteobacteria	Gammaproteobacteria	Thiotrichales	Thiotrichaceae	Thioploca	Thioploca_sp.*
2.48981	-4.55269	1.45986	-3.11858	0.00181722	0.0221035	Unknown	Unknown	Unknown	Bacteria	Proteobacteria	Unknown	Unknown	Unknown	Unknown	Unknown
48.9765	5.7344	1.39731	4.10388	4.06e-05	0.00124394	Unknown	Unknown	Unknown	Unknown	Unknown	Unknown	Unknown	Unknown	Unknown	Unknown
3.06325	-3.95798	1.26705	-3.12379	0.00178538	0.0218258	Unknown	Unknown	hypothetical protein	Bacteria	Bacteroidetes	Unknown	Unknown	Unknown	Unknown	Unknown
5.34491	-5.64677	1.89254	-2.98371	0.00284778	0.0303064	Unknown	Unknown	Unknown	Bacteria	Proteobacteria	Epsilonproteobacteria	Campylobacterales	Unknown	Unknown	Unknown
4.53776	-5.4005	0.921849	-5.85833	4.68e-09	5.43e-07	Unknown	Unknown	Unknown	Bacteria	Candidatus_Omnitrophica	Unknown	Unknown	Unknown	Unknown	Unknown
2.13379	-4.31839	1.11619	-3.86887	0.000109341	0.00268832	COG0542	clpC_1	Negative regulator of genetic competence ClpC/MecB	Bacteria	Chloroflexi	Anaerolineae	Unknown	Unknown	Unknown	Unknown
102.145	5.60313	0.91813	6.10277	1.04e-09	1.4e-07	Unknown	Unknown	Unknown	Unknown	Unknown	Unknown	Unknown	Unknown	Unknown	Unknown
50.5967	7.28497	2.05821	3.53947	0.000400933	0.00733838	Unknown	Unknown	Unknown	Unknown	Unknown	Unknown	Unknown	Unknown	Unknown	Unknown
55.0092	7.43719	2.05164	3.625	0.000288956	0.00571974	Unknown	Unknown	Unknown	Unknown	Unknown	Unknown	Unknown	Unknown	Unknown	Unknown
567.073	2.61987	0.612313	4.27864	1.88e-05	0.000670969	Unknown	Unknown	hypothetical protein	Unknown	Unknown	Unknown	Unknown	Unknown	Unknown	Unknown
17.059	7.82895	1.45461	5.38217	7.36e-08	6.23e-06	Unknown	Unknown	Unknown	Unknown	Unknown	Unknown	Unknown	Unknown	Unknown	Unknown
9.63205	-2.16232	0.737227	-2.93304	0.00335659	0.0339036	Unknown	Unknown	hypothetical protein	Bacteria	Cyanobacteria	Unknown	Synechococcales	Synechococcaceae	Synechococcus	Unknown
30.6876	-3.99678	0.997733	-4.00586	6.18e-05	0.00172796	Unknown	Unknown	Unknown	Bacteria	Unknown	Unknown	Unknown	Unknown	Unknown	Unknown
7.54506	4.67985	1.61548	2.89688	0.00376899	0.0367258	Unknown	Unknown	Unknown	Unknown	Unknown	Unknown	Unknown	Unknown	Unknown	Unknown
6.02261	-2.97488	0.898366	-3.31143	0.000928204	0.0136386	Unknown	czcA	hypothetical protein,Cobalt-zinc-cadmium resistance protein CzcA	Bacteria	Proteobacteria	Gammaproteobacteria	Chromatiales	Chromatiaceae	Unknown	Unknown
4.60748	3.13854	0.831722	3.77355	0.000160942	0.00364529	Unknown	Unknown	hypothetical protein	Unknown	Unknown	Unknown	Unknown	Unknown	Unknown	Unknown
3.20333	5.4233	1.83045	2.96283	0.00304826	0.0317665	Unknown	Unknown	hypothetical protein	Bacteria	Unknown	Unknown	Unknown	Unknown	Unknown	Unknown
3.54371	-3.28639	0.998302	-3.29199	0.000994828	0.0143684	Unknown	Unknown	hypothetical protein	Unknown	Unknown	Unknown	Unknown	Unknown	Unknown	Unknown
4.55087	-2.58483	0.894399	-2.89001	0.00385226	0.0372867	Unknown	Unknown	hypothetical protein	Bacteria	Proteobacteria	Gammaproteobacteria	Unknown	Unknown	Unknown	Unknown
19.4014	-3.54571	1.0252	-3.45855	0.000543099	0.00921878	Unknown	Unknown	Unknown	Bacteria	Proteobacteria	Gammaproteobacteria	Unknown	Unknown	Unknown	Unknown
2.66662	-4.07807	1.02428	-3.98138	6.85e-05	0.00187311	Unknown	Unknown	Unknown	Unknown	Unknown	Unknown	Unknown	Unknown	Unknown	Unknown
2.22389	-4.37572	1.53081	-2.85844	0.00425731	0.0399175	Unknown	ccmK4_1	Carbon dioxide-concentrating mechanism protein CcmK	Bacteria	Unknown	Unknown	Unknown	Unknown	Unknown	Unknown
107.389	3.9416	0.518305	7.60479	2.85e-14	8.17e-12	Unknown	Unknown	Unknown	Viruses	Unknown	Unknown	Unknown	Unknown	Unknown	Unknown
10.2572	5.94888	1.84053	3.23216	0.00122858	0.0167159	Unknown	fda_1	hypothetical protein,Fructose-bisphosphate aldolase class 1	Eukaryota	Ciliophora	Spirotrichea	Sporadotrichida	Halteriidae	Halteria	Halteria_grandinella
11.0174	4.7675	1.03327	4.61401	3.95e-06	0.00018602	Unknown	Unknown	hypothetical protein	Unknown	Unknown	Unknown	Unknown	Unknown	Unknown	Unknown
28.249	23.5171	2.47912	9.48606	2.4e-21	1.5e-18	Unknown	Unknown	Unknown	Unknown	Unknown	Unknown	Unknown	Unknown	Unknown	Unknown
3.89161	4.67869	1.27006	3.68384	0.000229746	0.0048008	Unknown	Unknown	hypothetical protein	Bacteria	Unknown	Unknown	Unknown	Unknown	Unknown	Unknown
69.57	-2.71402	0.940202	-2.88664	0.00389382	0.0375548	COG3027	zapA_3	Cell division protein ZapA,hypothetical protein	Bacteria	Proteobacteria	Gammaproteobacteria	Chromatiales	Chromatiaceae	Unknown	Unknown
155.821	1.38534	0.425049	3.25924	0.00111709	0.0156031	Unknown	Unknown	Unknown	Unknown	Unknown	Unknown	Unknown	Unknown	Unknown	Unknown
2.68677	-2.53498	0.743005	-3.41179	0.000645371	0.0104845	Unknown	Unknown	Unknown	Bacteria	Bacteroidetes	Flavobacteriia	Flavobacteriales	Unknown	Unknown	Flavobacteriales_bacterium
6.689	3.2115	0.661362	4.85589	1.2e-06	6.83e-05	Unknown	Unknown	hypothetical protein	Bacteria	Unknown	Unknown	Unknown	Unknown	Unknown	Unknown
2.17609	4.60972	1.67299	2.75537	0.00586258	0.0495608	Unknown	Unknown	hypothetical protein	Bacteria	Unknown	Unknown	Unknown	Unknown	Unknown	Unknown
3.19908	5.40459	1.58818	3.40301	0.000666484	0.0107329	Unknown	Unknown	Unknown	Unknown	Unknown	Unknown	Unknown	Unknown	Unknown	Unknown
2.34688	-4.45871	1.48287	-3.00681	0.00264002	0.0287452	Unknown	Unknown	hypothetical protein	Bacteria	Unknown	Unknown	Unknown	Unknown	Unknown	Unknown
12.3331	-6.85505	2.44211	-2.80702	0.00500024	0.0445143	Unknown	Unknown	Unknown	Unknown	Unknown	Unknown	Unknown	Unknown	Unknown	Unknown
5.68915	6.24058	2.07238	3.01131	0.00260122	0.0284552	COG1278	cspA_7	putative cold shock protein A	Unknown	Unknown	Unknown	Unknown	Unknown	Unknown	Unknown
4.56193	-5.41829	1.32388	-4.09275	4.26e-05	0.00129195	Unknown	Unknown	hypothetical protein	Unknown	Unknown	Unknown	Unknown	Unknown	Unknown	Unknown
3.04479	3.59752	0.976884	3.68265	0.000230822	0.00481697	Unknown	hhoA_1	Putative serine protease HhoA	Bacteria	Cyanobacteria	Unknown	Nostocales	Unknown	Unknown	Unknown
4.86919	3.33398	1.20923	2.75711	0.00583145	0.0493837	Unknown	Unknown	Unknown	Unknown	Unknown	Unknown	Unknown	Unknown	Unknown	Unknown
9.01497	3.59297	0.846774	4.24313	2.2e-05	0.000762756	Unknown	Unknown	hypothetical protein	Bacteria	Chloroflexi	Anaerolineae	Anaerolineales	Unknown	Unknown	Anaerolineales_bacterium*
4282.73	3.55758	0.728554	4.88308	1.04e-06	6.08e-05	Unknown	Unknown	Unknown	Unknown	Unknown	Unknown	Unknown	Unknown	Unknown	Unknown
7.121	3.53407	0.788224	4.48359	7.34e-06	0.000309097	Unknown	Unknown	hypothetical protein	Archaea	Candidatus_Bathyarchaeota	Unknown	Unknown	Unknown	Unknown	Unknown
133.687	-2.17389	0.772335	-2.81469	0.00488239	0.0437956	Unknown	Unknown	Unknown	Unknown	Unknown	Unknown	Unknown	Unknown	Unknown	Unknown
3.66129	-5.10461	1.21201	-4.2117	2.53e-05	0.000854254	Unknown	Unknown	hypothetical protein	Bacteria	Chloroflexi	Unknown	Unknown	Unknown	Unknown	Unknown
11.2518	4.72462	1.22585	3.85416	0.000116128	0.00282057	Unknown	Unknown	Unknown	Eukaryota	Bacillariophyta	Coscinodiscophyceae	Thalassiosirales	Thalassiosiraceae	Thalassiosira	Thalassiosira_oceanica
4.11895	5.77699	1.39386	4.1446	3.4e-05	0.00108174	Unknown	Unknown	hypothetical protein	Bacteria	Verrucomicrobia	Unknown	Unknown	Unknown	Unknown	Unknown
108.395	-6.9752	1.47817	-4.71882	2.37e-06	0.000121284	Unknown	Unknown	Unknown	Bacteria	Firmicutes	Unknown	Unknown	Unknown	Unknown	Unknown
42.8594	-7.02275	2.46335	-2.85089	0.00435968	0.0405488	Unknown	Unknown	Unknown	Bacteria	Proteobacteria	Gammaproteobacteria	Thiotrichales	Thiotrichaceae	Beggiatoa	Beggiatoa_sp._IS2
3.99617	3.50721	1.25694	2.79027	0.00526638	0.0461133	Unknown	Unknown	hypothetical protein	Bacteria	Proteobacteria	Alphaproteobacteria	Rhodospirillales	Rhodospirillaceae	Unknown	Rhodospirillaceae_bacterium
4.49725	-5.15801	1.20116	-4.29419	1.75e-05	0.000632633	Unknown	Unknown	hypothetical protein	Bacteria	Unknown	Unknown	Unknown	Unknown	Unknown	Unknown
26.2946	23.6736	2.46313	9.61121	7.17e-22	6.04e-19	Unknown	Unknown	Unknown	Unknown	Unknown	Unknown	Unknown	Unknown	Unknown	Unknown
23.6851	-3.41066	1.13911	-2.99414	0.00275223	0.0296114	Unknown	Unknown	Unknown	Eukaryota	Unknown	Unknown	Unknown	Unknown	Unknown	Unknown
4.86998	4.3011	1.49532	2.87638	0.00402267	0.0384074	Unknown	Unknown	Unknown	Archaea	Candidatus_Bathyarchaeota	Unknown	Unknown	Unknown	Unknown	Candidatus_Bathyarchaeota_archaeon
3.24412	-4.93166	1.25706	-3.92317	8.74e-05	0.00226039	Unknown	Unknown	Unknown	Unknown	Unknown	Unknown	Unknown	Unknown	Unknown	Unknown
2.41168	-3.37411	1.18242	-2.85356	0.00432321	0.0403198	Unknown	Unknown	hypothetical protein	Bacteria	Unknown	Unknown	Unknown	Unknown	Unknown	Unknown
9.52002	5.43881	1.68027	3.23686	0.00120852	0.0165197	Unknown	Unknown	hypothetical protein	Unknown	Unknown	Unknown	Unknown	Unknown	Unknown	Unknown
4.91675	-5.52732	1.89359	-2.91896	0.00351196	0.0349892	Unknown	Unknown	Unknown	Unknown	Unknown	Unknown	Unknown	Unknown	Unknown	Unknown
3.47919	3.8325	1.00951	3.79639	0.000146816	0.00338787	Unknown	Unknown	Unknown	Bacteria	Unknown	Unknown	Unknown	Unknown	Unknown	Unknown
2.83711	3.59209	1.08204	3.31972	0.000901067	0.0133497	Unknown	Unknown	hypothetical protein	Bacteria	Proteobacteria	Unknown	Unknown	Unknown	Unknown	Unknown
21.4827	8.16213	1.56852	5.20371	1.95e-07	1.46e-05	Unknown	Unknown	hypothetical protein	Unknown	Unknown	Unknown	Unknown	Unknown	Unknown	Unknown
31.1282	-4.68682	1.10075	-4.25786	2.06e-05	0.000722648	Unknown	Unknown	hypothetical protein	Unknown	Unknown	Unknown	Unknown	Unknown	Unknown	Unknown
4.12138	-5.27398	1.67009	-3.15789	0.00158914	0.0200928	Unknown	Unknown	Unknown	Unknown	Unknown	Unknown	Unknown	Unknown	Unknown	Unknown
4.05184	-5.24997	1.47526	-3.55867	0.00037274	0.0069494	Unknown	Unknown	Unknown	Unknown	Unknown	Unknown	Unknown	Unknown	Unknown	Unknown
10.683	5.29981	1.4144	3.74704	0.000178935	0.00395049	Unknown	Unknown	Unknown	Unknown	Unknown	Unknown	Unknown	Unknown	Unknown	Unknown
5.62867	6.23174	1.87684	3.32033	0.000899103	0.0133291	Unknown	Unknown	Unknown	Unknown	Unknown	Unknown	Unknown	Unknown	Unknown	Unknown
4.82289	5.99578	2.11708	2.83209	0.00462445	0.0422361	Unknown	Unknown	Unknown	Bacteria	Gemmatimonadetes	Unknown	Unknown	Unknown	Unknown	Gemmatimonadetes_bacterium
90.9772	-10.7294	2.41511	-4.44261	8.89e-06	0.000361789	Unknown	Unknown	hypothetical protein	Viruses	Unknown	Unknown	Unknown	Unknown	Unknown	Unknown
3.02676	-3.72506	0.923433	-4.03392	5.49e-05	0.00157258	Unknown	Unknown	hypothetical protein	Bacteria	Proteobacteria	Alphaproteobacteria	Sphingomonadales	Sphingomonadaceae	Sphingobium	Sphingobium_fuliginis
25.7154	-6.11876	2.2059	-2.77381	0.00554044	0.0477208	Unknown	Unknown	Unknown	Bacteria	Proteobacteria	Unknown	Unknown	Unknown	Unknown	Unknown
35.909	-6.10603	1.42615	-4.28148	1.86e-05	0.000663868	Unknown	Unknown	hypothetical protein	Eukaryota	Unknown	Unknown	Unknown	Unknown	Unknown	Unknown
9.56246	-6.48929	1.72385	-3.76443	0.000166931	0.00374965	Unknown	Unknown	hypothetical protein	Eukaryota	Bacillariophyta	Bacillariophyceae	Naviculales	Naviculaceae	Fistulifera	Fistulifera_solaris
4.79566	-3.87814	1.3041	-2.9738	0.0029414	0.0309951	Unknown	Unknown	Unknown	Bacteria	Bacteroidetes	Bacteroidia	Marinilabiliales	Prolixibacteraceae	Unknown	Prolixibacteraceae_bacterium
5.54687	6.20803	1.80917	3.43142	0.000600433	0.00993485	Unknown	Unknown	hypothetical protein	Unknown	Unknown	Unknown	Unknown	Unknown	Unknown	Unknown
3.50871	-5.04038	1.67231	-3.01402	0.00257808	0.0282755	Unknown	Unknown	Unknown	Unknown	Unknown	Unknown	Unknown	Unknown	Unknown	Unknown
388.004	-2.38331	0.815868	-2.92119	0.00348694	0.0348083	Unknown	Unknown	Unknown	Unknown	Unknown	Unknown	Unknown	Unknown	Unknown	Unknown
10.2956	5.82268	1.63902	3.55253	0.000381542	0.00707301	Unknown	Unknown	Unknown	Unknown	Unknown	Unknown	Unknown	Unknown	Unknown	Unknown
31.4109	-5.92345	0.986402	-6.00511	1.91e-09	2.43e-07	Unknown	Unknown	hypothetical protein	Unknown	Unknown	Unknown	Unknown	Unknown	Unknown	Unknown
28.628	-4.45681	1.04181	-4.27794	1.89e-05	0.000672586	Unknown	Unknown	Unknown	Unknown	Unknown	Unknown	Unknown	Unknown	Unknown	Unknown
97.3491	3.49905	0.580804	6.0245	1.7e-09	2.18e-07	Unknown	Unknown	Unknown	Unknown	Unknown	Unknown	Unknown	Unknown	Unknown	Unknown
47.8099	-8.80991	1.02077	-8.63068	6.1e-18	2.49e-15	Unknown	Unknown	Unknown	Unknown	Unknown	Unknown	Unknown	Unknown	Unknown	Unknown
6.96717	6.54057	2.07412	3.15341	0.00161374	0.0203221	Unknown	Unknown	Unknown	Unknown	Unknown	Unknown	Unknown	Unknown	Unknown	Unknown
30.5028	8.66674	1.3248	6.54194	6.07e-11	1.06e-08	Unknown	Unknown	Unknown	Unknown	Unknown	Unknown	Unknown	Unknown	Unknown	Unknown
17.6506	-7.37307	2.00049	-3.68563	0.000228141	0.0047735	Unknown	Unknown	Unknown	Unknown	Unknown	Unknown	Unknown	Unknown	Unknown	Unknown
4.46425	-5.38936	1.95098	-2.76239	0.00573797	0.0488503	Unknown	Unknown	hypothetical protein	Unknown	Unknown	Unknown	Unknown	Unknown	Unknown	Unknown
6.19813	-5.08665	0.859864	-5.91564	3.31e-09	3.97e-07	Unknown	Unknown	Unknown	Viruses	Unknown	Unknown	Unknown	Unknown	Unknown	Unknown
46.6107	-4.02125	0.970097	-4.1452	3.4e-05	0.00107962	Unknown	Unknown	Unknown	Unknown	Unknown	Unknown	Unknown	Unknown	Unknown	Unknown
6.15126	4.07905	1.39493	2.92419	0.00345354	0.034563	Unknown	Unknown	hypothetical protein	Bacteria	candidate_division_Zixibacteria	Unknown	Unknown	Unknown	Unknown	candidate_division_Zixibacteria_bacterium
86.118	-2.11865	0.451946	-4.68785	2.76e-06	0.000137805	Unknown	Unknown	Unknown	Unknown	Unknown	Unknown	Unknown	Unknown	Unknown	Unknown
37.7922	-3.36934	0.874939	-3.85094	0.000117664	0.00284844	Unknown	Unknown	Unknown	Bacteria	Unknown	Unknown	Unknown	Unknown	Unknown	Unknown
7.96063	-6.22165	1.72547	-3.60578	0.000311218	0.00605241	Unknown	Unknown	Unknown	Archaea	Unknown	Unknown	Unknown	Unknown	Unknown	Unknown
5.43041	-3.81218	1.07084	-3.55998	0.000370881	0.00692227	Unknown	Unknown	Unknown	Bacteria	Unknown	Unknown	Unknown	Unknown	Unknown	Unknown
61.4196	3.1927	0.709024	4.50295	6.7e-06	0.000286122	Unknown	Unknown	hypothetical protein	Unknown	Unknown	Unknown	Unknown	Unknown	Unknown	Unknown
5.4748	5.43109	1.37352	3.95413	7.68e-05	0.00205005	Unknown	Unknown	Unknown	Unknown	Unknown	Unknown	Unknown	Unknown	Unknown	Unknown
4.09609	-5.02539	1.52007	-3.30604	0.000946262	0.0138415	Unknown	Unknown	hypothetical protein	Unknown	Unknown	Unknown	Unknown	Unknown	Unknown	Unknown
4.90475	2.84864	1.02646	2.77521	0.00551658	0.0475942	COG1278	cspA_8	putative cold shock protein A	Bacteria	Unknown	Unknown	Unknown	Unknown	Unknown	Unknown
10.7388	7.16257	1.73532	4.12752	3.67e-05	0.00114873	Unknown	Unknown	hypothetical protein	Unknown	Unknown	Unknown	Unknown	Unknown	Unknown	Unknown
4.517	4.41577	1.10843	3.98379	6.78e-05	0.00185984	Unknown	Unknown	Unknown	Unknown	Unknown	Unknown	Unknown	Unknown	Unknown	Unknown
3.35237	-4.97409	1.75262	-2.83809	0.00453845	0.0416885	Unknown	Unknown	Unknown	Bacteria	Unknown	Unknown	Unknown	Unknown	Unknown	Unknown
6.04104	6.33289	2.0708	3.05819	0.00222681	0.0255162	Unknown	Unknown	Unknown	Bacteria	Proteobacteria	Deltaproteobacteria	Desulfobacterales	Desulfobacteraceae	Desulfamplus	Desulfamplus_sp.*
2.72102	5.16874	1.86694	2.76857	0.00563036	0.048243	Unknown	apcA_4	Allophycocyanin alpha chain	Bacteria	Unknown	Unknown	Unknown	Unknown	Unknown	Unknown
4.73326	5.97098	1.8313	3.26052	0.00111207	0.0155533	COG0227	rpmB_1	50S ribosomal protein L28	Unknown	Unknown	Unknown	Unknown	Unknown	Unknown	Unknown
5.31767	4.18796	1.38551	3.02269	0.00250537	0.0277407	Unknown	Unknown	hypothetical protein	Bacteria	Chloroflexi	Unknown	Unknown	Unknown	Unknown	Unknown
2.8812	4.24502	1.49424	2.84093	0.00449822	0.0414267	Unknown	Unknown	hypothetical protein	Bacteria	Unknown	Unknown	Unknown	Unknown	Unknown	Unknown
3.82656	2.03434	0.66734	3.04843	0.00230038	0.0261077	Unknown	Unknown	hypothetical protein	Bacteria	Bacteroidetes	Unknown	Unknown	Unknown	Unknown	Bacteroidetes_bacterium
5.70481	6.24898	2.08583	2.99592	0.00273618	0.0294902	Unknown	Unknown	Unknown	Bacteria	Unknown	Unknown	Unknown	Unknown	Unknown	Unknown
6.43851	2.81054	1.00568	2.79466	0.00519539	0.0456984	Unknown	Unknown	hypothetical protein	Bacteria	Unknown	Unknown	Unknown	Unknown	Unknown	Unknown
43.0718	6.35613	1.57515	4.03526	5.45e-05	0.00156503	Unknown	Unknown	Unknown	Unknown	Unknown	Unknown	Unknown	Unknown	Unknown	Unknown
12.6438	-2.70822	0.944778	-2.86651	0.00415022	0.0392276	Unknown	Unknown	hypothetical protein	Unknown	Unknown	Unknown	Unknown	Unknown	Unknown	Unknown
6.98977	-6.03836	1.23198	-4.90133	9.52e-07	5.63e-05	Unknown	Unknown	Unknown	Viruses	Unknown	Unknown	Unknown	Unknown	Unknown	Driatsky_virus
10.3872	-4.41397	1.4501	-3.04391	0.00233522	0.0263903	Unknown	Unknown	Unknown	Unknown	Unknown	Unknown	Unknown	Unknown	Unknown	Unknown
10.5373	-4.05751	1.42596	-2.84547	0.00443466	0.0410235	Unknown	Unknown	Unknown	Bacteria	Proteobacteria	Gammaproteobacteria	Thiotrichales	Thiotrichaceae	Achromatium	Achromatium_sp._WMS2
2.46174	-4.53583	1.62595	-2.78965	0.00527644	0.0461773	Unknown	Unknown	Unknown	Unknown	Unknown	Unknown	Unknown	Unknown	Unknown	Unknown
76.5545	-1.83831	0.550037	-3.34215	0.000831321	0.0125988	Unknown	Unknown	Unknown	Unknown	Unknown	Unknown	Unknown	Unknown	Unknown	Unknown
2.28091	4.93959	1.57211	3.14202	0.00167787	0.0208987	Unknown	Unknown	hypothetical protein	Unknown	Unknown	Unknown	Unknown	Unknown	Unknown	Unknown
94.8001	-3.55503	0.931347	-3.81709	0.000135036	0.00317076	Unknown	Unknown	Unknown	Unknown	Unknown	Unknown	Unknown	Unknown	Unknown	Unknown
27.5092	1.51857	0.497717	3.05108	0.0022802	0.0259503	Unknown	Unknown	Unknown	Bacteria	Chloroflexi	Unknown	Unknown	Unknown	Unknown	Unknown
70.9132	9.88319	1.7059	5.79352	6.89e-09	7.68e-07	Unknown	Unknown	Unknown	Unknown	Unknown	Unknown	Unknown	Unknown	Unknown	Unknown
3.41237	5.50768	1.84631	2.98307	0.00285376	0.0303462	Unknown	Unknown	Unknown	Archaea	Candidatus_Lokiarchaeota	Unknown	Unknown	Unknown	Unknown	Candidatus_Lokiarchaeota_archaeon
9.21749	-6.43468	1.79645	-3.5819	0.000341111	0.0064945	Unknown	Unknown	Unknown	Bacteria	Cyanobacteria	Unknown	Oscillatoriales	Microcoleaceae	Trichodesmium	Trichodesmium_erythraeum
9.38425	5.9648	1.64652	3.62267	0.000291575	0.00575852	Unknown	Unknown	Unknown	Unknown	Unknown	Unknown	Unknown	Unknown	Unknown	Unknown
3.62903	5.59043	1.80969	3.08916	0.00200726	0.0237154	Unknown	Unknown	Unknown	Bacteria	Unknown	Unknown	Unknown	Unknown	Unknown	Unknown
18.8719	-2.70297	0.830492	-3.25466	0.00113527	0.0157809	Unknown	Unknown	Unknown	Unknown	Unknown	Unknown	Unknown	Unknown	Unknown	Unknown
55.9496	3.85185	1.04313	3.69257	0.000221995	0.00467072	Unknown	Unknown	Unknown	Unknown	Unknown	Unknown	Unknown	Unknown	Unknown	Unknown
39.206	-2.3125	0.616552	-3.7507	0.00017634	0.00390588	Unknown	Unknown	hypothetical protein	Bacteria	Chloroflexi	Anaerolineae	Anaerolineales	Anaerolineaceae	Anaerolinea	Anaerolinea_sp.
613.718	7.96575	0.758205	10.5061	8.1e-26	1.41e-22	Unknown	Unknown	hypothetical protein	Viruses	Unknown	Unknown	Unknown	Unknown	Unknown	Riboviria_sp.
3366.01	2.42458	0.666054	3.64021	0.000272419	0.00546954	Unknown	Unknown	hypothetical protein	Bacteria	Verrucomicrobia	Opitutae	Opitutales	Opitutaceae	Lacunisphaera	Lacunisphaera_limnophila
2.13128	4.28526	1.24359	3.44589	0.000569186	0.0095367	Unknown	Unknown	hypothetical protein	Bacteria	Planctomycetes	Unknown	Unknown	Unknown	Unknown	Planctomycetes_bacterium
10.8541	1.41233	0.509596	2.77148	0.00558023	0.0479437	Unknown	Unknown	hypothetical protein	Bacteria	Proteobacteria	Unknown	Unknown	Unknown	Unknown	Proteobacteria_bacterium
2.8956	-3.24673	1.12091	-2.89652	0.00377326	0.0367557	Unknown	Unknown	hypothetical protein	Bacteria	Proteobacteria	Unknown	Unknown	Unknown	Unknown	Unknown
7.77733	-3.07112	0.844402	-3.63703	0.000275795	0.00552112	Unknown	Unknown	hypothetical protein	Unknown	Unknown	Unknown	Unknown	Unknown	Unknown	Unknown
11.176	-6.71273	2.181	-3.07782	0.0020852	0.0243729	Unknown	Unknown	Unknown	Unknown	Unknown	Unknown	Unknown	Unknown	Unknown	Unknown
5.13007	-3.33528	1.1956	-2.78963	0.00527679	0.0461773	Unknown	Unknown	hypothetical protein	Bacteria	Proteobacteria	Betaproteobacteria	Unknown	Unknown	Unknown	Unknown
13.3258	-4.11779	0.95924	-4.29276	1.76e-05	0.00063596	Unknown	tuf_4	Elongation factor Tu	Unknown	Unknown	Unknown	Unknown	Unknown	Unknown	Unknown
2.73743	2.43065	0.851402	2.85488	0.00430535	0.0402124	COG0050	tufA_1	Elongation factor Tu	Unknown	Unknown	Unknown	Unknown	Unknown	Unknown	Unknown
65.4592	-6.11285	1.908	-3.2038	0.00135626	0.0179335	Unknown	Unknown	Unknown	Unknown	Unknown	Unknown	Unknown	Unknown	Unknown	Unknown
8.69643	-6.35106	1.52063	-4.1766	2.96e-05	0.00096625	Unknown	Unknown	hypothetical protein	Unknown	Unknown	Unknown	Unknown	Unknown	Unknown	Unknown
2.58221	2.72257	0.970587	2.80508	0.00503047	0.0447119	Unknown	Unknown	hypothetical protein	Bacteria	Unknown	Unknown	Unknown	Unknown	Unknown	Unknown
6.63429	-5.96698	0.898229	-6.64305	3.07e-11	5.64e-09	Unknown	Unknown	Unknown	Unknown	Unknown	Unknown	Unknown	Unknown	Unknown	Unknown
2.79473	-4.71048	1.69038	-2.78664	0.00532577	0.046469	COG0174	Unknown	3-hydroxylaminophenol mutase	Unknown	Unknown	Unknown	Unknown	Unknown	Unknown	Unknown
5.21366	3.31824	0.885138	3.74885	0.000177651	0.00392879	Unknown	Unknown	hypothetical protein	Unknown	Unknown	Unknown	Unknown	Unknown	Unknown	Unknown
4.78335	-2.82819	0.950318	-2.97604	0.00291993	0.0308362	Unknown	Unknown	hypothetical protein	Bacteria	Unknown	Unknown	Unknown	Unknown	Unknown	Unknown
3.06201	2.69798	0.958887	2.81366	0.00489805	0.0438858	Unknown	Unknown	hypothetical protein	Bacteria	Planctomycetes	Unknown	Unknown	Unknown	Unknown	Planctomycetes_bacterium
6.57959	-5.9421	1.23491	-4.81178	1.5e-06	8.22e-05	Unknown	Unknown	hypothetical protein	Bacteria	Unknown	Unknown	Unknown	Unknown	Unknown	Unknown
320.213	2.01703	0.571772	3.52769	0.000419211	0.00759094	Unknown	Unknown	Unknown	Unknown	Unknown	Unknown	Unknown	Unknown	Unknown	Unknown
10.2909	-3.45144	0.984631	-3.50532	0.000456065	0.00809223	Unknown	Unknown	hypothetical protein	Bacteria	Unknown	Unknown	Unknown	Unknown	Unknown	Unknown
11.0145	-3.23716	0.768236	-4.21375	2.51e-05	0.000848337	Unknown	Unknown	hypothetical protein	Bacteria	Chloroflexi	Unknown	Unknown	Unknown	Unknown	Chloroflexi_bacterium
3.53422	4.78693	1.40825	3.39921	0.000675813	0.0108439	Unknown	Unknown	hypothetical protein	Bacteria	Proteobacteria	Deltaproteobacteria	Desulfobacterales	Desulfobacteraceae	Desulfoluna	Unknown
22.3271	-5.13036	1.52678	-3.36025	0.000778732	0.0120212	Unknown	Unknown	Unknown	Unknown	Unknown	Unknown	Unknown	Unknown	Unknown	Unknown
15.0489	-5.22596	1.14218	-4.57544	4.75e-06	0.000216628	Unknown	Unknown	Unknown	Unknown	Unknown	Unknown	Unknown	Unknown	Unknown	Unknown
8.61954	6.84617	1.81306	3.77604	0.000159342	0.00361862	Unknown	Unknown	Unknown	Unknown	Unknown	Unknown	Unknown	Unknown	Unknown	Unknown
212.475	-7.78698	0.780388	-9.97835	1.9e-23	2.5e-20	Unknown	Unknown	hypothetical protein	Unknown	Unknown	Unknown	Unknown	Unknown	Unknown	Unknown
7.11337	-6.0621	1.30136	-4.65829	3.19e-06	0.000155417	Unknown	Unknown	Unknown	Unknown	Unknown	Unknown	Unknown	Unknown	Unknown	Unknown
48.7183	2.4656	0.848468	2.90594	0.00366152	0.0359986	Unknown	Unknown	Unknown	Unknown	Unknown	Unknown	Unknown	Unknown	Unknown	Unknown
2.52567	3.95873	1.30894	3.02437	0.00249152	0.0276349	COG0092,COG0091	rpsC_4,rplV_2	30S ribosomal protein S3,50S ribosomal protein L22	Bacteria	Proteobacteria	Deltaproteobacteria	Unknown	Unknown	Unknown	Unknown
3.53677	-4.52447	1.37515	-3.29018	0.00100124	0.0144342	COG0568	sigA_1	hypothetical protein,RNA polymerase sigma factor SigA	Bacteria	Unknown	Unknown	Unknown	Unknown	Unknown	Unknown
5.55856	-5.70311	1.32545	-4.30276	1.69e-05	0.000613068	Unknown	Unknown	Unknown	Unknown	Unknown	Unknown	Unknown	Unknown	Unknown	Unknown
4.74344	4.42748	1.38117	3.20561	0.00134775	0.017852	Unknown	Unknown	hypothetical protein	Bacteria	Calditrichaeota	Unknown	Unknown	Unknown	Unknown	Calditrichaeota_bacterium*
3.47107	4.76132	1.10353	4.31461	1.6e-05	0.00058723	Unknown	Unknown	hypothetical protein	Bacteria	Unknown	Unknown	Unknown	Unknown	Unknown	Unknown
13.7641	3.43209	1.23743	2.77355	0.00554475	0.0477437	Unknown	Unknown	Unknown	Bacteria	Chloroflexi	Unknown	Unknown	Unknown	Unknown	Unknown
2.16472	-2.71856	0.965826	-2.81475	0.00488148	0.0437899	Unknown	Unknown	hypothetical protein	Bacteria	Proteobacteria	Gammaproteobacteria	Unknown	Unknown	Unknown	Gammaproteobacteria_bacterium
176.761	5.75047	1.2122	4.74382	2.1e-06	0.000109059	COG0422	dpnM_1,thiC_2	Modification methylase DpnIIA,hypothetical protein,Phosphomethylpyrimidine synthase,Gluconeogenesis factor	Bacteria	Cyanobacteria	Unknown	Chroococcales	Chroococcaceae	Geminocystis	Unknown
326.038	3.50558	0.759703	4.61441	3.94e-06	0.000185782	Unknown	Unknown	Unknown	Unknown	Unknown	Unknown	Unknown	Unknown	Unknown	Unknown
11.2531	4.40327	1.18776	3.7072	0.000209562	0.00446472	Unknown	Unknown	Unknown	Unknown	Unknown	Unknown	Unknown	Unknown	Unknown	Unknown
26.7595	3.49783	1.14102	3.06554	0.00217279	0.0250867	Unknown	Unknown	Unknown	Unknown	Unknown	Unknown	Unknown	Unknown	Unknown	Unknown
5.11311	-3.02363	0.966556	-3.12825	0.00175849	0.0216044	COG3360	secE2_4	hypothetical protein,Calcium dodecin	Bacteria	Chloroflexi	Dehalococcoidia	Unknown	Unknown	Unknown	Dehalococcoidia_bacterium
17.8643	4.66969	1.34241	3.4786	0.000504039	0.00871717	Unknown	Unknown	Unknown	Unknown	Unknown	Unknown	Unknown	Unknown	Unknown	Unknown
6.27511	2.58344	0.802007	3.22122	0.00127648	0.0171716	Unknown	Unknown	Unknown	Bacteria	Unknown	Unknown	Unknown	Unknown	Unknown	candidate_division_KSB1_bacterium
1228.06	-5.22978	0.779015	-6.71332	1.9e-11	3.64e-09	Unknown	Unknown	hypothetical protein	Viruses	Unknown	Unknown	Unknown	Unknown	Unknown	Unknown
3.59329	3.59895	1.04378	3.448	0.000564749	0.00948887	Unknown	Unknown	hypothetical protein	Viruses	Unknown	Unknown	Unknown	Unknown	Unknown	Unknown
4.02683	3.37736	1.2258	2.75523	0.00586507	0.0495721	Unknown	Unknown	hypothetical protein	Bacteria	Cyanobacteria	Unknown	Synechococcales	Unknown	Unknown	Unknown
3.70093	5.63126	1.52291	3.69768	0.000217575	0.00459818	Unknown	Unknown	hypothetical protein	Archaea	Euryarchaeota	Unknown	Unknown	Unknown	Unknown	Unknown
3.07203	-2.5208	0.782798	-3.22024	0.00128083	0.0172119	Unknown	Unknown	hypothetical protein	Unknown	Unknown	Unknown	Unknown	Unknown	Unknown	Unknown
2.4972	5.059	1.21648	4.15874	3.2e-05	0.00102846	Unknown	Unknown	Unknown	Bacteria	Chloroflexi	Unknown	Unknown	Unknown	Unknown	Unknown
13.3232	-3.44741	0.918633	-3.75276	0.000174899	0.00388065	Unknown	Unknown	Unknown	Bacteria	Proteobacteria	Gammaproteobacteria	Chromatiales	Chromatiaceae	Thiocapsa	Thiocapsa_roseopersicina
3.48652	-4.7789	1.41248	-3.38334	0.000716104	0.0113074	Unknown	Unknown	Unknown	Unknown	Unknown	Unknown	Unknown	Unknown	Unknown	Unknown
2.33976	-4.45998	1.48032	-3.01285	0.00258808	0.0283497	Unknown	Unknown	Unknown	Unknown	Unknown	Unknown	Unknown	Unknown	Unknown	Unknown
527.13	-1.20904	0.392052	-3.08388	0.00204318	0.0240171	Unknown	Unknown	Unknown	Bacteria	Proteobacteria	Gammaproteobacteria	Unknown	Unknown	Unknown	Unknown
4.24423	-5.31776	1.10231	-4.82421	1.41e-06	7.81e-05	Unknown	Unknown	hypothetical protein	Unknown	Unknown	Unknown	Unknown	Unknown	Unknown	Unknown
3.52403	-4.24735	0.828634	-5.12572	2.96e-07	2.1e-05	Unknown	Unknown	hypothetical protein	Bacteria	Unknown	Unknown	Unknown	Unknown	Unknown	Unknown
13.1488	2.76384	0.677936	4.07685	4.57e-05	0.00136269	COG0103,COG0102	rpsI_4,rplM_7	tRNA-Gln(ctg),30S ribosomal protein S9,50S ribosomal protein L13	Bacteria	Unknown	Unknown	Unknown	Unknown	Unknown	Unknown
3.01782	-4.25089	1.214	-3.50157	0.000462531	0.00817591	Unknown	Unknown	hypothetical protein	Unknown	Unknown	Unknown	Unknown	Unknown	Unknown	Unknown
3.97499	-4.9518	1.12744	-4.39208	1.12e-05	0.000439474	Unknown	Unknown	Unknown	Viruses	Unknown	Unknown	Unknown	Unknown	Unknown	Changjiang_tombus-like_virus_17
2.90238	-3.81086	1.09851	-3.46913	0.000522152	0.00895245	Unknown	Unknown	Unknown	Bacteria	Cyanobacteria	Unknown	Chroococcales	Chroococcaceae	Geminocystis	Geminocystis_herdmanii
9.35563	-3.1671	0.983872	-3.21902	0.0012863	0.017265	Unknown	Unknown	Unknown	Unknown	Unknown	Unknown	Unknown	Unknown	Unknown	Unknown
4.67321	2.70589	0.8193	3.30269	0.000957622	0.0139657	Unknown	Unknown	hypothetical protein	Bacteria	Chloroflexi	Unknown	Unknown	Unknown	Unknown	Unknown
30.6728	5.00755	1.46542	3.41715	0.000632811	0.0103327	Unknown	Unknown	Unknown	Unknown	Unknown	Unknown	Unknown	Unknown	Unknown	Unknown
3.92994	2.14512	0.742011	2.89095	0.0038408	0.0372131	Unknown	Unknown	Unknown	Bacteria	Unknown	Unknown	Unknown	Unknown	Unknown	candidate_division_GN15_bacterium*
2.49397	5.07041	1.60558	3.158	0.00158858	0.0200878	Unknown	Unknown	hypothetical protein	Bacteria	Proteobacteria	Deltaproteobacteria	Desulfobacterales	Unknown	Unknown	Desulfobacterales_bacterium_C00003106
5.39323	-5.66065	1.48293	-3.81721	0.000134972	0.00316958	Unknown	Unknown	Unknown	Unknown	Unknown	Unknown	Unknown	Unknown	Unknown	Unknown
4.01274	-5.23497	1.66827	-3.13796	0.0017013	0.021099	Unknown	Unknown	hypothetical protein	Bacteria	Proteobacteria	Betaproteobacteria	Nitrosomonadales	Thiobacillaceae	Thiobacillus	Thiobacillus_sp.
3.93458	-5.20347	1.50839	-3.44968	0.000561253	0.00944846	Unknown	Unknown	Unknown	Unknown	Unknown	Unknown	Unknown	Unknown	Unknown	Unknown
9.52657	-6.47705	1.10284	-5.87305	4.28e-09	5.02e-07	Unknown	Unknown	hypothetical protein	Unknown	Unknown	Unknown	Unknown	Unknown	Unknown	Unknown
153.319	-10.4911	1.64631	-6.37252	1.86e-10	2.94e-08	Unknown	Unknown	Unknown	Unknown	Unknown	Unknown	Unknown	Unknown	Unknown	Unknown
7.43599	5.42748	1.33712	4.05907	4.93e-05	0.00144402	Unknown	abfD	4-hydroxybutyryl-CoA dehydratase/vinylacetyl-CoA-Delta-isomerase	Bacteria	Proteobacteria	Deltaproteobacteria	Syntrophobacterales	Unknown	Unknown	Syntrophobacterales_bacterium
26.236	-7.04352	1.34648	-5.23107	1.69e-07	1.29e-05	Unknown	Unknown	Unknown	Unknown	Unknown	Unknown	Unknown	Unknown	Unknown	Unknown
3.37968	-4.05555	1.3245	-3.06195	0.002199	0.0252984	Unknown	Unknown	Unknown	Bacteria	Proteobacteria	Deltaproteobacteria	Desulfobacterales	Desulfobacteraceae	Unknown	Unknown
22.7454	-3.44065	0.862139	-3.99083	6.58e-05	0.00181784	Unknown	Unknown	Unknown	Bacteria	Unknown	Unknown	Unknown	Unknown	Unknown	Unknown
3.66052	5.59463	1.08988	5.13325	2.85e-07	2.02e-05	Unknown	Unknown	Unknown	Bacteria	Bacteroidetes	Bacteroidia	Bacteroidales	Unknown	Unknown	Bacteroidales_bacterium
4.69714	-3.66382	0.978636	-3.7438	0.000181258	0.00399092	Unknown	Unknown	Unknown	Bacteria	Bacteroidetes	Flavobacteriia	Flavobacteriales	Unknown	Unknown	Flavobacteriales_bacterium
2.98757	4.52551	1.49825	3.02053	0.00252337	0.0278685	Unknown	Unknown	Unknown	Unknown	Unknown	Unknown	Unknown	Unknown	Unknown	Unknown
90.6089	-2.51646	0.78219	-3.2172	0.0012945	0.0173494	Unknown	Unknown	Unknown	Bacteria	Unknown	Unknown	Unknown	Unknown	Unknown	Unknown
3.16789	3.24365	1.17527	2.75991	0.00578172	0.0490961	Unknown	Unknown	Unknown	Unknown	Unknown	Unknown	Unknown	Unknown	Unknown	Unknown
5.53501	-2.63404	0.853943	-3.08456	0.00203855	0.0239748	Unknown	Unknown	hypothetical protein,tRNA-Leu(cag)	Bacteria	Unknown	Unknown	Unknown	Unknown	Unknown	Unknown
3.41554	-5.00604	1.43678	-3.48421	0.000493595	0.00858404	Unknown	Unknown	Unknown	Bacteria	Unknown	Unknown	Unknown	Unknown	Unknown	Unknown
16.3893	2.31123	0.777373	2.97313	0.00294783	0.0310345	COG0174	glnA_3	Glutamine synthetase	Bacteria	Cyanobacteria	Unknown	Nostocales	Unknown	Unknown	Unknown
2.37108	-4.48428	1.15234	-3.89147	9.96e-05	0.00249987	Unknown	Unknown	Unknown	Viruses	Unknown	Unknown	Unknown	Unknown	Unknown	Unknown
2.44616	-4.53283	1.24727	-3.63421	0.000278831	0.00556672	Unknown	Unknown	Unknown	Bacteria	Proteobacteria	Alphaproteobacteria	Rhodobacterales	Rhodobacteraceae	Paracoccus	Paracoccus_endophyticus
5.50418	6.19367	2.05904	3.00803	0.00262945	0.0286631	Unknown	Unknown	hypothetical protein	Bacteria	Chloroflexi	Unknown	Unknown	Unknown	Unknown	Unknown
8.12799	-5.6047	0.851179	-6.58464	4.56e-11	8.1e-09	Unknown	Unknown	Unknown	Unknown	Unknown	Unknown	Unknown	Unknown	Unknown	Unknown
5.75453	-2.7936	0.977757	-2.85715	0.00427469	0.0400344	Unknown	Unknown	IS110 family transposase ISGsu4	Bacteria	Proteobacteria	Gammaproteobacteria	Chromatiales	Chromatiaceae	Unknown	Unknown
11.4804	5.71265	1.01956	5.60305	2.11e-08	2.06e-06	Unknown	Unknown	Unknown	Unknown	Unknown	Unknown	Unknown	Unknown	Unknown	Unknown
6.90647	3.44385	1.1531	2.9866	0.002821	0.0301132	COG0683	braC_7	Leucine-%2C isoleucine-%2C valine-%2C threonine-%2C and alanine-binding protein	Bacteria	Chloroflexi	Unknown	Unknown	Unknown	Unknown	Unknown
3.21814	1.76355	0.570529	3.09108	0.00199427	0.0236048	Unknown	Unknown	hypothetical protein	Bacteria	Chloroflexi	Unknown	Unknown	Unknown	Unknown	Unknown
5.43361	-1.5133	0.494122	-3.06261	0.00219416	0.0252579	COG0322	gacA,uvrC	Response regulator GacA,UvrABC system protein C	Bacteria	Unknown	Unknown	Unknown	Unknown	Unknown	Unknown
3.00786	5.33738	1.59509	3.34613	0.000819482	0.0124651	Unknown	Unknown	Unknown	Archaea	Candidatus_Bathyarchaeota	Unknown	Unknown	Unknown	Unknown	Candidatus_Bathyarchaeota_archaeon
3.97497	-4.97797	1.26023	-3.95004	7.81e-05	0.00207738	Unknown	Unknown	hypothetical protein	Bacteria	Unknown	Unknown	Unknown	Unknown	Unknown	Unknown
5.53971	-3.01582	0.978358	-3.08253	0.00205246	0.0240967	Unknown	Unknown	Unknown	Bacteria	Cyanobacteria	Unknown	Unknown	Unknown	Unknown	Unknown
8.54721	-3.42527	0.949272	-3.60832	0.000308191	0.00600793	Unknown	cpcC1_1,cpcD_1	Phycobilisome 32.1 kDa linker polypeptide%2C phycocyanin-associated%2C rod 1,Phycobilisome 8.9 kDa linker polypeptide%2C phycocyanin-associated%2C rod	Bacteria	Unknown	Unknown	Unknown	Unknown	Unknown	Unknown
3.329	-4.38495	1.43211	-3.06189	0.00219944	0.0253016	Unknown	Unknown	hypothetical protein	Unknown	Unknown	Unknown	Unknown	Unknown	Unknown	Unknown
5.75068	-2.95591	0.96709	-3.0565	0.0022394	0.0256249	COG1173,COG1472	gsiD_2,nagZ_1,hpt_1	Glutathione transport system permease protein GsiD,Beta-hexosaminidase,Hypoxanthine-guanine phosphoribosyltransferase,hypothetical protein	Bacteria	Unknown	Unknown	Unknown	Unknown	Unknown	Unknown
19.5673	-1.25225	0.452463	-2.76764	0.00564643	0.0483305	Unknown	Unknown	hypothetical protein	Bacteria	Unknown	Unknown	Unknown	Unknown	Unknown	Unknown
7.70727	3.77623	0.982341	3.84411	0.000120991	0.00291086	Unknown	Unknown	Unknown	Unknown	Unknown	Unknown	Unknown	Unknown	Unknown	Unknown
11.8104	7.29508	1.78035	4.09754	4.18e-05	0.00127147	Unknown	Unknown	Unknown	Unknown	Unknown	Unknown	Unknown	Unknown	Unknown	Unknown
8.27198	2.21942	0.627935	3.53448	0.000408586	0.00744341	Unknown	Unknown	hypothetical protein	Archaea	Euryarchaeota	Unknown	Unknown	Unknown	Unknown	Unknown
5.93664	3.97362	1.01422	3.91792	8.93e-05	0.00229732	Unknown	Unknown	hypothetical protein	Viruses	Unknown	Unknown	Unknown	Unknown	Unknown	Unknown
4.92676	2.15115	0.692195	3.10772	0.00188539	0.0226916	Unknown	Unknown	hypothetical protein	Bacteria	Spirochaetes	Unknown	Unknown	Unknown	Unknown	Spirochaetes_bacterium
34.3951	7.38371	0.874766	8.44078	3.15e-17	1.22e-14	Unknown	Unknown	hypothetical protein	Viruses	Unknown	Unknown	Unknown	Unknown	Unknown	Beihai_picorna-like_virus_72
3.24647	-3.18483	0.913662	-3.48578	0.000490699	0.00854708	Unknown	Unknown	Unknown	Bacteria	Unknown	Unknown	Unknown	Unknown	Unknown	Unknown
32.7364	-5.10317	1.13253	-4.506	6.61e-06	0.000282908	Unknown	Unknown	hypothetical protein	Bacteria	Unknown	Unknown	Unknown	Unknown	Unknown	Unknown
2.52456	-3.93751	1.35538	-2.90508	0.00367154	0.0360649	Unknown	Unknown	hypothetical protein	Bacteria	Verrucomicrobia	Unknown	Unknown	Unknown	Unknown	Verrucomicrobia_bacterium
12.0644	-5.43324	1.50508	-3.60994	0.000306263	0.00597785	Unknown	Unknown	Unknown	Unknown	Unknown	Unknown	Unknown	Unknown	Unknown	Unknown
15.0273	-7.13952	1.7894	-3.9899	6.61e-05	0.00182377	Unknown	rlpA_2	Endolytic peptidoglycan transglycosylase RlpA	Bacteria	Unknown	Unknown	Unknown	Unknown	Unknown	Unknown
5.63365	5.74846	1.00683	5.70946	1.13e-08	1.2e-06	Unknown	Unknown	hypothetical protein	Bacteria	Proteobacteria	Deltaproteobacteria	Desulfuromonadales	Unknown	Unknown	Desulfuromonadales_bacterium_C00003093
12.374	-1.91459	0.614216	-3.11713	0.00182619	0.0221827	Unknown	Unknown	Unknown	Bacteria	Unknown	Unknown	Unknown	Unknown	Unknown	Unknown
27.3446	-5.69423	1.92696	-2.95504	0.00312626	0.0322992	COG0202	rpoA_3	DNA-directed RNA polymerase subunit alpha	Bacteria	Proteobacteria	Gammaproteobacteria	Thiotrichales	Thiotrichaceae	Beggiatoa	Beggiatoa_sp._IS2
19.8597	-7.2817	1.76848	-4.11749	3.83e-05	0.00118764	Unknown	Unknown	tRNA-Gln(ttg)	Unknown	Unknown	Unknown	Unknown	Unknown	Unknown	Unknown
12.4583	-23.1155	2.46428	-9.38021	6.58e-21	3.48e-18	Unknown	Unknown	Unknown	Unknown	Unknown	Unknown	Unknown	Unknown	Unknown	Unknown
5.66328	-5.73554	1.88863	-3.03689	0.00239036	0.0268286	Unknown	Unknown	Unknown	Unknown	Unknown	Unknown	Unknown	Unknown	Unknown	Unknown
24.8937	7.39636	1.39583	5.29889	1.17e-07	9.38e-06	Unknown	Unknown	Unknown	Unknown	Unknown	Unknown	Unknown	Unknown	Unknown	Unknown
3.0965	-3.06671	1.11206	-2.75769	0.00582111	0.0493265	Unknown	Unknown	hypothetical protein	Bacteria	Proteobacteria	Unknown	Unknown	Unknown	Unknown	Unknown
4.04788	4.1215	1.31522	3.13369	0.00172623	0.0213236	Unknown	Unknown	Unknown	Bacteria	Proteobacteria	Gammaproteobacteria	Chromatiales	Chromatiaceae	Thiodictyon	Candidatus_Thiodictyon_syntrophicum
17.6584	8.9335	2.2526	3.96587	7.31e-05	0.00197238	Unknown	Unknown	hypothetical protein	Unknown	Unknown	Unknown	Unknown	Unknown	Unknown	Unknown
3.80166	5.6615	1.48063	3.82372	0.000131455	0.00310526	Unknown	Unknown	hypothetical protein	Bacteria	Firmicutes	Unknown	Unknown	Unknown	Unknown	Unknown
2.43768	-3.63519	1.18094	-3.07822	0.0020824	0.0243476	Unknown	Unknown	Unknown	Bacteria	Cyanobacteria	Unknown	Synechococcales	Synechococcaceae	Synechococcus	Synechococcus_sp._1G10
5.19848	5.60882	1.76072	3.18552	0.00144494	0.0187732	Unknown	Unknown	hypothetical protein	Bacteria	Cyanobacteria	Unknown	Unknown	Unknown	Unknown	Unknown
6.2641	-5.88241	1.26875	-4.63639	3.55e-06	0.000169801	Unknown	Unknown	hypothetical protein	Unknown	Unknown	Unknown	Unknown	Unknown	Unknown	Unknown
25.2846	-4.4615	1.37831	-3.23694	0.00120818	0.0165187	Unknown	Unknown	Unknown	Unknown	Unknown	Unknown	Unknown	Unknown	Unknown	Unknown
5.90659	-2.38507	0.698283	-3.41562	0.000636369	0.0103732	Unknown	Unknown	hypothetical protein	Bacteria	Proteobacteria	Deltaproteobacteria	Desulfobacterales	Desulfobacteraceae	Desulfonema	Desulfonema_ishimotonii
10.5475	2.29142	0.701638	3.26582	0.00109149	0.0153517	Unknown	Unknown	Unknown	Bacteria	candidate_division_Zixibacteria	Unknown	Unknown	Unknown	Unknown	candidate_division_Zixibacteria_bacterium
3.66305	5.60179	1.66044	3.37368	0.00074171	0.0115997	Unknown	Unknown	Unknown	Bacteria	Proteobacteria	Deltaproteobacteria	Desulfovibrionales	Desulfovibrionaceae	Desulfovibrio	Desulfovibrio_ferrophilus
5.43596	-5.672	1.89277	-2.99667	0.00272949	0.0294346	Unknown	Unknown	Unknown	Unknown	Unknown	Unknown	Unknown	Unknown	Unknown	Unknown
3.52707	4.23459	1.23069	3.44083	0.000579937	0.00967637	Unknown	Unknown	Unknown	Unknown	Unknown	Unknown	Unknown	Unknown	Unknown	Unknown
3.46853	-5.02392	1.65041	-3.04404	0.00233428	0.0263836	Unknown	Unknown	Unknown	Bacteria	Proteobacteria	Gammaproteobacteria	Chromatiales	Chromatiaceae	Thiocapsa	Unknown
58.9792	1.93844	0.569315	3.40487	0.000661955	0.010683	Unknown	Unknown	Unknown	Unknown	Unknown	Unknown	Unknown	Unknown	Unknown	Unknown
5.89583	4.39281	1.48838	2.9514	0.00316342	0.0325603	Unknown	Unknown	hypothetical protein	Bacteria	Unknown	Unknown	Unknown	Unknown	Unknown	Unknown
3.08144	2.23641	0.683497	3.27201	0.00106787	0.0151059	Unknown	Unknown	hypothetical protein	Bacteria	Unknown	Unknown	Unknown	Unknown	Unknown	Unknown
4.24608	-3.77491	1.3023	-2.89865	0.0037477	0.0365793	COG2207	rclR	hypothetical protein,RCS-specific HTH-type transcriptional activator RclR	Bacteria	Proteobacteria	Gammaproteobacteria	Unknown	Unknown	Unknown	Unknown
2.71885	5.18457	1.5778	3.28596	0.00101637	0.0145787	Unknown	Unknown	Unknown	Bacteria	Unknown	Unknown	Unknown	Unknown	Unknown	Unknown
4.078	5.76931	1.09833	5.25282	1.5e-07	1.17e-05	Unknown	Unknown	Unknown	Archaea	Euryarchaeota	Thermoplasmata	Thermoplasmatales	Unknown	Unknown	Thermoplasmatales_archaeon_SG8-52-1
4.06961	5.76655	1.80701	3.19121	0.0014168	0.0185072	Unknown	Unknown	hypothetical protein	Bacteria	Proteobacteria	Deltaproteobacteria	Unknown	Unknown	Unknown	Unknown
3.99542	4.97766	1.73423	2.87024	0.00410157	0.0389213	Unknown	Unknown	hypothetical protein	Bacteria	Unknown	Unknown	Unknown	Unknown	Unknown	Unknown
3.97867	-4.39392	1.31563	-3.3398	0.000838395	0.0126795	Unknown	Unknown	hypothetical protein	Unknown	Unknown	Unknown	Unknown	Unknown	Unknown	Unknown
14.5174	2.27706	0.577583	3.94239	8.07e-05	0.00212783	COG1137	lptB_1	Lipopolysaccharide export system ATP-binding protein LptB	Archaea	Candidatus_Bathyarchaeota	Unknown	Unknown	Unknown	Unknown	Unknown
2.52878	5.07564	1.6718	3.03603	0.00239713	0.0268805	Unknown	Unknown	hypothetical protein	Unknown	Unknown	Unknown	Unknown	Unknown	Unknown	Unknown
2.08445	-3.81394	1.08324	-3.52085	0.000430161	0.00773923	Unknown	Unknown	Unknown	Bacteria	Unknown	Unknown	Unknown	Unknown	Unknown	Unknown
4.60196	-5.43484	1.88007	-2.89076	0.00384306	0.0372257	Unknown	Unknown	Unknown	Unknown	Unknown	Unknown	Unknown	Unknown	Unknown	Unknown
577.428	4.00341	1.1377	3.51887	0.000433387	0.00778112	Unknown	Unknown	Unknown	Unknown	Unknown	Unknown	Unknown	Unknown	Unknown	Unknown
5.0035	2.96829	1.01625	2.92081	0.00349117	0.0348362	Unknown	Unknown	hypothetical protein	Bacteria	Spirochaetes	Unknown	Unknown	Unknown	Unknown	Spirochaetes_bacterium
2.78324	5.21725	1.78894	2.91639	0.00354111	0.0351865	Unknown	Unknown	Unknown	Archaea	Candidatus_Bathyarchaeota	Unknown	Unknown	Unknown	Unknown	Candidatus_Bathyarchaeota_archaeon
25.6273	-2.5046	0.710769	-3.52379	0.000425419	0.00767687	Unknown	Unknown	hypothetical protein	Viruses	Pisuviricota	Pisoniviricetes	Picornavirales	Iflaviridae	Unknown	Solenopsis_invicta_virus_11
313.486	-5.40385	1.0275	-5.2592	1.45e-07	1.13e-05	Unknown	Unknown	hypothetical protein	Unknown	Unknown	Unknown	Unknown	Unknown	Unknown	Unknown
70.284	4.2615	1.43651	2.96657	0.00301146	0.0314865	Unknown	Unknown	Unknown	Unknown	Unknown	Unknown	Unknown	Unknown	Unknown	Unknown
91.6149	1.8001	0.611037	2.94597	0.00321943	0.0329487	Unknown	Unknown	Unknown	Bacteria	Proteobacteria	Gammaproteobacteria	Unknown	Unknown	Unknown	Unknown
2.8817	-3.50479	1.19532	-2.93209	0.00336692	0.0339686	Unknown	Unknown	hypothetical protein	Bacteria	Proteobacteria	Betaproteobacteria	Unknown	Unknown	Unknown	Unknown
4.27071	4.50323	1.47356	3.05602	0.00224294	0.0256527	Unknown	Unknown	hypothetical protein	Unknown	Unknown	Unknown	Unknown	Unknown	Unknown	Unknown
2.10943	-2.97364	1.01182	-2.9389	0.0032938	0.033471	Unknown	Unknown	hypothetical protein	Bacteria	Unknown	Unknown	Unknown	Unknown	Unknown	Unknown
2.21507	4.3902	1.46727	2.99209	0.00277077	0.0297487	Unknown	Unknown	Unknown	Unknown	Unknown	Unknown	Unknown	Unknown	Unknown	Unknown
4.11308	-5.26805	1.87759	-2.80576	0.00501986	0.0446432	Unknown	Unknown	hypothetical protein	Unknown	Unknown	Unknown	Unknown	Unknown	Unknown	Unknown
3.86621	4.38008	1.57096	2.78815	0.00530093	0.0463179	COG0211	rpmA_3	50S ribosomal protein L27	Bacteria	Proteobacteria	Epsilonproteobacteria	Unknown	Unknown	Unknown	Unknown
2.17792	2.70726	0.921524	2.93781	0.00330543	0.0335594	COG1344	flaB2_2	Flagellin FlaB2	Bacteria	Planctomycetes	Unknown	Unknown	Unknown	Unknown	Unknown
8.62197	-6.3419	1.52464	-4.15959	3.19e-05	0.00102556	Unknown	Unknown	Unknown	Unknown	Unknown	Unknown	Unknown	Unknown	Unknown	Unknown
2.80513	5.23464	1.83315	2.85554	0.00429638	0.0401619	Unknown	Unknown	hypothetical protein	Bacteria	Unknown	Unknown	Unknown	Unknown	Unknown	Unknown
37.2951	4.6927	1.00929	4.64953	3.33e-06	0.000160945	Unknown	Unknown	Unknown	Unknown	Unknown	Unknown	Unknown	Unknown	Unknown	Unknown
3.49626	2.65899	0.715054	3.71858	0.000200345	0.00431488	Unknown	Unknown	Unknown	Bacteria	Unknown	Unknown	Unknown	Unknown	Unknown	candidate_division_KSB1_bacterium
5.7524	3.90313	1.06328	3.67084	0.000241751	0.00499189	Unknown	Unknown	Unknown	Bacteria	Proteobacteria	Epsilonproteobacteria	Nautiliales	Nitratiruptoraceae	Nitratiruptor	Unknown
5.18713	5.13037	1.12389	4.56482	5e-06	0.000225622	Unknown	Unknown	hypothetical protein	Unknown	Unknown	Unknown	Unknown	Unknown	Unknown	Unknown
10.7798	7.16812	1.52449	4.70199	2.58e-06	0.000130083	Unknown	Unknown	Unknown	Viruses	Lenarviricota	Amabiliviricetes	Wolframvirales	Narnaviridae	Unknown	Barns_Ness_serrated_wrack_narna-like_virus_2
23.5582	5.13059	1.48184	3.46231	0.00053555	0.009124	Unknown	Unknown	Unknown	Unknown	Unknown	Unknown	Unknown	Unknown	Unknown	Unknown
38.7192	-1.97157	0.612185	-3.22054	0.00127947	0.0171984	Unknown	Unknown	Unknown	Unknown	Unknown	Unknown	Unknown	Unknown	Unknown	Unknown
14.7747	4.22847	0.768186	5.50448	3.7e-08	3.39e-06	Unknown	Unknown	Unknown	Viruses	Unknown	Unknown	Unknown	Unknown	Unknown	Unknown
68.1723	-6.09381	2.20961	-2.75787	0.00581787	0.0493071	Unknown	Unknown	hypothetical protein	Bacteria	Unknown	Unknown	Unknown	Unknown	Unknown	Unknown
22.4478	-7.71867	1.16665	-6.61611	3.69e-11	6.66e-09	Unknown	Unknown	Unknown	Unknown	Unknown	Unknown	Unknown	Unknown	Unknown	Unknown
2.56532	-4.13092	1.44628	-2.85625	0.0042868	0.0401031	Unknown	Unknown	hypothetical protein	Bacteria	Unknown	Unknown	Unknown	Unknown	Unknown	Unknown
124.468	6.79697	1.38942	4.89196	9.98e-07	5.86e-05	Unknown	Unknown	hypothetical protein	Unknown	Unknown	Unknown	Unknown	Unknown	Unknown	Unknown
2.16362	2.45413	0.830396	2.95537	0.00312291	0.0322794	Unknown	Unknown	hypothetical protein	Bacteria	Unknown	Unknown	Unknown	Unknown	Unknown	Unknown
4.05393	-4.69478	0.973375	-4.8232	1.41e-06	7.84e-05	Unknown	Unknown	hypothetical protein	Viruses	Unknown	Unknown	Unknown	Unknown	Unknown	Riboviria_sp.
10.6389	3.39806	1.08943	3.11911	0.00181397	0.0220735	Unknown	Unknown	hypothetical protein	Bacteria	Unknown	Unknown	Unknown	Unknown	Unknown	Unknown
3.76912	-3.80919	0.886961	-4.29465	1.75e-05	0.000631463	Unknown	Unknown	hypothetical protein	Bacteria	Proteobacteria	Betaproteobacteria	Nitrosomonadales	Thiobacillaceae	Thiobacillus	Thiobacillus_sp.
11.9736	-6.81361	1.76811	-3.85361	0.000116387	0.00282493	Unknown	Unknown	Unknown	Unknown	Unknown	Unknown	Unknown	Unknown	Unknown	Unknown
2.6567	-4.62105	1.12655	-4.10195	4.1e-05	0.00125228	Unknown	IMPDH_4	Inosine-5'-monophosphate dehydrogenase	Bacteria	Proteobacteria	Deltaproteobacteria	Unknown	Unknown	Unknown	Unknown
3.2824	-4.94659	1.30409	-3.79315	0.000148749	0.00342421	Unknown	Unknown	Unknown	Bacteria	Proteobacteria	Gammaproteobacteria	Chromatiales	Chromatiaceae	Unknown	Unknown
17.9179	7.90313	1.26865	6.22954	4.68e-10	6.81e-08	COG1151	cooS2_1	Carbon monoxide dehydrogenase 2	Bacteria	Unknown	Unknown	Unknown	Unknown	Unknown	Unknown
3.9757	-4.34641	1.27583	-3.40674	0.000657439	0.0106298	Unknown	Unknown	Unknown	Unknown	Unknown	Unknown	Unknown	Unknown	Unknown	Unknown
2.25637	-4.40406	1.45643	-3.02388	0.00249558	0.027668	Unknown	Unknown	Unknown	Bacteria	Unknown	Unknown	Unknown	Unknown	Unknown	Unknown
3.33534	2.58488	0.869469	2.97294	0.00294963	0.0310485	Unknown	Unknown	hypothetical protein	Unknown	Unknown	Unknown	Unknown	Unknown	Unknown	Unknown
5.59741	-2.56571	0.823582	-3.1153	0.00183758	0.0222891	Unknown	Unknown	Unknown	Viruses	Unknown	Unknown	Unknown	Unknown	Unknown	Beihai_picorna-like_virus_41
2.98195	-1.86923	0.653662	-2.85963	0.00424129	0.0398143	COG1469,COG0037,COG0782	folE2_1,ttcA,rpoZ_2,greA_1	hypothetical protein,GTP cyclohydrolase FolE2,tRNA-cytidine(32) 2-sulfurtransferase,DNA-directed RNA polymerase subunit omega,Transcription elongation factor GreA	Bacteria	Unknown	Unknown	Unknown	Unknown	Unknown	Unknown
3.77034	-5.14888	1.66706	-3.08861	0.00201097	0.0237442	Unknown	Unknown	hypothetical protein	Unknown	Unknown	Unknown	Unknown	Unknown	Unknown	Unknown
6.44928	-4.06705	0.964468	-4.21688	2.48e-05	0.000838617	Unknown	Unknown	Unknown	Bacteria	Cyanobacteria	Unknown	Chroococcales	Unknown	Unknown	Unknown
2.59884	3.64077	1.18219	3.07967	0.00207227	0.0242684	Unknown	Unknown	Unknown	Bacteria	candidate_division_Zixibacteria	Unknown	Unknown	Unknown	Unknown	candidate_division_Zixibacteria_bacterium
61.9542	-7.48675	1.14991	-6.51073	7.48e-11	1.28e-08	Unknown	Unknown	Unknown	Unknown	Unknown	Unknown	Unknown	Unknown	Unknown	Unknown
10.5647	-2.39771	0.734945	-3.26243	0.00110461	0.0154808	Unknown	Unknown	hypothetical protein	Unknown	Unknown	Unknown	Unknown	Unknown	Unknown	Unknown
3.26366	-4.42983	1.34809	-3.286	0.00101621	0.0145775	COG0576	grpE_5	Protein GrpE	Bacteria	Unknown	Unknown	Unknown	Unknown	Unknown	Unknown
12.0067	7.31696	1.28061	5.71367	1.11e-08	1.17e-06	COG1278	cspL_2	Cold shock protein 2	Bacteria	Unknown	Unknown	Unknown	Unknown	Unknown	Unknown
5.53586	-5.69366	1.30536	-4.36177	1.29e-05	0.000491453	Unknown	Unknown	Unknown	Unknown	Unknown	Unknown	Unknown	Unknown	Unknown	Unknown
3.91139	-1.92193	0.647402	-2.96867	0.00299088	0.0313418	Unknown	Unknown	hypothetical protein	Unknown	Unknown	Unknown	Unknown	Unknown	Unknown	Unknown
41.226	-3.30908	1.05792	-3.1279	0.00176061	0.0216207	COG0222	rplL_7	hypothetical protein,50S ribosomal protein L7/L12	Bacteria	Unknown	Unknown	Unknown	Unknown	Unknown	Unknown
7.2303	5.30624	1.67032	3.17677	0.00148923	0.0191807	Unknown	Unknown	Unknown	Unknown	Unknown	Unknown	Unknown	Unknown	Unknown	Unknown
21.8032	-7.16449	2.34208	-3.05903	0.00222052	0.0254643	Unknown	Unknown	hypothetical protein	Bacteria	Proteobacteria	Unknown	Unknown	Unknown	Unknown	Unknown
12.1542	-1.85505	0.62894	-2.94949	0.00318298	0.0327005	Unknown	Unknown	hypothetical protein	Bacteria	Proteobacteria	Gammaproteobacteria	Oceanospirillales	Oceanospirillaceae	Motiliproteus	Motiliproteus_sp._MSK22-1*
7.60105	6.66022	2.37623	2.80285	0.00506526	0.0449116	Unknown	Unknown	Unknown	Bacteria	Acidobacteria	Holophagae	Unknown	Unknown	Unknown	Holophagae_bacterium*
12.7221	5.76491	1.3086	4.40539	1.06e-05	0.000417828	Unknown	Unknown	Unknown	Unknown	Unknown	Unknown	Unknown	Unknown	Unknown	Unknown
5.06445	-2.3679	0.779407	-3.03808	0.00238091	0.0267513	Unknown	Unknown	hypothetical protein	Bacteria	Chloroflexi	Unknown	Unknown	Unknown	Unknown	Unknown
3.39083	4.72754	1.52471	3.10061	0.00193124	0.0230736	Unknown	Unknown	Unknown	Bacteria	Chloroflexi	Unknown	Unknown	Unknown	Unknown	Unknown
4.22044	-5.31057	1.01226	-5.24622	1.55e-07	1.2e-05	Unknown	Unknown	hypothetical protein	Unknown	Unknown	Unknown	Unknown	Unknown	Unknown	Unknown
18.5774	-3.34942	1.17148	-2.85914	0.00424794	0.0398592	Unknown	Unknown	Unknown	Unknown	Unknown	Unknown	Unknown	Unknown	Unknown	Unknown
70.1628	2.60787	0.921358	2.83047	0.00464803	0.0423886	Unknown	Unknown	Unknown	Bacteria	Chloroflexi	Anaerolineae	Anaerolineales	Anaerolineaceae	Bellilinea	Bellilinea_caldifistulae*
2.47072	2.87554	1.03173	2.78711	0.00531811	0.0464152	Unknown	Unknown	hypothetical protein	Archaea	Unknown	Unknown	Unknown	Unknown	Unknown	Unknown
32.0444	2.49843	0.76863	3.25049	0.00115206	0.0159405	Unknown	Unknown	Unknown	Bacteria	Unknown	Unknown	Unknown	Unknown	Unknown	Unknown
4.47946	3.58077	0.975196	3.67185	0.000240803	0.00497741	Unknown	Unknown	hypothetical protein	Eukaryota	Unknown	Unknown	Unknown	Unknown	Unknown	Unknown
6.15374	-3.57483	0.899145	-3.9758	7.01e-05	0.00190879	Unknown	Unknown	hypothetical protein	Bacteria	Unknown	Unknown	Unknown	Unknown	Unknown	Unknown
2.64816	5.13062	1.65554	3.09906	0.00194138	0.0231577	Unknown	Unknown	hypothetical protein	Unknown	Unknown	Unknown	Unknown	Unknown	Unknown	Unknown
289.024	-6.48323	0.670926	-9.6631	4.33e-22	4.04e-19	Unknown	Unknown	Unknown	Unknown	Unknown	Unknown	Unknown	Unknown	Unknown	Unknown
3.7199	5.63057	1.79635	3.13446	0.00172172	0.0212827	Unknown	Unknown	Unknown	Bacteria	Proteobacteria	Gammaproteobacteria	Unknown	Unknown	Unknown	Unknown
2.67776	2.39366	0.67551	3.54349	0.000394869	0.00725696	Unknown	Unknown	hypothetical protein	Bacteria	Unknown	Unknown	Unknown	Unknown	Unknown	Unknown
19.5702	-5.68443	1.63424	-3.47833	0.000504541	0.00872292	Unknown	Unknown	Unknown	Unknown	Unknown	Unknown	Unknown	Unknown	Unknown	Unknown
5.6717	-3.36961	1.03387	-3.25922	0.00111719	0.0156036	Unknown	Unknown	Unknown	Bacteria	Planctomycetes	Unknown	Unknown	Unknown	Unknown	Unknown
57.0853	2.97433	1.02762	2.89438	0.00379911	0.0369323	Unknown	Unknown	Unknown	Bacteria	Bacteroidetes	Flavobacteriia	Flavobacteriales	Unknown	Unknown	Unknown
21.5946	5.39579	1.1588	4.65637	3.22e-06	0.000156572	Unknown	Unknown	Unknown	Unknown	Unknown	Unknown	Unknown	Unknown	Unknown	Unknown
2.16166	2.80238	0.885326	3.16536	0.00154889	0.0197216	Unknown	Unknown	hypothetical protein	Bacteria	Unknown	Unknown	Unknown	Unknown	Unknown	Unknown
5.26894	-4.08157	0.767884	-5.31535	1.06e-07	8.66e-06	Unknown	Unknown	hypothetical protein,ISAs1 family transposase ISMae8	Bacteria	Cyanobacteria	Unknown	Oscillatoriales	Oscillatoriaceae	Moorea	Unknown
12.6379	-6.89212	1.00816	-6.83634	8.12e-12	1.65e-09	Unknown	Unknown	Unknown	Bacteria	Cyanobacteria	Unknown	Chroococcales	Unknown	Unknown	Unknown
5.03872	-3.8721	1.18973	-3.25461	0.00113546	0.0157821	Unknown	Unknown	hypothetical protein	Bacteria	Proteobacteria	Unknown	Unknown	Unknown	Unknown	Unknown
21.0784	4.89285	1.24995	3.91445	9.06e-05	0.00232218	Unknown	Unknown	Unknown	Unknown	Unknown	Unknown	Unknown	Unknown	Unknown	Unknown
151.679	3.29397	1.06941	3.08017	0.00206884	0.0242386	Unknown	Unknown	Unknown	Unknown	Unknown	Unknown	Unknown	Unknown	Unknown	Unknown
15.0438	-3.75887	1.01585	-3.70022	0.000215416	0.00456401	Unknown	Unknown	hypothetical protein	Bacteria	Proteobacteria	Unknown	Unknown	Unknown	Unknown	Unknown
22.8814	-7.74668	2.03671	-3.80352	0.000142654	0.00331046	Unknown	Unknown	Unknown	Unknown	Unknown	Unknown	Unknown	Unknown	Unknown	Unknown
81.3649	-2.40705	0.608595	-3.9551	7.65e-05	0.0020441	Unknown	Unknown	Unknown	Unknown	Unknown	Unknown	Unknown	Unknown	Unknown	Unknown
51.2938	3.39854	0.809972	4.19587	2.72e-05	0.000902643	Unknown	Unknown	Unknown	Unknown	Unknown	Unknown	Unknown	Unknown	Unknown	Unknown
7.82504	6.70492	2.06787	3.24243	0.00118514	0.0162821	Unknown	Unknown	hypothetical protein	Bacteria	Proteobacteria	Deltaproteobacteria	Desulfobacterales	Desulfobacteraceae	Desulfobacter	Unknown
75.8869	-9.22382	1.17211	-7.86945	3.56e-15	1.13e-12	Unknown	Unknown	hypothetical protein	Viruses	Pisuviricota	Pisoniviricetes	Picornavirales	Unknown	Unknown	Antarctic_picorna-like_virus_3
8.21936	5.02279	1.26573	3.96828	7.24e-05	0.00195718	COG0051,COG0087	rpsJ_2,rplC_3	30S ribosomal protein S10,50S ribosomal protein L3,hypothetical protein	Bacteria	Proteobacteria	Gammaproteobacteria	Thiotrichales	Piscirickettsiaceae	Thiosulfativibrio	Thiosulfativibrio_zosterae*
2.49038	-4.53931	1.44774	-3.13545	0.00171592	0.0212302	Unknown	Unknown	hypothetical protein	Unknown	Unknown	Unknown	Unknown	Unknown	Unknown	Unknown
2.7105	-4.67506	1.65652	-2.82222	0.0047692	0.0431087	Unknown	Unknown	Unknown	Unknown	Unknown	Unknown	Unknown	Unknown	Unknown	Unknown
13.1257	4.89994	1.21302	4.03944	5.36e-05	0.00154328	Unknown	Unknown	hypothetical protein	Unknown	Unknown	Unknown	Unknown	Unknown	Unknown	Unknown
10.7424	-6.65528	1.75219	-3.79826	0.000145716	0.00336782	Unknown	Unknown	Unknown	Bacteria	Chloroflexi	Dehalococcoidia	Unknown	Unknown	Unknown	Dehalococcoidia_bacterium_DG_18
5.92497	-5.13652	1.37634	-3.73202	0.000189951	0.00413976	Unknown	Unknown	hypothetical protein	Bacteria	Unknown	Unknown	Unknown	Unknown	Unknown	Unknown
30.831	8.68272	1.39322	6.23213	4.6e-10	6.71e-08	Unknown	Unknown	Unknown	Unknown	Unknown	Unknown	Unknown	Unknown	Unknown	Unknown
6.47057	6.43876	1.46375	4.3988	1.09e-05	0.000428613	Unknown	Unknown	hypothetical protein	Archaea	Unknown	Unknown	Unknown	Unknown	Unknown	Unknown
44.6378	7.08136	1.21196	5.8429	5.13e-09	5.89e-07	Unknown	Unknown	hypothetical protein	Viruses	Pisuviricota	Pisoniviricetes	Picornavirales	Unknown	Unknown	Trichosanthes_kirilowii_picorna-like_virus
8.10553	-6.24989	1.89742	-3.29389	0.00098812	0.0143001	Unknown	Unknown	hypothetical protein	Eukaryota	Bacillariophyta	Unknown	Unknown	Unknown	Unknown	Unknown
6.17308	6.35574	1.46714	4.33208	1.48e-05	0.000549543	Unknown	Unknown	Unknown	Unknown	Unknown	Unknown	Unknown	Unknown	Unknown	Unknown
9.15595	-5.86675	2.06167	-2.84563	0.00443231	0.0410108	Unknown	Unknown	hypothetical protein	Bacteria	Proteobacteria	Unknown	Unknown	Unknown	Unknown	Unknown
14.3053	5.66459	1.39777	4.05257	5.07e-05	0.00147605	Unknown	Unknown	Unknown	Unknown	Unknown	Unknown	Unknown	Unknown	Unknown	Unknown
4.86698	4.9942	0.894982	5.58022	2.4e-08	2.31e-06	Unknown	Unknown	hypothetical protein	Bacteria	Unknown	Unknown	Unknown	Unknown	Unknown	Unknown
3.27668	4.6584	1.56731	2.97222	0.0029565	0.0310912	Unknown	Unknown	Unknown	Viruses	Pisuviricota	Pisoniviricetes	Picornavirales	Marnaviridae	Locarnavirus	Jericarnavirus_B
3.10982	5.38384	1.79499	2.99937	0.00270536	0.0292548	Unknown	Unknown	Unknown	Bacteria	Proteobacteria	Gammaproteobacteria	Chromatiales	Chromatiaceae	Unknown	Chromatiaceae_bacterium_No.7
55.8872	-2.96514	0.899872	-3.29507	0.000983959	0.0142563	Unknown	Unknown	hypothetical protein	Eukaryota	Bacillariophyta	Unknown	Unknown	Unknown	Unknown	Unknown
5.91963	-5.79683	1.91574	-3.0259	0.00247897	0.0275314	Unknown	Unknown	Unknown	Unknown	Unknown	Unknown	Unknown	Unknown	Unknown	Unknown
2.90553	5.27827	1.59929	3.30039	0.000965518	0.0140524	Unknown	Unknown	Unknown	Archaea	Candidatus_Bathyarchaeota	Unknown	Unknown	Unknown	Unknown	Unknown
6.97801	5.52851	1.81582	3.04464	0.0023296	0.0263449	Unknown	Unknown	Unknown	Bacteria	Proteobacteria	Unknown	Unknown	Unknown	Unknown	Unknown
25.5416	-6.25738	2.20825	-2.83364	0.00460216	0.0420915	Unknown	Unknown	hypothetical protein	Bacteria	Proteobacteria	Gammaproteobacteria	Thiotrichales	Unknown	Unknown	Unknown
8.84159	6.62888	1.44111	4.59984	4.23e-06	0.000196813	Unknown	Unknown	hypothetical protein	Unknown	Unknown	Unknown	Unknown	Unknown	Unknown	Unknown
5.08184	2.80135	0.703041	3.98462	6.76e-05	0.00185498	COG0244,COG0222	rplJ_2,rplL_3	50S ribosomal protein L10,50S ribosomal protein L7/L12	Bacteria	Proteobacteria	Unknown	Unknown	Unknown	Unknown	Unknown
64.8392	3.51997	0.870476	4.04373	5.26e-05	0.00152103	Unknown	Unknown	Unknown	Bacteria	Chloroflexi	Anaerolineae	Anaerolineales	Anaerolineaceae	Unknown	Anaerolineaceae_bacterium
4.50324	4.19267	1.2842	3.26482	0.00109535	0.0153915	Unknown	Unknown	hypothetical protein	Unknown	Unknown	Unknown	Unknown	Unknown	Unknown	Unknown
9.81927	-1.78464	0.601158	-2.96866	0.00299099	0.0313418	Unknown	Unknown	hypothetical protein	Bacteria	Unknown	Unknown	Unknown	Unknown	Unknown	Unknown
11.3406	2.58376	0.755712	3.41897	0.000628581	0.0102811	Unknown	Unknown	Unknown	Unknown	Unknown	Unknown	Unknown	Unknown	Unknown	Unknown
7.01303	6.55087	1.54657	4.23575	2.28e-05	0.000782693	Unknown	Unknown	Unknown	Bacteria	Proteobacteria	Deltaproteobacteria	Desulfobacterales	Desulfobacteraceae	Unknown	Unknown
91.2666	5.98647	0.751256	7.96862	1.6e-15	5.26e-13	Unknown	Unknown	hypothetical protein	Viruses	Unknown	Unknown	Unknown	Unknown	Unknown	Unknown
2.32079	-4.44965	1.61608	-2.75335	0.0058988	0.0497658	Unknown	Unknown	Unknown	Bacteria	Cyanobacteria	Unknown	Unknown	Unknown	Unknown	Unknown
4.38671	4.34603	1.34057	3.24193	0.00118723	0.016305	Unknown	Unknown	hypothetical protein	Bacteria	Unknown	Unknown	Unknown	Unknown	Unknown	Unknown
8.63164	-4.47605	1.59634	-2.80394	0.00504816	0.0448107	Unknown	Unknown	hypothetical protein	Unknown	Unknown	Unknown	Unknown	Unknown	Unknown	Unknown
12.0832	5.4988	1.49993	3.66604	0.000246333	0.00506479	Unknown	Unknown	Unknown	Archaea	Candidatus_Bathyarchaeota	Unknown	Unknown	Unknown	Unknown	Candidatus_Bathyarchaeota_archaeon_RBG_13_38_9
104.245	2.98002	0.891129	3.3441	0.000825505	0.0125345	Unknown	Unknown	hypothetical protein	Bacteria	Unknown	Unknown	Unknown	Unknown	Unknown	Unknown
3.61166	5.57372	1.82067	3.06135	0.00220342	0.0253336	Unknown	Unknown	hypothetical protein	Bacteria	Unknown	Unknown	Unknown	Unknown	Unknown	Unknown
3.84946	-3.99547	1.27795	-3.12647	0.00176918	0.0216902	Unknown	Unknown	Unknown	Bacteria	Cyanobacteria	Unknown	Unknown	Unknown	Unknown	Unknown
14.144	-6.32342	0.945503	-6.68789	2.26e-11	4.27e-09	Unknown	Unknown	hypothetical protein	Bacteria	Proteobacteria	Deltaproteobacteria	Desulfobacterales	Unknown	Unknown	Unknown
4.3442	-4.24547	1.46166	-2.90455	0.0036778	0.0361073	Unknown	Unknown	hypothetical protein	Bacteria	Proteobacteria	Unknown	Unknown	Unknown	Unknown	Proteobacteria_bacterium
4999.77	2.91439	0.515632	5.65207	1.59e-08	1.6e-06	Unknown	Unknown	Unknown	Bacteria	Chloroflexi	Unknown	Unknown	Unknown	Unknown	Unknown
4.36935	5.86575	2.04562	2.86747	0.00413771	0.0391459	Unknown	Unknown	Unknown	Bacteria	Proteobacteria	Deltaproteobacteria	Desulfovibrionales	Desulfovibrionaceae	Unknown	Unknown
12.6311	-2.53267	0.867217	-2.92046	0.00349515	0.0348654	Unknown	Unknown	Unknown	Unknown	Unknown	Unknown	Unknown	Unknown	Unknown	Unknown
2.49945	5.07516	1.39776	3.63092	0.000282412	0.00561929	Unknown	Unknown	Unknown	Unknown	Unknown	Unknown	Unknown	Unknown	Unknown	Unknown
24.8869	23.596	2.47377	9.53848	1.45e-21	1.03e-18	Unknown	Unknown	Unknown	Unknown	Unknown	Unknown	Unknown	Unknown	Unknown	Unknown
3.70472	5.62522	1.31862	4.266	1.99e-05	0.000702592	Unknown	Unknown	hypothetical protein	Bacteria	Unknown	Unknown	Unknown	Unknown	Unknown	bacterium
3.3701	2.23074	0.687491	3.24476	0.00117551	0.0161881	Unknown	Unknown	hypothetical protein	Bacteria	Spirochaetes	Spirochaetia	Spirochaetales	Spirochaetaceae	Unknown	Unknown
8.16617	6.7646	2.37116	2.85287	0.00433265	0.040381	Unknown	Unknown	Unknown	Bacteria	Ignavibacteriae	Ignavibacteria	Ignavibacteriales	Unknown	Unknown	Ignavibacteriales_bacterium
68.4456	1.79495	0.589769	3.04347	0.00233865	0.0264143	Unknown	Unknown	hypothetical protein	Bacteria	Unknown	Unknown	Unknown	Unknown	Unknown	Unknown
2.06377	-4.26816	1.32783	-3.21438	0.00130726	0.0174728	Unknown	Unknown	hypothetical protein	Bacteria	Cyanobacteria	Unknown	Unknown	Unknown	Unknown	Unknown
483.988	11.3647	1.1109	10.2302	1.45e-24	2.2e-21	Unknown	Unknown	Unknown	Unknown	Unknown	Unknown	Unknown	Unknown	Unknown	Unknown
300.449	6.03153	1.04405	5.77702	7.6e-09	8.41e-07	Unknown	Unknown	hypothetical protein	Unknown	Unknown	Unknown	Unknown	Unknown	Unknown	Unknown
3.06491	3.05	0.7628	3.99843	6.38e-05	0.00177066	COG0761	ispH_1	4-hydroxy-3-methylbut-2-enyl diphosphate reductase,hypothetical protein	Bacteria	Unknown	Unknown	Unknown	Unknown	Unknown	Unknown
6.83088	2.43077	0.729978	3.32993	0.000868677	0.012998	COG0426	fprA_1	hypothetical protein,Type A flavoprotein fprA	Bacteria	Unknown	Unknown	Unknown	Unknown	Unknown	Unknown
3.68246	4.57785	1.58343	2.89109	0.00383907	0.0371995	Unknown	Unknown	Unknown	Unknown	Unknown	Unknown	Unknown	Unknown	Unknown	Unknown
3.92692	5.71684	1.8575	3.0777	0.00208604	0.0243811	COG1343	cas2	CRISPR-associated endoribonuclease Cas2	Bacteria	Unknown	Unknown	Unknown	Unknown	Unknown	Unknown
14.4694	7.59273	1.66615	4.55704	5.19e-06	0.000232533	Unknown	Unknown	Unknown	Unknown	Unknown	Unknown	Unknown	Unknown	Unknown	Unknown
8.73082	-6.35678	2.2107	-2.87546	0.00403437	0.0384809	Unknown	Unknown	hypothetical protein	Unknown	Unknown	Unknown	Unknown	Unknown	Unknown	Unknown
32.3994	-2.26735	0.695039	-3.26219	0.00110556	0.0154903	COG2204	qseF	hypothetical protein,Transcriptional regulatory protein QseF	Unknown	Unknown	Unknown	Unknown	Unknown	Unknown	Unknown
3.09227	-4.58589	1.42783	-3.2118	0.00131908	0.0175856	Unknown	Unknown	Unknown	Unknown	Unknown	Unknown	Unknown	Unknown	Unknown	Unknown
4.90013	4.66686	1.1623	4.0152	5.94e-05	0.00167296	Unknown	Unknown	hypothetical protein	Bacteria	Proteobacteria	Deltaproteobacteria	Unknown	Unknown	Unknown	Deltaproteobacteria_bacterium
3.17043	2.88983	0.966303	2.9906	0.00278429	0.029851	Unknown	Unknown	hypothetical protein	Bacteria	Chloroflexi	Unknown	Unknown	Unknown	Unknown	Unknown
2.37454	4.99056	1.65882	3.0085	0.0026254	0.0286311	COG0834	artJ_1	ABC transporter arginine-binding protein 1	Bacteria	Proteobacteria	Deltaproteobacteria	Desulfovibrionales	Desulfovibrionaceae	Desulfovibrio	Desulfovibrio_ferrophilus
39.5707	-2.68263	0.79602	-3.37006	0.000751522	0.011711	Unknown	Unknown	Unknown	Unknown	Unknown	Unknown	Unknown	Unknown	Unknown	Unknown
35.8299	8.4146	1.28994	6.52326	6.88e-11	1.18e-08	Unknown	Unknown	hypothetical protein	Viruses	Unknown	Unknown	Unknown	Unknown	Unknown	Unknown
29.5781	3.74596	1.10342	3.39485	0.000686659	0.0109768	Unknown	Unknown	Unknown	Unknown	Unknown	Unknown	Unknown	Unknown	Unknown	Unknown
32.7652	-4.37083	1.2302	-3.55295	0.000380942	0.00706558	Unknown	Unknown	hypothetical protein	Unknown	Unknown	Unknown	Unknown	Unknown	Unknown	Unknown
245.993	5.97248	1.20109	4.97255	6.61e-07	4.13e-05	COG0568	sigA2_2,hhoB_1	RNA polymerase sigma factor SigA2,Putative serine protease HhoB,hypothetical protein	Bacteria	Cyanobacteria	Unknown	Chroococcales	Chroococcaceae	Geminocystis	Unknown
34.3523	8.78076	2.12808	4.12614	3.69e-05	0.00115432	Unknown	hhoB_2	Putative serine protease HhoB	Bacteria	Cyanobacteria	Unknown	Chroococcales	Chroococcaceae	Geminocystis	Geminocystis_sp._NIES-3708
8.3007	-2.8302	1.02863	-2.75143	0.00593357	0.0499654	Unknown	Unknown	Unknown	Bacteria	Proteobacteria	Deltaproteobacteria	Desulfobacterales	Desulfobacteraceae	Unknown	Desulfobacteraceae_bacterium
9.07367	3.34433	0.915205	3.65418	0.000258003	0.0052453	COG0334	gdhA_1	Glutamate dehydrogenase,hypothetical protein	Unknown	Unknown	Unknown	Unknown	Unknown	Unknown	Unknown
99.2191	-4.297	1.30691	-3.28791	0.00100935	0.0145076	Unknown	Unknown	Unknown	Unknown	Unknown	Unknown	Unknown	Unknown	Unknown	Unknown
24.6637	-7.85393	0.902949	-8.69809	3.38e-18	1.4e-15	Unknown	Unknown	Unknown	Viruses	Unknown	Unknown	Unknown	Unknown	Unknown	Unknown
3.21753	-3.85489	1.34276	-2.87087	0.00409342	0.0388742	Unknown	Unknown	Unknown	Unknown	Unknown	Unknown	Unknown	Unknown	Unknown	Unknown
5.61895	5.22662	1.49354	3.49949	0.000466154	0.00822495	Unknown	Unknown	Unknown	Archaea	Euryarchaeota	Thermoplasmata	Unknown	Unknown	Unknown	Thermoplasmata_archaeon
3.32708	5.47973	1.7603	3.11294	0.00185232	0.0224091	COG1344	hag_1	Flagellin	Unknown	Unknown	Unknown	Unknown	Unknown	Unknown	Unknown
368.579	3.95452	0.788691	5.01403	5.33e-07	3.45e-05	Unknown	Unknown	Unknown	Unknown	Unknown	Unknown	Unknown	Unknown	Unknown	Unknown
4.29359	5.83994	1.8024	3.2401	0.00119489	0.0163837	Unknown	Unknown	Unknown	Bacteria	Proteobacteria	Betaproteobacteria	Burkholderiales	Unknown	Unknown	Burkholderiales_bacterium
7.6127	-4.22937	1.42056	-2.97726	0.00290833	0.0307482	Unknown	Unknown	hypothetical protein	Bacteria	Proteobacteria	Deltaproteobacteria	Desulfobacterales	Desulfobacteraceae	Desulfospira	Desulfospira_joergensenii*
32.2921	6.92018	1.92514	3.59464	0.000324841	0.00625346	Unknown	Unknown	Unknown	Bacteria	Proteobacteria	Gammaproteobacteria	Methylococcales	Methylococcaceae	Methyloprofundus	Methyloprofundus_sp.*
4.44465	5.88359	1.66394	3.53593	0.000406345	0.00741149	Unknown	Unknown	Unknown	Unknown	Unknown	Unknown	Unknown	Unknown	Unknown	Unknown
5.22404	-5.62244	0.933843	-6.02076	1.74e-09	2.23e-07	Unknown	Unknown	hypothetical protein	Viruses	Lenarviricota	Amabiliviricetes	Wolframvirales	Narnaviridae	Unknown	Barns_Ness_serrated_wrack_narna-like_virus_1
4.7288	5.97756	1.80574	3.31032	0.00093189	0.0136809	Unknown	Unknown	Unknown	Unknown	Unknown	Unknown	Unknown	Unknown	Unknown	Unknown
3.30284	2.5323	0.764531	3.31223	0.000925558	0.0136088	Unknown	Unknown	hypothetical protein	Bacteria	Chloroflexi	Unknown	Unknown	Unknown	Unknown	Unknown
5.90714	4.87621	1.28242	3.80236	0.000143326	0.00332226	Unknown	Unknown	hypothetical protein	Bacteria	Planctomycetes	Unknown	Unknown	Unknown	Unknown	Unknown
2.39494	-3.89046	1.25819	-3.09211	0.00198738	0.0235508	Unknown	Unknown	hypothetical protein	Bacteria	Unknown	Unknown	Unknown	Unknown	Unknown	Unknown
5.57323	6.21461	1.67983	3.69955	0.00021598	0.00457365	Unknown	Unknown	Unknown	Bacteria	Unknown	Unknown	Unknown	Unknown	Unknown	Unknown
5.02343	-5.55636	1.54956	-3.58576	0.000336099	0.00642153	Unknown	Unknown	hypothetical protein	Viruses	Lenarviricota	Allassoviricetes	Levivirales	Leviviridae	Unknown	Leviviridae_sp.
3.03458	5.32611	1.85344	2.87363	0.0040578	0.0386407	Unknown	Unknown	hypothetical protein	Bacteria	Chloroflexi	Unknown	Unknown	Unknown	Unknown	Chloroflexi_bacterium
5.16181	5.33454	1.73626	3.07244	0.00212319	0.0246972	Unknown	Unknown	hypothetical protein	Unknown	Unknown	Unknown	Unknown	Unknown	Unknown	Unknown
8.71915	-4.53615	1.5982	-2.8383	0.00453552	0.0416715	Unknown	Unknown	queuosine precursor transporter	Bacteria	Proteobacteria	Gammaproteobacteria	Unknown	Unknown	Unknown	Unknown
4.11502	-2.64743	0.833381	-3.17674	0.00148941	0.0191815	Unknown	Unknown	hypothetical protein	Bacteria	Cyanobacteria	Unknown	Unknown	Unknown	Unknown	Unknown
9.13787	6.92353	1.91661	3.61238	0.000303399	0.00593401	Unknown	yhdW_1	Putative amino-acid ABC transporter-binding protein YhdW	Bacteria	Unknown	Unknown	Unknown	Unknown	Unknown	Unknown
21.0461	2.47071	0.769145	3.21228	0.00131686	0.0175607	Unknown	Unknown	Unknown	Bacteria	Unknown	Unknown	Unknown	Unknown	Unknown	Unknown
2.34063	4.97052	1.79587	2.76775	0.00564443	0.0483229	Unknown	Unknown	Unknown	Bacteria	Unknown	Unknown	Unknown	Unknown	Unknown	Unknown
3.42381	5.00413	1.72684	2.89786	0.00375722	0.0366451	Unknown	Unknown	hypothetical protein	Bacteria	Spirochaetes	Unknown	Unknown	Unknown	Unknown	Unknown
2.65541	4.64459	1.49759	3.10137	0.00192625	0.0230265	Unknown	Unknown	Unknown	Bacteria	Chloroflexi	Unknown	Unknown	Unknown	Unknown	Unknown
2.18811	3.04405	1.0065	3.02439	0.00249131	0.0276346	Unknown	Unknown	hypothetical protein	Unknown	Unknown	Unknown	Unknown	Unknown	Unknown	Unknown
137.185	-6.73943	2.43839	-2.76389	0.00571174	0.0486985	Unknown	Unknown	Unknown	Unknown	Unknown	Unknown	Unknown	Unknown	Unknown	Unknown
199.388	-1.69661	0.574487	-2.95326	0.00314436	0.0324265	Unknown	rcsC_1	Sensor histidine kinase RcsC	Bacteria	Unknown	Unknown	Unknown	Unknown	Unknown	Unknown
7.08554	3.97991	1.28415	3.09926	0.00194008	0.0231458	Unknown	Unknown	Unknown	Bacteria	Chloroflexi	Anaerolineae	Anaerolineales	Anaerolineaceae	Unknown	Anaerolineaceae_bacterium
238.68	4.2293	1.05593	4.00528	6.19e-05	0.00173103	Unknown	Unknown	Unknown	Unknown	Unknown	Unknown	Unknown	Unknown	Unknown	Unknown
2.78907	-4.70873	1.64962	-2.85444	0.0043113	0.0402432	Unknown	Unknown	hypothetical protein	Bacteria	Candidatus_Eisenbacteria	Unknown	Unknown	Unknown	Unknown	Candidatus_Eisenbacteria_bacterium
2.81711	-4.72314	1.68566	-2.80196	0.00507929	0.0449921	Unknown	Unknown	Unknown	Bacteria	Unknown	Unknown	Unknown	Unknown	Unknown	Unknown
4.75201	4.96425	1.28907	3.85104	0.000117615	0.00284771	Unknown	hup_2	DNA-binding protein HU	Bacteria	Unknown	Unknown	Unknown	Unknown	Unknown	Unknown
230.589	2.63999	0.552673	4.77677	1.78e-06	9.51e-05	Unknown	Unknown	Unknown	Unknown	Unknown	Unknown	Unknown	Unknown	Unknown	Unknown
7.51131	6.65393	1.32198	5.03329	4.82e-07	3.17e-05	Unknown	Unknown	Unknown	Unknown	Unknown	Unknown	Unknown	Unknown	Unknown	Unknown
24.1855	7.35703	1.21893	6.03567	1.58e-09	2.05e-07	Unknown	Unknown	Unknown	Bacteria	Planctomycetes	Unknown	Unknown	Unknown	Unknown	Planctomycetes_bacterium_RBG_16_55_9
154.765	5.59678	1.23603	4.52802	5.95e-06	0.000260109	Unknown	Unknown	Unknown	Unknown	Unknown	Unknown	Unknown	Unknown	Unknown	Unknown
52.9834	24.6348	2.02442	12.1688	4.56e-34	3.4e-30	Unknown	Unknown	Unknown	Unknown	Unknown	Unknown	Unknown	Unknown	Unknown	Unknown
58.1965	4.61365	1.17568	3.92425	8.7e-05	0.00225245	Unknown	Unknown	Unknown	Unknown	Unknown	Unknown	Unknown	Unknown	Unknown	Unknown
15.9483	7.73039	2.16686	3.56755	0.000360328	0.00677203	Unknown	Unknown	hypothetical protein	Unknown	Unknown	Unknown	Unknown	Unknown	Unknown	Unknown
6.4014	3.53095	1.26443	2.79253	0.00522978	0.045906	Unknown	Unknown	Unknown	Unknown	Unknown	Unknown	Unknown	Unknown	Unknown	Unknown
19.3602	7.28122	1.38838	5.24441	1.57e-07	1.21e-05	Unknown	Unknown	Unknown	Unknown	Unknown	Unknown	Unknown	Unknown	Unknown	Unknown
5.6865	6.24644	0.999603	6.24892	4.13e-10	6.08e-08	Unknown	Unknown	Unknown	Archaea	Unknown	Unknown	Unknown	Unknown	Unknown	Unknown
106.879	25.6319	2.35982	10.8618	1.75e-27	4.74e-24	Unknown	Unknown	Unknown	Viruses	Lenarviricota	Allassoviricetes	Levivirales	Leviviridae	Unknown	Leviviridae_sp.
3.24306	4.04066	1.31293	3.07759	0.00208682	0.0243869	Unknown	Unknown	hypothetical protein	Unknown	Unknown	Unknown	Unknown	Unknown	Unknown	Unknown
2.85502	-3.09776	1.11672	-2.77398	0.00553745	0.0477057	Unknown	Unknown	Unknown	Bacteria	Bacteroidetes	Unknown	Unknown	Unknown	Unknown	Unknown
7.89674	6.21431	1.33674	4.64886	3.34e-06	0.000161389	COG0683	Unknown	Leu/Ile/Val-binding protein	Bacteria	Proteobacteria	Deltaproteobacteria	Desulfobacterales	Desulfobacteraceae	Desulfobacula	Desulfobacula_sp._RIFOXYA12_FULL_46_16
19.6691	1.6398	0.582852	2.81341	0.00490197	0.0439115	Unknown	Unknown	hypothetical protein	Bacteria	Planctomycetes	Unknown	Unknown	Unknown	Unknown	Unknown
2.43036	-4.04511	1.22756	-3.29524	0.000983381	0.0142493	Unknown	Unknown	Unknown	Bacteria	Bacteroidetes	Unknown	Unknown	Unknown	Unknown	Bacteroidetes_bacterium
10.152	-1.59597	0.550361	-2.89987	0.00373317	0.0364736	Unknown	Unknown	hypothetical protein	Bacteria	Proteobacteria	Deltaproteobacteria	Unknown	Unknown	Unknown	Deltaproteobacteria_bacterium
4.56644	-5.42334	1.64325	-3.30038	0.000965537	0.0140524	Unknown	Unknown	Unknown	Unknown	Unknown	Unknown	Unknown	Unknown	Unknown	Unknown
112.852	2.11015	0.720267	2.92968	0.0033931	0.0341515	Unknown	Unknown	Unknown	Unknown	Unknown	Unknown	Unknown	Unknown	Unknown	Unknown
27.1613	4.5759	1.20851	3.78641	0.00015284	0.00350226	Unknown	Unknown	Unknown	Unknown	Unknown	Unknown	Unknown	Unknown	Unknown	Unknown
8.04115	-6.23808	1.22287	-5.10119	3.38e-07	2.34e-05	Unknown	Unknown	hypothetical protein	Unknown	Unknown	Unknown	Unknown	Unknown	Unknown	Unknown
3.55662	-2.68303	0.949711	-2.8251	0.00472664	0.0428688	Unknown	Unknown	hypothetical protein	Viruses	Pisuviricota	Pisoniviricetes	Picornavirales	Unknown	Unknown	Picornavirales_sp.
4.83029	6.00357	1.83754	3.26718	0.00108626	0.0152974	Unknown	Unknown	hypothetical protein	Unknown	Unknown	Unknown	Unknown	Unknown	Unknown	Unknown
79.0534	10.0405	1.38984	7.2242	5.04e-13	1.24e-10	Unknown	Unknown	Unknown	Unknown	Unknown	Unknown	Unknown	Unknown	Unknown	Unknown
3.37026	-4.97849	1.7118	-2.90833	0.00363362	0.0358089	Unknown	Unknown	Unknown	Unknown	Unknown	Unknown	Unknown	Unknown	Unknown	Unknown
5.31837	1.61444	0.507782	3.1794	0.00147579	0.019057	Unknown	Unknown	hypothetical protein	Bacteria	Calditrichaeota	Unknown	Unknown	Unknown	Unknown	Unknown
2.33299	-3.95856	1.43587	-2.75692	0.00583495	0.0494003	Unknown	apcD_1,glnA_2	Phycobiliprotein beta chain,Glutamine synthetase	Bacteria	Cyanobacteria	Unknown	Unknown	Unknown	Unknown	Unknown
7.32552	1.96226	0.656909	2.98712	0.00281621	0.0300784	Unknown	Unknown	hypothetical protein	Bacteria	Chloroflexi	Unknown	Unknown	Unknown	Unknown	Chloroflexi_bacterium
4.90402	3.7922	1.03765	3.65461	0.000257573	0.00524046	COG0854	pdxJ_2	Pyridoxine 5'-phosphate synthase	Bacteria	Cyanobacteria	Unknown	Nostocales	Unknown	Unknown	Unknown
30.7338	3.61362	0.733399	4.92721	8.34e-07	5.04e-05	Unknown	Unknown	hypothetical protein	Viruses	Unknown	Unknown	Unknown	Unknown	Unknown	Beihai_picorna-like_virus_63
4.96808	2.89417	0.917635	3.15394	0.00161082	0.0202955	Unknown	Unknown	Unknown	Unknown	Unknown	Unknown	Unknown	Unknown	Unknown	Unknown
12.9872	2.62092	0.605555	4.32813	1.5e-05	0.000558402	Unknown	Unknown	hypothetical protein	Bacteria	Chloroflexi	Unknown	Unknown	Unknown	Unknown	Chloroflexi_bacterium
2.92115	4.26101	1.37083	3.10833	0.00188145	0.0226625	Unknown	clpB_1	Chaperone protein ClpB	Bacteria	Proteobacteria	Alphaproteobacteria	Rhodospirillales	Rhodospirillaceae	Oceanibaculum	Unknown
53.2121	9.46929	1.56171	6.06341	1.33e-09	1.75e-07	Unknown	Unknown	Unknown	Unknown	Unknown	Unknown	Unknown	Unknown	Unknown	Unknown
9.21123	3.60335	0.956266	3.76815	0.000164465	0.00370675	Unknown	Unknown	Unknown	Unknown	Unknown	Unknown	Unknown	Unknown	Unknown	Unknown
19.4129	-7.04064	1.12989	-6.23128	4.63e-10	6.74e-08	Unknown	Unknown	Unknown	Unknown	Unknown	Unknown	Unknown	Unknown	Unknown	Unknown
4.57418	-3.71881	0.942785	-3.94449	8e-05	0.00211393	Unknown	Unknown	hypothetical protein	Unknown	Unknown	Unknown	Unknown	Unknown	Unknown	Unknown
8.97503	-5.58643	1.25167	-4.46319	8.07e-06	0.000334238	Unknown	Unknown	Unknown	Unknown	Unknown	Unknown	Unknown	Unknown	Unknown	Unknown
14.2973	6.83648	2.25856	3.02692	0.00247062	0.0274703	Unknown	Unknown	hypothetical protein	Unknown	Unknown	Unknown	Unknown	Unknown	Unknown	Unknown
10.5971	4.04147	1.13533	3.55973	0.000371239	0.00692711	Unknown	Unknown	Unknown	Unknown	Unknown	Unknown	Unknown	Unknown	Unknown	Unknown
5.63344	6.23491	1.80567	3.45297	0.00055445	0.00936358	Unknown	Unknown	hypothetical protein	Bacteria	Proteobacteria	Deltaproteobacteria	Desulfobacterales	Desulfobacteraceae	Desulfobacterium	Desulfobacterium_vacuolatum
9.89445	-6.53879	0.952643	-6.86384	6.7e-12	1.39e-09	Unknown	Unknown	hypothetical protein	Unknown	Unknown	Unknown	Unknown	Unknown	Unknown	Unknown
9.60702	2.13415	0.517518	4.12382	3.73e-05	0.00116386	Unknown	Unknown	hypothetical protein	Bacteria	Candidatus_Latescibacteria	Unknown	Unknown	Unknown	Unknown	Candidatus_Latescibacteria_bacterium
34.7727	5.50214	0.656658	8.379	5.34e-17	2.02e-14	Unknown	Unknown	hypothetical protein	Viruses	Unknown	Unknown	Unknown	Unknown	Unknown	Shahe_picorna-like_virus_11
10.7596	5.85318	1.95234	2.99803	0.00271733	0.029345	Unknown	Unknown	hypothetical protein	Bacteria	Proteobacteria	Gammaproteobacteria	Methylococcales	Methylococcaceae	Unknown	Methylococcaceae_bacterium
16.1755	5.21511	1.18757	4.39141	1.13e-05	0.000440583	Unknown	Unknown	Unknown	Unknown	Unknown	Unknown	Unknown	Unknown	Unknown	Unknown
4.63516	-3.50733	1.19322	-2.93938	0.00328868	0.0334308	Unknown	Unknown	hypothetical protein	Bacteria	Verrucomicrobia	Unknown	Unknown	Unknown	Unknown	Verrucomicrobia_bacterium
34.7055	-2.28667	0.786541	-2.90725	0.00364621	0.0358954	Unknown	Unknown	Unknown	Unknown	Unknown	Unknown	Unknown	Unknown	Unknown	Unknown
6.96656	2.72301	0.924396	2.94571	0.00322211	0.0329663	Unknown	Unknown	Unknown	Unknown	Unknown	Unknown	Unknown	Unknown	Unknown	Unknown
3.03621	-4.24562	1.43719	-2.95411	0.00313572	0.0323649	Unknown	Unknown	Unknown	Unknown	Unknown	Unknown	Unknown	Unknown	Unknown	Unknown
7.65708	5.38498	1.13782	4.73272	2.22e-06	0.000114326	Unknown	Unknown	Unknown	Archaea	Candidatus_Bathyarchaeota	Unknown	Unknown	Unknown	Unknown	Candidatus_Bathyarchaeota_archaeon_RBG_13_38_9
4.42723	-4.82035	1.30139	-3.70401	0.000212221	0.00450974	Unknown	Unknown	hypothetical protein	Bacteria	Proteobacteria	Betaproteobacteria	Nitrosomonadales	Unknown	Unknown	Unknown
17.0498	1.82777	0.645347	2.83222	0.00462254	0.0422236	Unknown	Unknown	hypothetical protein	Bacteria	Candidatus_Schekmanbacteria	Unknown	Unknown	Unknown	Unknown	Unknown
60.8953	5.63222	0.97087	5.80121	6.58e-09	7.38e-07	Unknown	Unknown	Unknown	Viruses	Unknown	Unknown	Unknown	Unknown	Unknown	Hubei_leech_virus_4
3.49529	5.03048	1.52917	3.28968	0.00100302	0.0144482	Unknown	Unknown	Unknown	Bacteria	Unknown	Unknown	Unknown	Unknown	Unknown	Unknown
4.86011	-5.51157	1.91928	-2.87169	0.00408287	0.0388028	Unknown	Unknown	Unknown	Unknown	Unknown	Unknown	Unknown	Unknown	Unknown	Unknown
4.99913	2.98299	0.952821	3.1307	0.00174391	0.0214801	Unknown	Unknown	hypothetical protein	Bacteria	Chloroflexi	Anaerolineae	Unknown	Unknown	Unknown	Unknown
9.30544	6.9561	0.96273	7.22539	5e-13	1.23e-10	Unknown	Unknown	hypothetical protein	Viruses	Unknown	Unknown	Unknown	Unknown	Unknown	Shahe_picorna-like_virus_10
2.88271	-4.76002	1.43764	-3.31099	0.000929659	0.0136555	Unknown	Unknown	Unknown	Bacteria	Proteobacteria	Deltaproteobacteria	Unknown	Unknown	Unknown	Unknown
2.6815	4.65892	1.52682	3.05138	0.00227789	0.0259319	Unknown	Unknown	hypothetical protein	Bacteria	Proteobacteria	Deltaproteobacteria	Desulfobacterales	Desulfobacteraceae	Unknown	Desulfobacteraceae_bacterium_IS3
4.58081	-4.00716	1.20205	-3.33361	0.000857263	0.0128731	Unknown	Unknown	Unknown	Bacteria	Proteobacteria	Unknown	Unknown	Unknown	Unknown	Unknown
19.448	-8.89339	2.08652	-4.26231	2.02e-05	0.000711473	Unknown	Unknown	Unknown	Bacteria	Proteobacteria	Gammaproteobacteria	Unknown	Unknown	Unknown	Unknown
2.41769	-4.49788	1.46784	-3.06428	0.00218192	0.0251658	Unknown	Unknown	hypothetical protein	Unknown	Unknown	Unknown	Unknown	Unknown	Unknown	Unknown
3.45668	-3.20713	1.00784	-3.18219	0.00146164	0.0189313	Unknown	Unknown	Unknown	Bacteria	Proteobacteria	Unknown	Unknown	Unknown	Unknown	Unknown
8.55941	4.58252	1.12714	4.06563	4.79e-05	0.00141397	Unknown	Unknown	Unknown	Unknown	Unknown	Unknown	Unknown	Unknown	Unknown	Unknown
5.34711	-4.8603	0.803668	-6.04765	1.47e-09	1.92e-07	Unknown	Unknown	Unknown	Bacteria	Unknown	Unknown	Unknown	Unknown	Unknown	Unknown
140.288	8.64622	0.855583	10.1057	5.21e-24	7.42e-21	Unknown	Unknown	hypothetical protein	Viruses	Unknown	Unknown	Unknown	Unknown	Unknown	Changjiang_tombus-like_virus_20
22.5395	8.22776	2.19644	3.74595	0.000179711	0.00396348	Unknown	Unknown	Unknown	Unknown	Unknown	Unknown	Unknown	Unknown	Unknown	Unknown
6.84429	6.02088	1.53634	3.91898	8.89e-05	0.00228917	Unknown	Unknown	hypothetical protein	Unknown	Unknown	Unknown	Unknown	Unknown	Unknown	Unknown
157.126	5.93041	0.959997	6.17753	6.51e-10	9.19e-08	Unknown	Unknown	Unknown	Unknown	Unknown	Unknown	Unknown	Unknown	Unknown	Unknown
13.6273	6.23494	1.93355	3.2246	0.00126147	0.0170323	Unknown	Unknown	hypothetical protein	Unknown	Unknown	Unknown	Unknown	Unknown	Unknown	Unknown
2.26511	-3.08417	0.978844	-3.15083	0.00162809	0.0204565	Unknown	Unknown	hypothetical protein	Bacteria	Bacteroidetes	Unknown	Unknown	Unknown	Unknown	Bacteroidetes_bacterium
97.2731	2.13036	0.62178	3.42623	0.00061203	0.0100813	Unknown	ssrA	transfer-messenger RNA%2C SsrA	Unknown	Unknown	Unknown	Unknown	Unknown	Unknown	Unknown
63.475	-7.72526	1.03435	-7.46871	8.1e-14	2.21e-11	Unknown	Unknown	Unknown	Unknown	Unknown	Unknown	Unknown	Unknown	Unknown	Unknown
3.62984	3.07957	0.976423	3.15393	0.00161086	0.0202955	Unknown	Unknown	hypothetical protein	Bacteria	Proteobacteria	Deltaproteobacteria	Desulfobacterales	Desulfobacteraceae	Unknown	Desulfobacteraceae_bacterium
117.376	-10.1059	1.29748	-7.78889	6.76e-15	2.09e-12	Unknown	Unknown	Unknown	Unknown	Unknown	Unknown	Unknown	Unknown	Unknown	Unknown
2.76233	-3.28324	0.936267	-3.50673	0.000453648	0.0080627	Unknown	cheB_1	Protein-glutamate methylesterase/protein-glutamine glutaminase	Bacteria	Acidobacteria	Unknown	Unknown	Unknown	Unknown	Acidobacteria_bacterium
17.8937	-8.78383	2.2891	-3.83724	0.000124424	0.00297565	Unknown	Unknown	Unknown	Bacteria	Proteobacteria	Gammaproteobacteria	Unknown	Unknown	Unknown	Unknown
26.1239	8.44157	1.89873	4.4459	8.75e-06	0.000357193	COG1344	flaB1_1	Flagellin FlaB1	Bacteria	Spirochaetes	Unknown	Unknown	Unknown	Unknown	Unknown
23.5423	7.3183	1.09654	6.67401	2.49e-11	4.65e-09	Unknown	Unknown	hypothetical protein	Viruses	Unknown	Unknown	Unknown	Unknown	Unknown	Unknown
70.5983	3.98405	1.24831	3.19155	0.00141511	0.0184933	Unknown	Unknown	hypothetical protein	Bacteria	Cyanobacteria	Unknown	Oscillatoriales	Unknown	Unknown	Unknown
4.56168	3.0993	0.935061	3.31454	0.000917936	0.0135221	Unknown	Unknown	hypothetical protein	Bacteria	Unknown	Unknown	Unknown	Unknown	Unknown	Unknown
11.0198	2.90509	1.01223	2.86998	0.00410492	0.0389379	Unknown	Unknown	hypothetical protein	Unknown	Unknown	Unknown	Unknown	Unknown	Unknown	Unknown
12.5735	4.82472	1.15669	4.17115	3.03e-05	0.000984602	Unknown	Unknown	hypothetical protein	Unknown	Unknown	Unknown	Unknown	Unknown	Unknown	Unknown
6.37579	-3.31678	1.14891	-2.88689	0.00389068	0.0375329	Unknown	Unknown	hypothetical protein	Bacteria	Proteobacteria	Gammaproteobacteria	Xanthomonadales	Unknown	Unknown	Xanthomonadales_bacterium
9.77383	-6.52099	1.75355	-3.71874	0.000200218	0.00431313	Unknown	Unknown	Unknown	Unknown	Unknown	Unknown	Unknown	Unknown	Unknown	Unknown
3.0819	-4.84587	1.42004	-3.41249	0.000643712	0.0104653	Unknown	Unknown	hypothetical protein	Eukaryota	Bacillariophyta	Bacillariophyceae	Naviculales	Amphipleuraceae	Halamphora	Halamphora_calidilacuna
7.06907	4.34618	0.84846	5.12243	3.02e-07	2.13e-05	Unknown	Unknown	hypothetical protein	Bacteria	Calditrichaeota	Unknown	Unknown	Unknown	Unknown	Calditrichaeota_bacterium*
6.5921	-3.71565	0.969304	-3.83331	0.000126428	0.00301268	Unknown	Unknown	hypothetical protein	Bacteria	Proteobacteria	Betaproteobacteria	Burkholderiales	Unknown	Unknown	Unknown
5.59113	4.50974	1.48565	3.03554	0.00240102	0.026915	Unknown	Unknown	hypothetical protein	Unknown	Unknown	Unknown	Unknown	Unknown	Unknown	Unknown
16.6451	2.59063	0.857133	3.02243	0.00250752	0.0277538	COG2895	cysN	Sulfate adenylyltransferase subunit 1	Eukaryota	Unknown	Unknown	Unknown	Unknown	Unknown	Unknown
6.22735	1.95866	0.66253	2.95634	0.00311318	0.0322115	Unknown	Unknown	hypothetical protein	Bacteria	Unknown	Unknown	Unknown	Unknown	Unknown	candidate_division_KSB1_bacterium
13.5223	7.49572	1.31298	5.70895	1.14e-08	1.2e-06	Unknown	Unknown	Unknown	Unknown	Unknown	Unknown	Unknown	Unknown	Unknown	Unknown
2.73699	2.43899	0.88471	2.75682	0.00583657	0.0494076	COG0745	walR_3	Transcriptional regulatory protein WalR,IS200/IS605 family transposase ISAsp18	Bacteria	Unknown	Unknown	Unknown	Unknown	Unknown	Unknown
5.07923	-5.04948	1.11777	-4.51746	6.26e-06	0.000271187	COG2210,COG0425	dsrE2_1,tusA_1	Sulfur carrier protein DsrE2,Sulfur carrier protein TusA	Bacteria	Proteobacteria	Unknown	Unknown	Unknown	Unknown	Unknown
4.94644	3.46249	1.16716	2.96659	0.00301125	0.0314858	Unknown	Unknown	Unknown	Eukaryota	Bacillariophyta	Coscinodiscophyceae	Unknown	Unknown	Unknown	Unknown
12.0551	-2.66932	0.867441	-3.07723	0.00208932	0.0244088	Unknown	Unknown	hypothetical protein	Bacteria	Proteobacteria	Gammaproteobacteria	Thiotrichales	Thiotrichaceae	Achromatium	Achromatium_sp._WMS3
179.235	-4.8207	1.10313	-4.37003	1.24e-05	0.000476935	Unknown	Unknown	Unknown	Unknown	Unknown	Unknown	Unknown	Unknown	Unknown	Unknown
14.5555	-3.44186	0.821976	-4.18729	2.82e-05	0.0009306	Unknown	Unknown	Unknown	Unknown	Unknown	Unknown	Unknown	Unknown	Unknown	Unknown
6.67254	-4.46041	1.03961	-4.29046	1.78e-05	0.000641399	Unknown	Unknown	hypothetical protein	Bacteria	Bacteroidetes	Unknown	Unknown	Unknown	Unknown	Unknown
205.077	6.85973	1.8223	3.76432	0.000167006	0.00374995	Unknown	Unknown	hypothetical protein	Bacteria	Nitrospirae	Nitrospira	Nitrospirales	Nitrospiraceae	Nitrospira	Candidatus_Nitrospira_kreftii
8.18849	3.98077	1.42372	2.79604	0.00517326	0.0455592	Unknown	Unknown	hypothetical protein	Bacteria	Proteobacteria	Deltaproteobacteria	Desulfobacterales	Desulfobacteraceae	Desulfosarcina	Desulfosarcina_alkanivorans
9.15722	3.55931	0.755724	4.7098	2.48e-06	0.000125995	Unknown	Unknown	hypothetical protein	Archaea	Candidatus_Bathyarchaeota	Unknown	Unknown	Unknown	Unknown	Candidatus_Bathyarchaeota_archaeon
28.6173	2.70834	0.82362	3.28834	0.0010078	0.0144928	Unknown	Unknown	hypothetical protein	Bacteria	Proteobacteria	Gammaproteobacteria	Unknown	Unknown	Unknown	Unknown
4.05969	1.99395	0.684921	2.91121	0.00360033	0.0355815	Unknown	Unknown	hypothetical protein	Bacteria	Unknown	Unknown	Unknown	Unknown	Unknown	candidate_division_GN15_bacterium*
2.97477	4.81469	1.53738	3.13174	0.00173773	0.0214223	Unknown	Unknown	Unknown	Bacteria	Unknown	Unknown	Unknown	Unknown	Unknown	candidate_division_KSB1_bacterium
394.275	6.31458	0.729911	8.65117	5.1e-18	2.09e-15	Unknown	Unknown	Unknown	Unknown	Unknown	Unknown	Unknown	Unknown	Unknown	Unknown
5.92471	6.29712	2.10989	2.98457	0.00283974	0.0302498	Unknown	Unknown	hypothetical protein	Unknown	Unknown	Unknown	Unknown	Unknown	Unknown	Unknown
2991.72	4.41353	0.907889	4.86131	1.17e-06	6.68e-05	Unknown	Unknown	Unknown	Unknown	Unknown	Unknown	Unknown	Unknown	Unknown	Unknown
5.45774	6.18163	1.54	4.01405	5.97e-05	0.00167967	Unknown	pal_5	Peptidoglycan-associated lipoprotein	Bacteria	Proteobacteria	Gammaproteobacteria	Unknown	Unknown	Unknown	Unknown
4.02048	-5.2381	1.89433	-2.76515	0.00568959	0.0485705	Unknown	Unknown	hypothetical protein	Unknown	Unknown	Unknown	Unknown	Unknown	Unknown	Unknown
383.323	1.60378	0.536969	2.98673	0.0028198	0.0301046	Unknown	Unknown	hypothetical protein	Unknown	Unknown	Unknown	Unknown	Unknown	Unknown	Unknown
7.3712	6.61515	2.40296	2.75292	0.00590664	0.0498085	Unknown	Unknown	Unknown	Bacteria	Cyanobacteria	Unknown	Chroococcales	Microcystaceae	Microcystis	Unknown
144.83	2.16478	0.772316	2.80298	0.00506334	0.0449012	Unknown	Unknown	Unknown	Unknown	Unknown	Unknown	Unknown	Unknown	Unknown	Unknown
4.72784	5.98204	1.86622	3.20543	0.00134861	0.0178614	Unknown	Unknown	Unknown	Unknown	Unknown	Unknown	Unknown	Unknown	Unknown	Unknown
74.4677	8.47793	2.24036	3.78419	0.000154211	0.0035265	Unknown	Unknown	Unknown	Unknown	Unknown	Unknown	Unknown	Unknown	Unknown	Unknown
7.0208	-3.81103	0.692615	-5.50237	3.75e-08	3.42e-06	Unknown	Unknown	Unknown	Unknown	Unknown	Unknown	Unknown	Unknown	Unknown	Unknown
409.453	-2.35411	0.726434	-3.24063	0.00119264	0.0163601	Unknown	Unknown	Unknown	Unknown	Unknown	Unknown	Unknown	Unknown	Unknown	Unknown
5.50266	6.20267	1.77759	3.48937	0.000484167	0.00846783	Unknown	Unknown	Unknown	Bacteria	Bacteroidetes	Unknown	Unknown	Unknown	Unknown	Unknown
40.1391	1.78939	0.620688	2.88291	0.0039402	0.0378613	Unknown	Unknown	Unknown	Bacteria	Unknown	Unknown	Unknown	Unknown	Unknown	Unknown
2.4523	-4.24757	1.28424	-3.30746	0.000941454	0.0137904	Unknown	Unknown	hypothetical protein	Bacteria	Proteobacteria	Deltaproteobacteria	Unknown	Unknown	Unknown	Olavius_sp._associated_proteobacterium_Delta_1
6.10307	-5.83699	1.17757	-4.95683	7.17e-07	4.43e-05	Unknown	Unknown	Unknown	Bacteria	Bacteroidetes	Flavobacteriia	Flavobacteriales	Unknown	Unknown	Flavobacteriales_bacterium
4.17142	5.04572	1.56693	3.22013	0.00128132	0.0172166	Unknown	Unknown	hypothetical protein	Bacteria	Proteobacteria	Epsilonproteobacteria	Campylobacterales	Thiovulaceae	Sulfurimonas	Sulfurimonas_sp.
48.4226	-2.83004	0.950795	-2.9765	0.0029156	0.0308011	Unknown	Unknown	hypothetical protein	Bacteria	Proteobacteria	Deltaproteobacteria	Desulfobacterales	Desulfobacteraceae	Desulfosarcina	Unknown
5.65011	2.45278	0.829106	2.95834	0.00309303	0.0320792	Unknown	Unknown	hypothetical protein	Bacteria	Proteobacteria	Alphaproteobacteria	Sphingomonadales	Sphingomonadaceae	Unknown	Unknown
16.0716	-2.20331	0.784094	-2.81	0.00495415	0.0442359	Unknown	Unknown	Unknown	Unknown	Unknown	Unknown	Unknown	Unknown	Unknown	Unknown
2.67789	-4.64429	1.29028	-3.59944	0.000318897	0.0061652	Unknown	Unknown	hypothetical protein	Bacteria	Proteobacteria	Gammaproteobacteria	Unknown	Candidatus_Competibacteraceae	Candidatus_Contendobacter	Candidatus_Contendobacter_odensis
2.49473	-3.69963	1.027	-3.60238	0.000315315	0.00611253	Unknown	Unknown	hypothetical protein	Bacteria	Proteobacteria	Gammaproteobacteria	Unknown	Unknown	Unknown	Unknown
86.1172	5.30905	1.56764	3.38665	0.000707505	0.0112132	Unknown	Unknown	Unknown	Unknown	Unknown	Unknown	Unknown	Unknown	Unknown	Unknown
79.6214	2.63862	0.760686	3.46874	0.00052291	0.00896066	Unknown	Unknown	Unknown	Archaea	Unknown	Unknown	Unknown	Unknown	Unknown	Unknown
4.74037	5.98632	1.80753	3.31188	0.000926722	0.0136226	Unknown	Unknown	Unknown	Unknown	Unknown	Unknown	Unknown	Unknown	Unknown	Unknown
4.55621	-4.26214	1.19066	-3.57964	0.00034407	0.00653295	Unknown	Unknown	Unknown	Bacteria	Cyanobacteria	Unknown	Unknown	Unknown	Unknown	Unknown
14.9904	2.14766	0.72009	2.98249	0.00285913	0.0303828	Unknown	Unknown	Unknown	Bacteria	Unknown	Unknown	Unknown	Unknown	Unknown	Unknown
9.24377	3.5846	1.12811	3.17752	0.00148542	0.0191433	Unknown	Unknown	hypothetical protein	Bacteria	Planctomycetes	Phycisphaerae	Phycisphaerales	Unknown	Unknown	Phycisphaerales_bacterium*
47.525	5.81578	1.68025	3.46125	0.000537676	0.00915196	Unknown	Unknown	hypothetical protein	Unknown	Unknown	Unknown	Unknown	Unknown	Unknown	Unknown
3.2515	5.44448	1.87443	2.9046	0.00367722	0.0361031	Unknown	Unknown	hypothetical protein	Bacteria	Proteobacteria	Epsilonproteobacteria	Campylobacterales	Thiovulaceae	Sulfurimonas	Unknown
14.2463	22.8115	2.43489	9.36856	7.35e-21	3.84e-18	Unknown	Unknown	Unknown	Unknown	Unknown	Unknown	Unknown	Unknown	Unknown	Unknown
8.1452	6.75951	2.40431	2.81142	0.00493236	0.0441035	Unknown	Unknown	Unknown	Unknown	Unknown	Unknown	Unknown	Unknown	Unknown	Unknown
137.457	3.25438	1.02057	3.18878	0.00142876	0.0186244	Unknown	Unknown	Unknown	Bacteria	Cyanobacteria	Unknown	Unknown	Unknown	Unknown	Unknown
2.65894	4.11179	0.929744	4.4225	9.76e-06	0.000391337	Unknown	Unknown	hypothetical protein	Unknown	Unknown	Unknown	Unknown	Unknown	Unknown	Unknown
12.263	-4.73414	1.10554	-4.28221	1.85e-05	0.000662004	Unknown	Unknown	hypothetical protein	Bacteria	Cyanobacteria	Unknown	Synechococcales	Chamaesiphonaceae	Chamaesiphon*	Unknown
2.26195	-2.78936	0.962509	-2.89801	0.00375536	0.0366301	Unknown	Unknown	Unknown	Bacteria	Unknown	Unknown	Unknown	Unknown	Unknown	Unknown
13.0815	5.16258	1.62902	3.16913	0.00152896	0.0195364	Unknown	Unknown	Unknown	Unknown	Unknown	Unknown	Unknown	Unknown	Unknown	Unknown
457.648	9.60588	1.37191	7.00184	2.53e-12	5.62e-10	Unknown	Unknown	Unknown	Unknown	Unknown	Unknown	Unknown	Unknown	Unknown	Unknown
18.4557	6.63985	1.07238	6.19168	5.95e-10	8.48e-08	Unknown	Unknown	hypothetical protein	Unknown	Unknown	Unknown	Unknown	Unknown	Unknown	Unknown
5.50946	-5.69028	1.5163	-3.75273	0.000174922	0.00388078	Unknown	Unknown	Unknown	Bacteria	Chloroflexi	Unknown	Unknown	Unknown	Unknown	Unknown
7.67217	-3.84235	0.749357	-5.12753	2.94e-07	2.08e-05	Unknown	Unknown	hypothetical protein	Archaea	Unknown	Unknown	Unknown	Unknown	Unknown	Unknown
4.67067	-2.99	0.911047	-3.28194	0.00103097	0.0147294	Unknown	Unknown	hypothetical protein	Bacteria	Cyanobacteria	Unknown	Unknown	Unknown	Unknown	Unknown
8.84603	6.88922	1.32164	5.21264	1.86e-07	1.4e-05	COG0193,COG0462	pth_1,rplY_1,prs_2,ispE_1	Peptidyl-tRNA hydrolase,50S ribosomal protein L25,Ribose-phosphate pyrophosphokinase,tRNA-Gln(ttg),Putative 4-diphosphocytidyl-2-C-methyl-D-erythritol kinase	Bacteria	Unknown	Unknown	Unknown	Unknown	Unknown	Unknown
5.49327	-3.77506	0.853924	-4.42084	9.83e-06	0.000393913	COG0740	clpP_3	ATP-dependent Clp protease proteolytic subunit	Bacteria	Unknown	Unknown	Unknown	Unknown	Unknown	Unknown
13.0417	7.43877	1.21315	6.13177	8.69e-10	1.19e-07	Unknown	Unknown	Unknown	Unknown	Unknown	Unknown	Unknown	Unknown	Unknown	Unknown
3.94085	5.71112	1.84239	3.09985	0.0019362	0.0231143	Unknown	Unknown	hypothetical protein	Unknown	Unknown	Unknown	Unknown	Unknown	Unknown	Unknown
22.1337	-6.30143	1.79656	-3.50751	0.00045233	0.008047	Unknown	Unknown	hypothetical protein	Bacteria	Proteobacteria	Gammaproteobacteria	Unknown	Unknown	Unknown	Unknown
6.87743	-6.01235	1.5326	-3.92297	8.75e-05	0.00226123	Unknown	Unknown	hypothetical protein	Unknown	Unknown	Unknown	Unknown	Unknown	Unknown	Unknown
15.3033	6.37829	1.45736	4.3766	1.21e-05	0.000465356	Unknown	Unknown	Unknown	Bacteria	Cyanobacteria	Unknown	Nostocales	Unknown	Unknown	Unknown
11695.7	2.09772	0.67519	3.10685	0.00189092	0.0227411	Unknown	Unknown	Unknown	Unknown	Unknown	Unknown	Unknown	Unknown	Unknown	Unknown
35.8057	2.78231	0.987012	2.81892	0.00481854	0.0434021	Unknown	prxU_1	Selenocysteine-containing peroxiredoxin PrxU	Bacteria	Unknown	Unknown	Unknown	Unknown	Unknown	Unknown
149.827	2.40027	0.867948	2.76545	0.00568444	0.0485481	Unknown	Unknown	Unknown	Unknown	Unknown	Unknown	Unknown	Unknown	Unknown	Unknown
2.76947	-2.80098	0.962803	-2.90919	0.00362365	0.0357456	Unknown	Unknown	hypothetical protein	Bacteria	Unknown	Unknown	Unknown	Unknown	Unknown	Unknown
3.91749	-2.86851	0.851335	-3.36943	0.000753245	0.0117335	Unknown	Unknown	Unknown	Bacteria	Unknown	Unknown	Unknown	Unknown	Unknown	Unknown
2441.18	2.98783	0.728817	4.09957	4.14e-05	0.0012629	Unknown	Unknown	hypothetical protein	Unknown	Unknown	Unknown	Unknown	Unknown	Unknown	Unknown
16.81	3.35689	1.01417	3.30999	0.000932996	0.0136928	Unknown	Unknown	hypothetical protein	Bacteria	Proteobacteria	Unknown	Unknown	Unknown	Unknown	Unknown
35.9721	3.53099	0.573505	6.15686	7.42e-10	1.03e-07	Unknown	Unknown	hypothetical protein	Bacteria	Chloroflexi	Unknown	Unknown	Unknown	Unknown	Unknown
42.8175	3.51257	0.663121	5.29702	1.18e-07	9.46e-06	Unknown	Unknown	hypothetical protein	Bacteria	Unknown	Unknown	Unknown	Unknown	Unknown	Unknown
18.7439	-4.3821	0.916652	-4.78055	1.75e-06	9.36e-05	Unknown	Unknown	hypothetical protein	Bacteria	Bacteroidetes	Unknown	Unknown	Unknown	Unknown	Unknown
3.25656	3.86094	1.28233	3.01088	0.0026049	0.0284774	Unknown	Unknown	Unknown	Bacteria	Actinobacteria	Actinobacteria	Unknown	Unknown	Unknown	Unknown
7.81756	3.38447	1.19062	2.84261	0.00447451	0.0412807	Unknown	Unknown	Unknown	Unknown	Unknown	Unknown	Unknown	Unknown	Unknown	Unknown
4.01664	3.35802	1.19321	2.81427	0.00488888	0.0438333	Unknown	Unknown	Unknown	Bacteria	Chloroflexi	Unknown	Unknown	Unknown	Unknown	Unknown
9.75014	2.83909	0.946277	3.00028	0.00269735	0.0291907	Unknown	Unknown	hypothetical protein	Bacteria	Unknown	Unknown	Unknown	Unknown	Unknown	Unknown
7.44536	3.16776	0.953209	3.32326	0.000889706	0.0132284	Unknown	Unknown	hypothetical protein	Bacteria	Cyanobacteria	Unknown	Chroococcales	Aphanothecaceae	Crocosphaera	Crocosphaera_watsonii
24.268	-6.50628	1.68951	-3.85098	0.000117648	0.00284822	Unknown	Unknown	Unknown	Unknown	Unknown	Unknown	Unknown	Unknown	Unknown	Unknown
20.9123	6.20187	1.52687	4.06183	4.87e-05	0.00143127	Unknown	Unknown	Unknown	Unknown	Unknown	Unknown	Unknown	Unknown	Unknown	Unknown
37.7769	2.91389	0.58404	4.9892	6.06e-07	3.85e-05	Unknown	Unknown	hypothetical protein	Bacteria	Unknown	Unknown	Unknown	Unknown	Unknown	Unknown
5.76675	-5.7587	1.90545	-3.02223	0.00250921	0.0277652	Unknown	Unknown	Unknown	Unknown	Unknown	Unknown	Unknown	Unknown	Unknown	Unknown
15.1231	1.89733	0.637926	2.97422	0.00293739	0.0309676	Unknown	Unknown	hypothetical protein	Bacteria	Chloroflexi	Anaerolineae	Unknown	Unknown	Unknown	Unknown
2.89937	4.76266	1.56336	3.04643	0.00231574	0.0262351	Unknown	Unknown	hypothetical protein	Bacteria	Proteobacteria	Unknown	Unknown	Unknown	Unknown	Unknown
19.3698	-3.61903	1.29029	-2.80483	0.00503436	0.0447345	Unknown	Unknown	Unknown	Unknown	Unknown	Unknown	Unknown	Unknown	Unknown	Unknown
169.998	4.11284	1.21422	3.38722	0.000706044	0.0111961	Unknown	Unknown	Unknown	Unknown	Unknown	Unknown	Unknown	Unknown	Unknown	Unknown
3.93509	5.69592	1.3672	4.16612	3.1e-05	0.00100145	COG0834	glnH_2	ABC transporter glutamine-binding protein GlnH	Bacteria	Proteobacteria	Unknown	Unknown	Unknown	Unknown	Unknown
12.9233	-3.47077	1.03456	-3.35483	0.000794151	0.0121884	Unknown	Unknown	Unknown	Unknown	Unknown	Unknown	Unknown	Unknown	Unknown	Unknown
3.61153	-2.10848	0.709198	-2.97304	0.00294863	0.0310415	Unknown	Unknown	hypothetical protein	Bacteria	Proteobacteria	Gammaproteobacteria	Chromatiales	Chromatiaceae	Unknown	Unknown
9.5104	-1.67175	0.587097	-2.84749	0.0044065	0.0408514	Unknown	rplA_1	50S ribosomal protein L1	Bacteria	Proteobacteria	Unknown	Unknown	Unknown	Unknown	Unknown
3.63305	-5.09673	1.63843	-3.11074	0.00186617	0.0225294	Unknown	Unknown	Unknown	Bacteria	Proteobacteria	Gammaproteobacteria	Unknown	Unknown	Unknown	Gammaproteobacteria_bacterium
24.3999	4.81032	1.17137	4.10658	4.02e-05	0.0012334	Unknown	Unknown	hypothetical protein	Bacteria	Unknown	Unknown	Unknown	Unknown	Unknown	Unknown
10.1625	-6.31527	2.03248	-3.10718	0.00188881	0.0227216	Unknown	Unknown	hypothetical protein	Unknown	Unknown	Unknown	Unknown	Unknown	Unknown	Unknown
8.63544	5.27844	1.62914	3.24002	0.00119523	0.0163864	Unknown	Unknown	Unknown	Unknown	Unknown	Unknown	Unknown	Unknown	Unknown	Unknown
13.2267	-6.83216	2.29961	-2.97101	0.00296827	0.0311752	COG0695	grxC_1	Glutaredoxin 3	Bacteria	Proteobacteria	Gammaproteobacteria	Unknown	Unknown	Unknown	Unknown
3.47193	4.79304	1.22502	3.91261	9.13e-05	0.00233608	Unknown	Unknown	Unknown	Bacteria	Bacteroidetes	Unknown	Unknown	Unknown	Unknown	Unknown
3.82036	-3.79795	1.28013	-2.96685	0.00300868	0.0314639	Unknown	Unknown	Unknown	Bacteria	Bacteroidetes	Unknown	Unknown	Unknown	Unknown	Bacteroidetes_bacterium
2.98586	-4.81024	1.63927	-2.93437	0.00334225	0.0338067	Unknown	Unknown	Unknown	Bacteria	Proteobacteria	Gammaproteobacteria	Unknown	Unknown	Unknown	Gammaproteobacteria_bacterium
390.905	9.50501	0.853658	11.1344	8.53e-29	2.86e-25	Unknown	Unknown	hypothetical protein	Unknown	Unknown	Unknown	Unknown	Unknown	Unknown	Unknown
23.9371	8.31374	1.60107	5.19262	2.07e-07	1.54e-05	Unknown	Unknown	Unknown	Unknown	Unknown	Unknown	Unknown	Unknown	Unknown	Unknown
27.686	2.98835	1.06897	2.79555	0.00518109	0.0456047	Unknown	Unknown	hypothetical protein	Unknown	Unknown	Unknown	Unknown	Unknown	Unknown	Unknown
2.56586	-2.78836	0.906684	-3.07534	0.0021026	0.0245285	Unknown	Unknown	hypothetical protein	Bacteria	Proteobacteria	Deltaproteobacteria	Desulfobacterales	Unknown	Unknown	Desulfobacterales_bacterium
5.97931	-3.99577	1.18497	-3.37205	0.000746121	0.0116488	Unknown	Unknown	hypothetical protein	Viruses	Pisuviricota	Pisoniviricetes	Picornavirales	Marnaviridae	Locarnavirus	Jericarnavirus_B
4.39938	4.87019	1.15199	4.22762	2.36e-05	0.000805935	Unknown	Unknown	hypothetical protein	Bacteria	Firmicutes	Clostridia	Unknown	Unknown	Unknown	Unknown
10.3441	4.05578	1.25881	3.22193	0.00127331	0.0171402	Unknown	Unknown	hypothetical protein	Bacteria	Proteobacteria	Alphaproteobacteria	Rhodobacterales	Rhodobacteraceae	Unknown	Unknown
40.1953	-5.28581	1.03768	-5.09388	3.51e-07	2.42e-05	Unknown	Unknown	Unknown	Unknown	Unknown	Unknown	Unknown	Unknown	Unknown	Unknown
6.97927	-5.01509	0.893264	-5.61435	1.97e-08	1.94e-06	Unknown	Unknown	Unknown	Bacteria	Unknown	Unknown	Unknown	Unknown	Unknown	Unknown
5.48378	6.18989	2.07361	2.98508	0.00283502	0.0302134	Unknown	Unknown	Unknown	Unknown	Unknown	Unknown	Unknown	Unknown	Unknown	Unknown
55.1543	9.52084	1.64929	5.77269	7.8e-09	8.61e-07	Unknown	Unknown	Unknown	Bacteria	Proteobacteria	Deltaproteobacteria	Myxococcales	Myxococcaceae	Corallococcus	Corallococcus_sp._CAG:1435*
2.51494	5.0595	1.81968	2.78043	0.00542875	0.0470823	Unknown	nsrR_1	HTH-type transcriptional repressor NsrR	Bacteria	Unknown	Unknown	Unknown	Unknown	Unknown	Unknown
75.4455	-9.46818	1.55821	-6.07631	1.23e-09	1.63e-07	Unknown	Unknown	Unknown	Unknown	Unknown	Unknown	Unknown	Unknown	Unknown	Unknown
6.60047	4.4397	1.53457	2.89313	0.00381423	0.037031	Unknown	Unknown	Putative low molecular weight protein-tyrosine-phosphatase	Bacteria	Cyanobacteria	Unknown	Nostocales	Unknown	Unknown	Unknown
29.4448	7.88736	1.32854	5.93687	2.91e-09	3.54e-07	Unknown	Unknown	Unknown	Bacteria	Cyanobacteria	Unknown	Nostocales	Nostocaceae	Anabaena	Anabaena_sp._UHCC_0204
8.83461	-6.37346	1.31864	-4.83334	1.34e-06	7.51e-05	Unknown	Unknown	Unknown	Bacteria	Proteobacteria	Deltaproteobacteria	Desulfobacterales	Desulfobacteraceae	Unknown	Desulfobacteraceae_bacterium
2.1479	-3.03125	1.09274	-2.774	0.00553722	0.0477046	COG0359	rplI_1	hypothetical protein,50S ribosomal protein L9	Bacteria	Bacteroidetes	Unknown	Unknown	Unknown	Unknown	Unknown
6.60214	6.45872	2.10837	3.06337	0.00218862	0.0252154	Unknown	Unknown	hypothetical protein	Unknown	Unknown	Unknown	Unknown	Unknown	Unknown	Unknown
7.85903	6.713	1.6076	4.17579	2.97e-05	0.000969184	Unknown	Unknown	hypothetical protein	Unknown	Unknown	Unknown	Unknown	Unknown	Unknown	Unknown
6.43404	6.42283	2.08641	3.07841	0.00208105	0.0243401	Unknown	Unknown	Unknown	Unknown	Unknown	Unknown	Unknown	Unknown	Unknown	Unknown
18.2996	-4.82911	0.98148	-4.92023	8.64e-07	5.19e-05	Unknown	Unknown	Unknown	Bacteria	Proteobacteria	Gammaproteobacteria	Unknown	Unknown	Unknown	Gammaproteobacteria_bacterium
43.0671	5.1483	1.84822	2.78555	0.0053437	0.0465796	Unknown	Unknown	Unknown	Unknown	Unknown	Unknown	Unknown	Unknown	Unknown	Unknown
97.9378	1.39301	0.399547	3.48648	0.000489426	0.0085324	Unknown	Unknown	Unknown	Unknown	Unknown	Unknown	Unknown	Unknown	Unknown	Unknown
9.69585	-3.40282	1.22056	-2.78791	0.00530486	0.0463415	Unknown	Unknown	hypothetical protein	Bacteria	Proteobacteria	Betaproteobacteria	Unknown	Unknown	Unknown	Unknown
17.9071	-7.95537	2.10349	-3.78199	0.000155582	0.00355135	COG1156	atpB_4	V-type ATP synthase beta chain,hypothetical protein	Bacteria	Unknown	Unknown	Unknown	Unknown	Unknown	Unknown
68.1047	2.33639	0.801128	2.91637	0.00354126	0.035187	Unknown	Unknown	Unknown	Unknown	Unknown	Unknown	Unknown	Unknown	Unknown	Unknown
2.33555	3.97075	0.936245	4.24115	2.22e-05	0.000768162	Unknown	Unknown	hypothetical protein	Bacteria	Chloroflexi	Unknown	Unknown	Unknown	Unknown	Unknown
6.06774	2.42912	0.805088	3.01721	0.00255117	0.0280724	Unknown	Unknown	hypothetical protein	Bacteria	candidate_division_Zixibacteria	Unknown	Unknown	Unknown	Unknown	candidate_division_Zixibacteria_bacterium
118.669	10.8227	2.11863	5.10832	3.25e-07	2.27e-05	Unknown	Unknown	hypothetical protein	Bacteria	Cyanobacteria	Unknown	Chroococcales	Chroococcaceae	Geminocystis	Geminocystis_sp._NIES-3709
5.94721	4.78576	1.61384	2.96545	0.00302238	0.0315615	Unknown	Unknown	Unknown	Bacteria	Chloroflexi	Unknown	Unknown	Unknown	Unknown	Unknown
5.31894	-5.63078	1.0711	-5.25701	1.46e-07	1.14e-05	Unknown	Unknown	Unknown	Unknown	Unknown	Unknown	Unknown	Unknown	Unknown	Unknown
5.31704	5.12848	1.80292	2.84454	0.00444752	0.0411104	COG3243	phaC_1	Poly(3-hydroxyalkanoate) polymerase subunit PhaC	Bacteria	Unknown	Unknown	Unknown	Unknown	Unknown	Unknown
3.62523	2.54551	0.870065	2.92566	0.00343727	0.0344506	Unknown	Unknown	Unknown	Viruses	Pisuviricota	Pisoniviricetes	Picornavirales	Unknown	Unknown	Unknown
48.7959	9.10455	1.05657	8.61712	6.87e-18	2.8e-15	Unknown	Unknown	Unknown	Unknown	Unknown	Unknown	Unknown	Unknown	Unknown	Unknown
81.7387	2.29089	0.707992	3.23576	0.00121319	0.0165649	Unknown	Unknown	Unknown	Unknown	Unknown	Unknown	Unknown	Unknown	Unknown	Unknown
11.5559	-2.89864	0.81631	-3.55091	0.000383901	0.00710024	COG2221	dsvA_4	Sulfite reductase%2C dissimilatory-type subunit alpha	Unknown	Unknown	Unknown	Unknown	Unknown	Unknown	Unknown
20.7063	2.33346	0.840529	2.77618	0.00550013	0.0474921	Unknown	Unknown	Unknown	Unknown	Unknown	Unknown	Unknown	Unknown	Unknown	Unknown
2.49725	-4.55288	1.27851	-3.56107	0.000369344	0.00690082	Unknown	Unknown	Unknown	Unknown	Unknown	Unknown	Unknown	Unknown	Unknown	Unknown
4.08455	3.14241	1.1077	2.83689	0.0045556	0.0417979	Unknown	Unknown	hypothetical protein	Bacteria	Unknown	Unknown	Unknown	Unknown	Unknown	Unknown
20.0847	1.76657	0.628787	2.80948	0.00496212	0.0442851	Unknown	Unknown	Unknown	Unknown	Unknown	Unknown	Unknown	Unknown	Unknown	Unknown
39.4338	24.2193	2.51261	9.63911	5.47e-22	4.88e-19	Unknown	Unknown	Unknown	Unknown	Unknown	Unknown	Unknown	Unknown	Unknown	Unknown
6.18977	-1.7161	0.582851	-2.94432	0.00323668	0.0330634	Unknown	Unknown	hypothetical protein	Bacteria	Chloroflexi	Unknown	Unknown	Unknown	Unknown	Unknown
3.15666	-4.89491	1.6311	-3.00099	0.00269105	0.0291457	Unknown	Unknown	Unknown	Bacteria	Proteobacteria	Gammaproteobacteria	Unknown	Unknown	Unknown	Unknown
6.40626	-5.91016	1.67468	-3.52912	0.000416945	0.00755914	Unknown	Unknown	Unknown	Unknown	Unknown	Unknown	Unknown	Unknown	Unknown	Unknown
3.39778	-1.8305	0.628482	-2.91257	0.0035847	0.0354786	Unknown	Unknown	hypothetical protein	Bacteria	Unknown	Unknown	Unknown	Unknown	Unknown	Unknown
4.1293	-2.53822	0.752152	-3.3746	0.000739219	0.0115711	Unknown	Unknown	Unknown	Archaea	Euryarchaeota	Thermoplasmata	Unknown	Unknown	Unknown	Thermoplasmata_archaeon
2.29004	4.92347	1.10318	4.46296	8.08e-06	0.000334527	Unknown	Unknown	hypothetical protein	Archaea	Candidatus_Hydrothermarchaeota	Unknown	Unknown	Unknown	Unknown	Candidatus_Hydrothermarchaeota_archaeon*
51.3388	4.83879	1.55592	3.10993	0.00187131	0.0225744	Unknown	Unknown	Unknown	Bacteria	Proteobacteria	Gammaproteobacteria	Unknown	Unknown	Unknown	Unknown
2.8614	5.24817	1.57347	3.33541	0.000851731	0.0128129	Unknown	Unknown	Unknown	Bacteria	Candidatus_Eisenbacteria	Unknown	Unknown	Unknown	Unknown	Candidatus_Eisenbacteria_bacterium
4.42771	5.88501	2.08218	2.82637	0.00470792	0.042757	Unknown	Unknown	Unknown	Unknown	Unknown	Unknown	Unknown	Unknown	Unknown	Unknown
32.7435	-4.07643	1.26901	-3.21229	0.0013168	0.0175607	Unknown	Unknown	Unknown	Unknown	Unknown	Unknown	Unknown	Unknown	Unknown	Unknown
6.6363	3.05703	1.0746	2.84481	0.00444386	0.0410883	Unknown	Unknown	Unknown	Unknown	Unknown	Unknown	Unknown	Unknown	Unknown	Unknown
80.5729	4.79387	0.832144	5.76087	8.37e-09	9.16e-07	Unknown	Unknown	Unknown	Viruses	Unknown	Unknown	Unknown	Unknown	Unknown	Unknown
25.5837	-4.63446	0.846925	-5.47209	4.45e-08	3.99e-06	Unknown	Unknown	hypothetical protein	Bacteria	Unknown	Unknown	Unknown	Unknown	Unknown	Unknown
9.88994	5.77484	1.44778	3.98875	6.64e-05	0.00182985	Unknown	Unknown	Unknown	Unknown	Unknown	Unknown	Unknown	Unknown	Unknown	Unknown
21.4923	-4.80469	1.18821	-4.04364	5.26e-05	0.00152152	Unknown	Unknown	hypothetical protein	Unknown	Unknown	Unknown	Unknown	Unknown	Unknown	Unknown
72.3348	6.497	0.818146	7.94112	2e-15	6.54e-13	Unknown	Unknown	Unknown	Unknown	Unknown	Unknown	Unknown	Unknown	Unknown	Unknown
6.60173	4.20941	1.41165	2.98192	0.00286449	0.0304224	Unknown	Unknown	Unknown	Unknown	Unknown	Unknown	Unknown	Unknown	Unknown	Unknown
18.2927	-5.5126	1.52857	-3.60638	0.000310497	0.00604169	Unknown	Unknown	Unknown	Unknown	Unknown	Unknown	Unknown	Unknown	Unknown	Unknown
534.069	-4.40831	0.892132	-4.94132	7.76e-07	4.74e-05	Unknown	Unknown	Unknown	Unknown	Unknown	Unknown	Unknown	Unknown	Unknown	Unknown
29.8023	2.05752	0.74274	2.77017	0.0056027	0.0480817	Unknown	Unknown	Unknown	Unknown	Unknown	Unknown	Unknown	Unknown	Unknown	Unknown
352.563	3.14949	0.764362	4.12042	3.78e-05	0.0011767	Unknown	Unknown	Unknown	Unknown	Unknown	Unknown	Unknown	Unknown	Unknown	Unknown
5.02073	6.07897	1.21006	5.0237	5.07e-07	3.31e-05	Unknown	Unknown	Unknown	Bacteria	Unknown	Unknown	Unknown	Unknown	Unknown	Unknown
2.58144	3.10124	0.934967	3.31695	0.000910058	0.0134415	Unknown	Unknown	Unknown	Bacteria	Unknown	Unknown	Unknown	Unknown	Unknown	Unknown
3.12223	4.35796	1.45957	2.98579	0.00282845	0.0301697	Unknown	Unknown	Unknown	Bacteria	Bacteroidetes	Unknown	Unknown	Unknown	Unknown	Unknown
5.13216	-4.78572	0.88584	-5.40246	6.57e-08	5.64e-06	Unknown	Unknown	hypothetical protein	Bacteria	Cyanobacteria	Unknown	Unknown	Unknown	Unknown	Unknown
19.7689	-2.78578	0.531544	-5.24092	1.6e-07	1.23e-05	Unknown	Unknown	hypothetical protein	Bacteria	Proteobacteria	Gammaproteobacteria	Pseudomonadales	Pseudomonadaceae	Pseudomonas	Pseudomonas_sp._8Z
9.18073	-5.87895	1.91996	-3.06202	0.00219847	0.0252961	Unknown	Unknown	hypothetical protein	Bacteria	Proteobacteria	Gammaproteobacteria	Thiotrichales	Thiotrichaceae	Beggiatoa	Beggiatoa_sp._IS2
3.47902	-3.38641	1.17673	-2.8778	0.00400461	0.0382942	Unknown	Unknown	hypothetical protein	Bacteria	Proteobacteria	Gammaproteobacteria	Unknown	Unknown	Unknown	Gammaproteobacteria_bacterium
3.43372	-3.17454	1.10985	-2.86034	0.00423193	0.0397604	COG0480	fusA_3	Elongation factor G	Bacteria	Proteobacteria	Unknown	Unknown	Unknown	Unknown	Unknown
5.74379	6.26335	1.81119	3.45814	0.000543909	0.00922967	Unknown	Unknown	Unknown	Bacteria	Candidatus_Eisenbacteria	Unknown	Unknown	Unknown	Unknown	Candidatus_Eisenbacteria_bacterium
6808.67	1.79978	0.61003	2.95031	0.00317457	0.0326423	Unknown	Unknown	Unknown	Unknown	Unknown	Unknown	Unknown	Unknown	Unknown	Unknown
13.0506	4.36137	0.804949	5.41819	6.02e-08	5.22e-06	Unknown	Unknown	hypothetical protein	Viruses	Unknown	Unknown	Unknown	Unknown	Unknown	Unknown
5.04409	-4.02875	1.3292	-3.03097	0.00243773	0.0272093	Unknown	Unknown	Unknown	Bacteria	Planctomycetes	Unknown	Unknown	Unknown	Unknown	Unknown
2.06134	-3.38348	1.03803	-3.25953	0.00111596	0.015594	Unknown	Unknown	hypothetical protein	Bacteria	Unknown	Unknown	Unknown	Unknown	Unknown	Unknown
3.7829	2.73558	0.971177	2.81677	0.00485096	0.0436075	Unknown	Unknown	Unknown	Bacteria	Unknown	Unknown	Unknown	Unknown	Unknown	Unknown
2.09121	-2.83206	1.02165	-2.77205	0.00557051	0.0478916	COG0513	cshA_2	DEAD-box ATP-dependent RNA helicase CshA	Archaea	Candidatus_Bathyarchaeota	Unknown	Unknown	Unknown	Unknown	Candidatus_Bathyarchaeota_archaeon
4.36486	5.86684	1.27429	4.60402	4.14e-06	0.000193599	Unknown	Unknown	hypothetical protein	Viruses	Lenarviricota	Allassoviricetes	Levivirales	Leviviridae	Unknown	Leviviridae_sp.
3.72791	5.6419	1.61869	3.48547	0.000491279	0.00855494	Unknown	Unknown	hypothetical protein	Bacteria	Unknown	Unknown	Unknown	Unknown	Unknown	Unknown
329.158	5.81987	1.76245	3.30216	0.000959446	0.0139826	Unknown	Unknown	Unknown	Bacteria	Cyanobacteria	Unknown	Chroococcales	Unknown	Unknown	Unknown
2.47838	5.05927	1.80963	2.79575	0.00517794	0.0455891	Unknown	Unknown	Unknown	Bacteria	Spirochaetes	Spirochaetia	Spirochaetales	Spirochaetaceae	Unknown	Spirochaetaceae_bacterium
3.61755	-3.38766	0.98767	-3.42995	0.000603699	0.00997249	Unknown	Unknown	Unknown	Bacteria	Proteobacteria	Unknown	Unknown	Unknown	Unknown	Unknown
4.77773	-4.26863	1.48707	-2.87049	0.00409833	0.0389049	Unknown	Unknown	Unknown	Bacteria	Proteobacteria	Gammaproteobacteria	Unknown	Unknown	Unknown	Unknown
5.44886	5.67505	1.55375	3.65248	0.000259715	0.00527223	Unknown	Unknown	Unknown	Bacteria	Candidatus_Kapabacteria	Unknown	Unknown	Unknown	Unknown	Candidatus_Kapabacteria_bacterium
11.9231	-3.38871	0.897437	-3.77598	0.000159377	0.00361887	Unknown	Unknown	hypothetical protein,tRNA-Ile(gat)	Unknown	Unknown	Unknown	Unknown	Unknown	Unknown	Unknown
14.8123	-3.75618	0.856657	-4.38469	1.16e-05	0.000451364	Unknown	Unknown	Unknown	Bacteria	Unknown	Unknown	Unknown	Unknown	Unknown	Unknown
5.87325	-1.6261	0.555767	-2.92586	0.00343501	0.0344339	Unknown	Unknown	hypothetical protein	Bacteria	Proteobacteria	Unknown	Unknown	Unknown	Unknown	Unknown
26.3027	2.90243	0.926591	3.13238	0.00173398	0.0213902	Unknown	Unknown	hypothetical protein	Bacteria	Unknown	Unknown	Unknown	Unknown	Unknown	Unknown
75.1036	25.1331	1.81469	13.8498	1.28e-43	3.47e-39	Unknown	Unknown	hypothetical protein	Unknown	Unknown	Unknown	Unknown	Unknown	Unknown	Unknown
4.15692	-4.34062	0.967579	-4.48606	7.26e-06	0.00030597	Unknown	Unknown	Unknown	Bacteria	Cyanobacteria	Unknown	Chroococcales	Chroococcaceae	Geminocystis	Geminocystis_sp._NIES-3708
6.23299	-5.87104	1.62919	-3.60366	0.000313769	0.006091	Unknown	Unknown	hypothetical protein	Unknown	Unknown	Unknown	Unknown	Unknown	Unknown	Unknown
5.93883	5.81723	1.4342	4.05609	4.99e-05	0.00145834	Unknown	Unknown	hypothetical protein	Bacteria	Candidatus_Poribacteria	Unknown	Unknown	Unknown	Unknown	Candidatus_Poribacteria_bacterium
3.68093	-4.86681	0.884528	-5.50216	3.75e-08	3.43e-06	Unknown	Unknown	hypothetical protein	Bacteria	Acidobacteria	Unknown	Unknown	Unknown	Unknown	Unknown
6.00598	-5.81669	1.89464	-3.07008	0.00214004	0.0248326	Unknown	Unknown	Unknown	Unknown	Unknown	Unknown	Unknown	Unknown	Unknown	Unknown
3.78147	5.66113	1.39808	4.04922	5.14e-05	0.00149334	Unknown	Unknown	hypothetical protein	Archaea	Euryarchaeota	Unknown	Unknown	Unknown	Unknown	Unknown
201.431	8.0217	1.37077	5.85195	4.86e-09	5.61e-07	Unknown	Unknown	hypothetical protein	Bacteria	Cyanobacteria	Unknown	Chroococcales	Unknown	Unknown	Unknown
87.4751	2.1352	0.608726	3.50765	0.000452077	0.00804436	Unknown	Unknown	hypothetical protein	Unknown	Unknown	Unknown	Unknown	Unknown	Unknown	Unknown
36.8506	5.20678	1.21411	4.28856	1.8e-05	0.000645959	COG2352	ppc_2	Phosphoenolpyruvate carboxylase	Bacteria	Cyanobacteria	Unknown	Chroococcales	Unknown	Unknown	Unknown
646.305	-12.5669	1.28171	-9.80481	1.07e-22	1.23e-19	Unknown	Unknown	Unknown	Unknown	Unknown	Unknown	Unknown	Unknown	Unknown	Unknown
42.0458	-3.35112	0.888967	-3.76968	0.000163458	0.00368837	Unknown	Unknown	Unknown	Unknown	Unknown	Unknown	Unknown	Unknown	Unknown	Unknown
6.33083	-5.89051	1.69779	-3.46951	0.000521414	0.00894337	Unknown	Unknown	Unknown	Viruses	Lenarviricota	Allassoviricetes	Levivirales	Leviviridae	Unknown	Leviviridae_sp.
82.4086	3.34113	0.694644	4.80985	1.51e-06	8.28e-05	Unknown	Unknown	Unknown	Unknown	Unknown	Unknown	Unknown	Unknown	Unknown	Unknown
3.12229	4.88103	1.20765	4.04177	5.3e-05	0.00153165	Unknown	Unknown	hypothetical protein	Viruses	Unknown	Unknown	Unknown	Unknown	Unknown	Beihai_narna-like_virus_18
6.27843	-5.88231	1.86366	-3.15631	0.00159778	0.0201816	Unknown	Unknown	Unknown	Unknown	Unknown	Unknown	Unknown	Unknown	Unknown	Unknown
49.6882	2.43796	0.775028	3.14565	0.0016572	0.0207211	Unknown	Unknown	Unknown	Unknown	Unknown	Unknown	Unknown	Unknown	Unknown	Unknown
9.30445	-3.83163	1.23757	-3.0961	0.00196087	0.02333	Unknown	apcA_2	Allophycocyanin alpha subunit	Bacteria	Unknown	Unknown	Unknown	Unknown	Unknown	Unknown
7.13958	4.32899	1.17373	3.68823	0.000225816	0.00473363	Unknown	Unknown	hypothetical protein	Unknown	Unknown	Unknown	Unknown	Unknown	Unknown	Unknown
1889.3	-6.48984	2.04361	-3.17568	0.00149488	0.0192283	Unknown	Unknown	hypothetical protein	Unknown	Unknown	Unknown	Unknown	Unknown	Unknown	Unknown
287.496	4.19322	1.03125	4.06613	4.78e-05	0.00141174	Unknown	Unknown	Unknown	Unknown	Unknown	Unknown	Unknown	Unknown	Unknown	Unknown
68.3528	9.82733	1.47284	6.67237	2.52e-11	4.7e-09	Unknown	Unknown	Unknown	Unknown	Unknown	Unknown	Unknown	Unknown	Unknown	Unknown
38.3125	6.85242	1.26161	5.43147	5.59e-08	4.88e-06	Unknown	Unknown	Unknown	Unknown	Unknown	Unknown	Unknown	Unknown	Unknown	Unknown
368.129	5.41284	0.778901	6.94932	3.67e-12	7.96e-10	Unknown	Unknown	Unknown	Unknown	Unknown	Unknown	Unknown	Unknown	Unknown	Unknown
56.7687	2.99655	1.00548	2.98022	0.00288042	0.030541	Unknown	Unknown	Unknown	Unknown	Unknown	Unknown	Unknown	Unknown	Unknown	Unknown
7.15651	5.252	1.82614	2.87601	0.00402733	0.0384352	Unknown	Unknown	Unknown	Unknown	Unknown	Unknown	Unknown	Unknown	Unknown	Unknown
87.5875	-6.66266	0.789672	-8.43725	3.25e-17	1.26e-14	Unknown	Unknown	Unknown	Unknown	Unknown	Unknown	Unknown	Unknown	Unknown	Unknown
150.39	2.94693	0.930963	3.16546	0.00154835	0.0197166	Unknown	Unknown	Unknown	Unknown	Unknown	Unknown	Unknown	Unknown	Unknown	Unknown
10.1572	4.65629	1.55842	2.98782	0.00280973	0.030031	Unknown	Unknown	Unknown	Unknown	Unknown	Unknown	Unknown	Unknown	Unknown	Unknown
49.7906	9.37303	1.53742	6.0966	1.08e-09	1.45e-07	Unknown	Unknown	Unknown	Unknown	Unknown	Unknown	Unknown	Unknown	Unknown	Unknown
72.489	3.09793	0.538764	5.75008	8.92e-09	9.69e-07	Unknown	Unknown	Unknown	Unknown	Unknown	Unknown	Unknown	Unknown	Unknown	Unknown
34.7283	3.7198	0.770384	4.8285	1.38e-06	7.66e-05	Unknown	Unknown	Unknown	Unknown	Unknown	Unknown	Unknown	Unknown	Unknown	Unknown
15.3735	-3.18391	1.00409	-3.17096	0.00151937	0.0194501	Unknown	Unknown	hypothetical protein	Bacteria	Planctomycetes	Phycisphaerae	Unknown	Unknown	Unknown	Unknown
5.90301	-5.79409	1.51397	-3.82708	0.000129672	0.00307274	Unknown	Unknown	hypothetical protein	Bacteria	Planctomycetes	Unknown	Unknown	Unknown	Unknown	Unknown
36.8234	2.07914	0.712779	2.91694	0.00353481	0.0351375	Unknown	Unknown	Unknown	Unknown	Unknown	Unknown	Unknown	Unknown	Unknown	Unknown
138.467	2.35942	0.677482	3.48264	0.000496505	0.00862039	Unknown	Unknown	Unknown	Unknown	Unknown	Unknown	Unknown	Unknown	Unknown	Unknown
6.54045	-5.93891	1.90642	-3.11521	0.00183816	0.0222941	Unknown	Unknown	Unknown	Unknown	Unknown	Unknown	Unknown	Unknown	Unknown	Unknown
6.2677	-3.32173	1.18819	-2.79563	0.00517984	0.0456015	COG1173	gsiD_1	Glutathione transport system permease protein GsiD	Bacteria	Proteobacteria	Unknown	Unknown	Unknown	Unknown	Unknown
7.3295	-2.14113	0.723908	-2.95774	0.00309901	0.0321175	Unknown	Unknown	Unknown	Unknown	Unknown	Unknown	Unknown	Unknown	Unknown	Unknown
20.3608	7.59551	1.63261	4.65238	3.28e-06	0.000159139	Unknown	Unknown	hypothetical protein	Unknown	Unknown	Unknown	Unknown	Unknown	Unknown	Unknown
2.48827	-3.88941	1.2444	-3.12553	0.00177483	0.0217377	Unknown	Unknown	Unknown	Unknown	Unknown	Unknown	Unknown	Unknown	Unknown	Unknown
2.22329	-4.38479	1.4731	-2.97656	0.00291498	0.030798	Unknown	Unknown	hypothetical protein	Bacteria	Bacteroidetes	Unknown	Unknown	Unknown	Unknown	Bacteroidetes_bacterium
26.6935	7.26617	1.01379	7.1673	7.65e-13	1.84e-10	Unknown	Unknown	hypothetical protein	Bacteria	Unknown	Unknown	Unknown	Unknown	Unknown	Unknown
2.6681	-4.64568	1.1362	-4.08879	4.34e-05	0.00130947	COG1489	sfsA_1	Sugar fermentation stimulation protein A,hypothetical protein	Bacteria	Cyanobacteria	Unknown	Unknown	Unknown	Unknown	Unknown
2.22498	-3.88894	1.25994	-3.08661	0.0020245	0.0238563	Unknown	Unknown	hypothetical protein	Bacteria	Cyanobacteria	Unknown	Chroococcales	Microcystaceae	Microcystis	Microcystis_elabens
1645.14	-1.6985	0.565485	-3.00361	0.00266795	0.0289707	Unknown	Unknown	Unknown	Unknown	Unknown	Unknown	Unknown	Unknown	Unknown	Unknown
5.43599	5.4595	1.18669	4.60062	4.21e-06	0.000196152	Unknown	Unknown	hypothetical protein	Bacteria	Unknown	Unknown	Unknown	Unknown	Unknown	Unknown
3.65969	-5.10404	1.66145	-3.07204	0.002126	0.0247203	Unknown	Unknown	Unknown	Bacteria	Unknown	Unknown	Unknown	Unknown	Unknown	Unknown
6.82553	2.02377	0.709827	2.85107	0.00435724	0.0405375	Unknown	Unknown	Unknown	Bacteria	Unknown	Unknown	Unknown	Unknown	Unknown	Unknown
9.91913	-4.07071	0.670649	-6.06981	1.28e-09	1.69e-07	Unknown	Unknown	hypothetical protein	Bacteria	Proteobacteria	Betaproteobacteria	Unknown	Unknown	Unknown	Unknown
4.05281	-3.81127	1.00054	-3.80923	0.000139403	0.00325152	Unknown	Unknown	hypothetical protein	Bacteria	Proteobacteria	Unknown	Unknown	Unknown	Unknown	Unknown
13.8739	7.12918	2.06718	3.44874	0.000563208	0.00946964	Unknown	Unknown	hypothetical protein	Unknown	Unknown	Unknown	Unknown	Unknown	Unknown	Unknown
20.8562	-3.68	1.24057	-2.96638	0.0030133	0.0314994	Unknown	Unknown	Unknown	Unknown	Unknown	Unknown	Unknown	Unknown	Unknown	Unknown
13.5561	-5.72484	0.833995	-6.86436	6.68e-12	1.38e-09	Unknown	Unknown	Unknown	Unknown	Unknown	Unknown	Unknown	Unknown	Unknown	Unknown
26.6601	7.99028	0.996725	8.01653	1.09e-15	3.65e-13	Unknown	Unknown	hypothetical protein	Unknown	Unknown	Unknown	Unknown	Unknown	Unknown	Unknown
5.87542	-2.85676	0.919311	-3.10751	0.00188672	0.0227042	Unknown	sctC_2	hypothetical protein,Type 3 secretion system secretin	Bacteria	Proteobacteria	Deltaproteobacteria	Bradymonadales	Unknown	Unknown	Bradymonadales_bacterium_V1718
5.65861	3.1264	1.00378	3.11463	0.00184178	0.0223229	Unknown	Unknown	hypothetical protein	Bacteria	Proteobacteria	Deltaproteobacteria	Desulfobacterales	Desulfobacteraceae	Unknown	Unknown
159.37	3.08317	0.632612	4.87371	1.1e-06	6.33e-05	Unknown	Unknown	hypothetical protein	Unknown	Unknown	Unknown	Unknown	Unknown	Unknown	Unknown
5.68268	2.3577	0.596888	3.94999	7.82e-05	0.00207758	Unknown	Unknown	hypothetical protein	Bacteria	Ignavibacteriae	Ignavibacteria	Ignavibacteriales	Ignavibacteriaceae	Unknown	Ignavibacteriaceae_bacterium*
5.09648	-5.58061	1.14786	-4.86173	1.16e-06	6.67e-05	Unknown	Unknown	Unknown	Unknown	Unknown	Unknown	Unknown	Unknown	Unknown	Unknown
31.7971	2.78448	0.909764	3.06066	0.0022085	0.0253712	COG0680	hybD	Hydrogenase 2 maturation protease	Bacteria	Unknown	Unknown	Unknown	Unknown	Unknown	Unknown
3.12286	3.17315	1.09503	2.89777	0.00375822	0.0366541	Unknown	Unknown	Unknown	Bacteria	Bacteroidetes	Unknown	Unknown	Unknown	Unknown	Unknown
8.52487	6.82426	1.11352	6.12854	8.87e-10	1.21e-07	Unknown	Unknown	Unknown	Archaea	Candidatus_Bathyarchaeota	Unknown	Unknown	Unknown	Unknown	Unknown
4.32859	4.03393	1.3469	2.99496	0.00274476	0.0295557	Unknown	Unknown	Unknown	Bacteria	Unknown	Unknown	Unknown	Unknown	Unknown	Unknown
8.45454	6.81583	1.81533	3.75459	0.000173623	0.00386086	Unknown	Unknown	Unknown	Unknown	Unknown	Unknown	Unknown	Unknown	Unknown	Unknown
4.15841	-2.81498	0.782929	-3.59546	0.000323825	0.00623805	COG0055	atpD_3	ATP synthase subunit beta	Bacteria	Unknown	Unknown	Unknown	Unknown	Unknown	Unknown
5.49242	-4.77273	1.34382	-3.55162	0.000382874	0.00708835	Unknown	Unknown	Unknown	Bacteria	Cyanobacteria	Unknown	Synechococcales	Synechococcaceae	Cyanobium	Cyanobium_sp._NIES-981
38.6785	-2.44148	0.808736	-3.01888	0.00253711	0.0279683	Unknown	Unknown	Unknown	Unknown	Unknown	Unknown	Unknown	Unknown	Unknown	Unknown
2.37604	4.99508	1.61921	3.08488	0.00203636	0.0239594	Unknown	Unknown	hypothetical protein	Bacteria	Spirochaetes	Spirochaetia	Spirochaetales	Spirochaetaceae	Unknown	Spirochaetaceae_bacterium
6.87117	-6.0058	1.29289	-4.64524	3.4e-06	0.00016379	Unknown	Unknown	Unknown	Viruses	Unknown	Unknown	Unknown	Unknown	Unknown	Unknown
121.57	-24.5402	1.97487	-12.4262	1.88e-35	1.78e-31	Unknown	Unknown	Unknown	Unknown	Unknown	Unknown	Unknown	Unknown	Unknown	Unknown
2.21062	4.89518	1.56705	3.12382	0.00178523	0.0218251	Unknown	Unknown	Unknown	Bacteria	Unknown	Unknown	Unknown	Unknown	Unknown	Unknown
3.99466	-5.23024	1.50833	-3.46757	0.000525178	0.00899014	COG4654	Unknown	Cytochrome c-552	Bacteria	Proteobacteria	Betaproteobacteria	Nitrosomonadales	Thiobacillaceae	Thiobacillus	Thiobacillus_sp.
21.2258	4.71655	1.05229	4.48216	7.39e-06	0.000310513	Unknown	Unknown	Unknown	Bacteria	Chloroflexi	Anaerolineae	Unknown	Unknown	Unknown	Anaerolineae_bacterium
5.8153	-4.98666	0.806828	-6.18058	6.39e-10	9.03e-08	Unknown	Unknown	hypothetical protein	Bacteria	Unknown	Unknown	Unknown	Unknown	Unknown	Unknown
5.48194	-4.24862	0.975028	-4.35744	1.32e-05	0.000499543	Unknown	Unknown	Unknown	Bacteria	Unknown	Unknown	Unknown	Unknown	Unknown	Unknown
5.61358	6.22797	2.0618	3.02064	0.0025224	0.0278614	Unknown	Unknown	Unknown	Bacteria	Unknown	Unknown	Unknown	Unknown	Unknown	Unknown
12.1532	4.55938	1.24226	3.67023	0.000242328	0.00500068	Unknown	Unknown	Unknown	Unknown	Unknown	Unknown	Unknown	Unknown	Unknown	Unknown
4.63559	-4.54364	1.43251	-3.17181	0.00151494	0.0194124	Unknown	Unknown	hypothetical protein	Unknown	Unknown	Unknown	Unknown	Unknown	Unknown	Unknown
14.4451	2.66803	0.795091	3.35563	0.000791848	0.0121648	COG0776	ihfB_3	Integration host factor subunit beta	Bacteria	Proteobacteria	Deltaproteobacteria	Unknown	Unknown	Unknown	Unknown
47.662	3.86228	1.22997	3.14015	0.00168859	0.0209967	Unknown	Unknown	Unknown	Unknown	Unknown	Unknown	Unknown	Unknown	Unknown	Unknown
816.51	-1.68778	0.588411	-2.86836	0.00412602	0.0390788	Unknown	Unknown	hypothetical protein	Unknown	Unknown	Unknown	Unknown	Unknown	Unknown	Unknown
2.62768	5.14265	1.63964	3.13644	0.00171011	0.0211789	COG0071	hspA_13	Spore protein SP21	Bacteria	Chloroflexi	Unknown	Unknown	Unknown	Unknown	Unknown
3.17824	-4.24972	1.09573	-3.87844	0.00010513	0.00260723	Unknown	Unknown	Unknown	Bacteria	Bacteroidetes	Flavobacteriia	Flavobacteriales	Unknown	Unknown	Unknown
6.74613	-3.48945	1.19529	-2.91934	0.00350774	0.0349578	Unknown	Unknown	Unknown	Unknown	Unknown	Unknown	Unknown	Unknown	Unknown	Unknown
5.46967	2.49177	0.737422	3.37902	0.000727438	0.0114374	Unknown	Unknown	hypothetical protein	Bacteria	Unknown	Unknown	Unknown	Unknown	Unknown	Unknown
24.3237	-6.78272	0.930428	-7.2899	3.1e-13	7.82e-11	Unknown	Unknown	Unknown	Unknown	Unknown	Unknown	Unknown	Unknown	Unknown	Unknown
12.3964	4.9231	1.33127	3.69805	0.000217264	0.00459349	Unknown	Unknown	Unknown	Unknown	Unknown	Unknown	Unknown	Unknown	Unknown	Unknown
6024.02	7.03933	0.786104	8.95471	3.41e-19	1.52e-16	Unknown	Unknown	Unknown	Unknown	Unknown	Unknown	Unknown	Unknown	Unknown	Unknown
2.90554	-4.75734	1.24712	-3.81466	0.000136372	0.00319613	Unknown	Unknown	Unknown	Bacteria	Bacteroidetes	Flavobacteriia	Flavobacteriales	Flavobacteriaceae	Unknown	Flavobacteriaceae_bacterium_TP-CH-4
7.29729	-6.09797	2.16827	-2.81236	0.00491791	0.0440135	Unknown	Unknown	Unknown	Bacteria	Unknown	Unknown	Unknown	Unknown	Unknown	Unknown
2.83716	5.24392	1.79778	2.91689	0.00353541	0.0351404	Unknown	Unknown	Unknown	Unknown	Unknown	Unknown	Unknown	Unknown	Unknown	Unknown
10.2334	-5.74386	1.94288	-2.95636	0.00311292	0.0322104	COG0590	tadA_3	hypothetical protein,tRNA-specific adenosine deaminase	Bacteria	Proteobacteria	Gammaproteobacteria	Unknown	Unknown	Unknown	Unknown
6.39086	5.67584	1.31871	4.30409	1.68e-05	0.000610273	Unknown	pyk_2	Pyruvate kinase	Bacteria	Cyanobacteria	Unknown	Nostocales	Unknown	Unknown	Unknown
2.30667	-4.434	1.46304	-3.03068	0.00244002	0.027225	Unknown	Unknown	Unknown	Unknown	Unknown	Unknown	Unknown	Unknown	Unknown	Unknown
30.2477	5.68922	0.919779	6.18542	6.19e-10	8.78e-08	Unknown	Unknown	Unknown	Viruses	Unknown	Unknown	Unknown	Unknown	Unknown	Sanxia_picorna-like_virus_6
46.5797	-2.90841	0.648995	-4.48141	7.42e-06	0.000311478	Unknown	Unknown	Unknown	Bacteria	Ignavibacteriae	Unknown	Unknown	Unknown	Unknown	Unknown
6.43252	-2.04871	0.603161	-3.39661	0.000682251	0.0109226	Unknown	Unknown	hypothetical protein	Bacteria	Unknown	Unknown	Unknown	Unknown	Unknown	Unknown
64.2073	-4.93101	1.05102	-4.69165	2.71e-06	0.000135536	Unknown	Unknown	hypothetical protein	Unknown	Unknown	Unknown	Unknown	Unknown	Unknown	Unknown
348.765	4.59503	1.22778	3.74255	0.000182164	0.00400726	Unknown	Unknown	hypothetical protein	Unknown	Unknown	Unknown	Unknown	Unknown	Unknown	Unknown
9.26117	6.94896	1.85096	3.75424	0.000173867	0.0038648	Unknown	Unknown	hypothetical protein	Unknown	Unknown	Unknown	Unknown	Unknown	Unknown	Unknown
7.63046	5.40438	0.942381	5.73482	9.76e-09	1.05e-06	Unknown	Unknown	hypothetical protein	Unknown	Unknown	Unknown	Unknown	Unknown	Unknown	Unknown
4.34661	-5.3502	1.66838	-3.20683	0.00134206	0.0177992	Unknown	Unknown	Unknown	Bacteria	Bacteroidetes	Unknown	Unknown	Unknown	Unknown	Bacteroidetes_bacterium_RBG_19FT_COMBO_42_7
75.0838	5.79914	1.03304	5.61367	1.98e-08	1.95e-06	Unknown	Unknown	Unknown	Unknown	Unknown	Unknown	Unknown	Unknown	Unknown	Unknown
5.15412	5.08524	1.62302	3.13319	0.00172917	0.0213491	Unknown	Unknown	hypothetical protein	Unknown	Unknown	Unknown	Unknown	Unknown	Unknown	Unknown
3.60758	-5.08493	1.44664	-3.51499	0.000439773	0.0078681	Unknown	Unknown	hypothetical protein	Unknown	Unknown	Unknown	Unknown	Unknown	Unknown	Unknown
5096.78	8.58338	1.00963	8.50153	1.87e-17	7.37e-15	Unknown	Unknown	Unknown	Unknown	Unknown	Unknown	Unknown	Unknown	Unknown	Unknown
1602.48	2.44169	0.75842	3.21945	0.00128438	0.0172467	Unknown	Unknown	hypothetical protein	Unknown	Unknown	Unknown	Unknown	Unknown	Unknown	Unknown
57.7918	9.58741	1.37575	6.96884	3.2e-12	6.99e-10	Unknown	Unknown	hypothetical protein	Bacteria	Chlorobi	Chlorobia	Chlorobiales	Chlorobiaceae	Unknown	Unknown
4.15177	-5.28577	1.87903	-2.81304	0.00490761	0.0439477	Unknown	Unknown	Unknown	Unknown	Unknown	Unknown	Unknown	Unknown	Unknown	Unknown
9.32469	4.13948	1.42644	2.90196	0.00370833	0.0363076	Unknown	Unknown	hypothetical protein	Bacteria	Cyanobacteria	Unknown	Oscillatoriales	Oscillatoriaceae	Okeania	Okeania_sp._SIO2H7
2.74977	5.20301	1.44005	3.61308	0.000302581	0.00592127	Unknown	Unknown	hypothetical protein	Bacteria	Unknown	Unknown	Unknown	Unknown	Unknown	Unknown
9.98938	6.31943	1.08512	5.82372	5.76e-09	6.54e-07	Unknown	Unknown	Unknown	Unknown	Unknown	Unknown	Unknown	Unknown	Unknown	Unknown
35.3556	5.14193	1.28561	3.99961	6.34e-05	0.00176339	Unknown	Unknown	Unknown	Archaea	Candidatus_Lokiarchaeota	Unknown	Unknown	Unknown	Unknown	Candidatus_Lokiarchaeota_archaeon
80.0418	4.95923	1.62596	3.05003	0.00228821	0.0260154	Unknown	Unknown	Unknown	Unknown	Unknown	Unknown	Unknown	Unknown	Unknown	Unknown
2.73264	5.1989	1.55239	3.34897	0.000811126	0.0123791	Unknown	Unknown	Unknown	Unknown	Unknown	Unknown	Unknown	Unknown	Unknown	Unknown
2.79377	-4.70879	1.49979	-3.13963	0.00169161	0.0210223	Unknown	Unknown	hypothetical protein	Unknown	Unknown	Unknown	Unknown	Unknown	Unknown	Unknown
12.8391	-6.91301	1.76358	-3.91987	8.86e-05	0.00228264	Unknown	Unknown	Unknown	Bacteria	Unknown	Unknown	Unknown	Unknown	Unknown	Unknown
18.3606	2.68076	0.699581	3.83196	0.000127128	0.00302563	Unknown	btuD_2	hypothetical protein,Vitamin B12 import ATP-binding protein BtuD	Bacteria	Chloroflexi	Unknown	Unknown	Unknown	Unknown	Unknown
3.97727	3.84766	1.03244	3.72677	0.000193951	0.00420733	Unknown	Unknown	Unknown	Bacteria	Chloroflexi	Anaerolineae	Anaerolineales	Unknown	Unknown	Anaerolineales_bacterium*
2.31155	-2.94232	1.00731	-2.92096	0.00348958	0.034825	Unknown	Unknown	hypothetical protein	Bacteria	Proteobacteria	Deltaproteobacteria	Desulfobacterales	Desulfobacteraceae	Desulfosarcina	Unknown
4.00594	-5.23811	1.5432	-3.39431	0.000688017	0.0109917	Unknown	trxA_6	Thioredoxin 1	Bacteria	Cyanobacteria	Unknown	Unknown	Unknown	Unknown	Unknown
2.73606	5.17497	1.83965	2.81302	0.00490785	0.0439481	Unknown	Unknown	hypothetical protein	Bacteria	Unknown	Unknown	Unknown	Unknown	Unknown	Unknown
4.62177	-3.9255	1.38693	-2.83035	0.00464974	0.0423959	Unknown	Unknown	hypothetical protein	Bacteria	Proteobacteria	Gammaproteobacteria	Unknown	Unknown	Unknown	Unknown
8.79626	4.89124	1.346	3.63392	0.000279148	0.0055704	Unknown	Unknown	Unknown	Unknown	Unknown	Unknown	Unknown	Unknown	Unknown	Unknown
3.06694	-4.1928	1.1687	-3.58759	0.000333754	0.00638466	COG1278	cspLA_7	Cold shock-like protein CspLA	Bacteria	Unknown	Unknown	Unknown	Unknown	Unknown	Unknown
31.7262	-6.92474	2.20315	-3.14312	0.0016716	0.020847	Unknown	Unknown	Unknown	Bacteria	Proteobacteria	Gammaproteobacteria	Thiotrichales	Thiotrichaceae	Beggiatoa	Beggiatoa_sp._IS2
19.3345	-7.50507	1.0599	-7.08094	1.43e-12	3.31e-10	Unknown	Unknown	Unknown	Bacteria	Cyanobacteria	Unknown	Unknown	Unknown	Unknown	Unknown
7.78121	-6.18971	1.90276	-3.25302	0.00114187	0.0158412	Unknown	Unknown	Unknown	Unknown	Unknown	Unknown	Unknown	Unknown	Unknown	Unknown
11.4874	5.75708	1.91411	3.0077	0.00263233	0.0286837	COG2710	nifD_2	Nitrogenase molybdenum-iron protein alpha chain	Bacteria	Unknown	Unknown	Unknown	Unknown	Unknown	Unknown
5.50585	1.95344	0.634559	3.07842	0.00208104	0.0243401	Unknown	Unknown	Unknown	Bacteria	Proteobacteria	Deltaproteobacteria	Unknown	Unknown	Unknown	Unknown
3.19582	4.89998	1.06053	4.62031	3.83e-06	0.000181502	Unknown	flaB3_3	Flagellar filament 30.7 kDa core protein	Bacteria	Unknown	Unknown	Unknown	Unknown	Unknown	Unknown
4.53364	-4.391	0.828455	-5.30023	1.16e-07	9.32e-06	Unknown	Unknown	hypothetical protein	Bacteria	Unknown	Unknown	Unknown	Unknown	Unknown	Unknown
30.8682	-4.21064	1.43076	-2.94293	0.00325118	0.0331687	Unknown	Unknown	Unknown	Viruses	Kitrinoviricota	Alsuviricetes	Martellivirales	Endornaviridae	Unknown	Diatom_colony_associated_dsRNA_virus_15
684.211	-3.02359	0.805815	-3.75221	0.000175279	0.00388742	Unknown	Unknown	Unknown	Unknown	Unknown	Unknown	Unknown	Unknown	Unknown	Unknown
118.026	3.71417	1.31502	2.82442	0.00473662	0.0429224	Unknown	Unknown	hypothetical protein	Unknown	Unknown	Unknown	Unknown	Unknown	Unknown	Unknown
4.41166	-5.0925	1.07431	-4.74023	2.13e-06	0.00011071	COG0500	Unknown	hypothetical protein,putative protein	Bacteria	Bacteroidetes	Unknown	Unknown	Unknown	Unknown	Unknown
1337.78	1.76523	0.625626	2.82153	0.00477946	0.0431728	Unknown	Unknown	Unknown	Unknown	Unknown	Unknown	Unknown	Unknown	Unknown	Unknown
7.62972	3.5667	1.12927	3.15841	0.00158631	0.0200658	Unknown	Unknown	hypothetical protein	Unknown	Unknown	Unknown	Unknown	Unknown	Unknown	Unknown
3.325	3.66415	1.12601	3.25409	0.00113756	0.0158028	Unknown	Unknown	hypothetical protein	Bacteria	Spirochaetes	Unknown	Unknown	Unknown	Unknown	Unknown
110.938	2.13062	0.510775	4.17135	3.03e-05	0.000984002	Unknown	Unknown	hypothetical protein	Unknown	Unknown	Unknown	Unknown	Unknown	Unknown	Unknown
27.0306	5.62947	1.85417	3.03611	0.00239651	0.0268768	Unknown	Unknown	Unknown	Unknown	Unknown	Unknown	Unknown	Unknown	Unknown	Unknown
3.57869	-5.06151	1.14545	-4.41877	9.93e-06	0.000396703	Unknown	Unknown	hypothetical protein	Archaea	Euryarchaeota	Unknown	Unknown	Unknown	Unknown	candidate_division_MSBL1_archaeon_SCGC-AAA382N08
3.31415	4.21833	1.19961	3.51642	0.000437408	0.0078358	COG0450	Unknown	Peroxiredoxin	Unknown	Unknown	Unknown	Unknown	Unknown	Unknown	Unknown
103.37	5.93584	1.65826	3.57955	0.000344188	0.00653452	Unknown	Unknown	hypothetical protein	Bacteria	Cyanobacteria	Unknown	Unknown	Unknown	Unknown	Unknown
138.971	8.82414	2.1651	4.07563	4.59e-05	0.0013685	Unknown	Unknown	hypothetical protein	Bacteria	Cyanobacteria	Unknown	Unknown	Unknown	Unknown	Unknown
4.86954	6.00417	1.47798	4.06241	4.86e-05	0.00142859	Unknown	Unknown	Unknown	Bacteria	Unknown	Unknown	Unknown	Unknown	Unknown	Unknown
11.2869	3.81448	1.18218	3.22666	0.00125245	0.0169526	COG2838	icd_2	Isocitrate dehydrogenase [NADP]	Bacteria	Proteobacteria	Epsilonproteobacteria	Unknown	Unknown	Unknown	Unknown
239.036	-10.619	1.01626	-10.4492	1.48e-25	2.46e-22	Unknown	Unknown	hypothetical protein	Unknown	Unknown	Unknown	Unknown	Unknown	Unknown	Unknown
12.2408	3.20603	0.778751	4.11689	3.84e-05	0.00119012	COG0488,COG2199	ybiT_1,dgcZ,ompR_1	putative ABC transporter ATP-binding protein YbiT,Diguanylate cyclase DgcZ,hypothetical protein,Transcriptional regulatory protein OmpR	Bacteria	Proteobacteria	Gammaproteobacteria	Unknown	Unknown	Unknown	Gammaproteobacteria_bacterium
2.82685	-3.61394	1.07669	-3.35654	0.000789246	0.0121354	COG0096	rpsH_2	30S ribosomal protein S8	Bacteria	Proteobacteria	Alphaproteobacteria	Unknown	Unknown	Unknown	Unknown
47.9145	-1.71275	0.529099	-3.2371	0.0012075	0.0165125	Unknown	Unknown	hypothetical protein	Bacteria	Proteobacteria	Betaproteobacteria	Nitrosomonadales	Thiobacillaceae	Thiobacillus	Thiobacillus_sp.
68.6913	8.44217	0.932692	9.05141	1.41e-19	6.52e-17	Unknown	Unknown	hypothetical protein	Viruses	Unknown	Unknown	Unknown	Unknown	Unknown	Unknown
9.26284	6.94266	1.32259	5.24929	1.53e-07	1.19e-05	Unknown	Unknown	Unknown	Unknown	Unknown	Unknown	Unknown	Unknown	Unknown	Unknown
4.08111	-5.01457	1.26711	-3.9575	7.57e-05	0.00202723	Unknown	Unknown	Unknown	Unknown	Unknown	Unknown	Unknown	Unknown	Unknown	Unknown
4.53077	2.26975	0.801082	2.83335	0.00460625	0.0421173	Unknown	Unknown	Unknown	Bacteria	Proteobacteria	Unknown	Unknown	Unknown	Unknown	Unknown
231.364	25.2698	2.04215	12.3741	3.61e-35	3.27e-31	Unknown	Unknown	hypothetical protein	Unknown	Unknown	Unknown	Unknown	Unknown	Unknown	Unknown
2.91685	-4.77558	1.25995	-3.79031	0.000150461	0.00345731	Unknown	Unknown	Unknown	Bacteria	Actinobacteria	Unknown	Unknown	Unknown	Unknown	Unknown
3.0657	-2.79859	0.98189	-2.85021	0.00436902	0.0406127	Unknown	Unknown	Unknown	Unknown	Unknown	Unknown	Unknown	Unknown	Unknown	Unknown
4.4241	-4.83374	1.22941	-3.93175	8.43e-05	0.00220094	Unknown	Unknown	Unknown	Unknown	Unknown	Unknown	Unknown	Unknown	Unknown	Unknown
57.8392	-5.99116	1.92436	-3.11333	0.00184986	0.0223922	Unknown	Unknown	Unknown	Unknown	Unknown	Unknown	Unknown	Unknown	Unknown	Unknown
56.2675	8.268	1.49789	5.51976	3.39e-08	3.14e-06	Unknown	Unknown	hypothetical protein	Unknown	Unknown	Unknown	Unknown	Unknown	Unknown	Unknown
2.53479	-4.57585	1.28942	-3.54876	0.000387047	0.00714415	Unknown	Unknown	hypothetical protein	Bacteria	Unknown	Unknown	Unknown	Unknown	Unknown	Unknown
20.9727	8.12636	1.4342	5.66611	1.46e-08	1.49e-06	Unknown	Unknown	Unknown	Unknown	Unknown	Unknown	Unknown	Unknown	Unknown	Unknown
91.2521	7.76065	1.08384	7.16035	8.05e-13	1.93e-10	Unknown	Unknown	Unknown	Unknown	Unknown	Unknown	Unknown	Unknown	Unknown	Unknown
2.98348	2.87766	0.783055	3.67491	0.000237932	0.00493197	Unknown	amiF	Formamidase,hypothetical protein	Bacteria	Unknown	Unknown	Unknown	Unknown	Unknown	bacterium
4.26736	4.20618	1.34784	3.12068	0.00180435	0.021982	Unknown	Unknown	hypothetical protein	Viruses	Kitrinoviricota	Tolucaviricetes	Tolivirales	Tombusviridae	Alphacarmovirus	Carnation_mottle_virus
2.51388	-3.58184	1.018	-3.51851	0.000433984	0.00778893	Unknown	Unknown	hypothetical protein	Bacteria	Bacteroidetes	Unknown	Unknown	Unknown	Unknown	Bacteroidetes_bacterium_4484_249
166.848	6.02122	1.05915	5.68497	1.31e-08	1.35e-06	Unknown	Unknown	Unknown	Unknown	Unknown	Unknown	Unknown	Unknown	Unknown	Unknown
7.13121	-6.06526	1.94025	-3.12602	0.00177188	0.0217108	Unknown	Unknown	Unknown	Unknown	Unknown	Unknown	Unknown	Unknown	Unknown	Unknown
3.27131	-4.93951	1.14773	-4.30373	1.68e-05	0.000610925	Unknown	Unknown	Unknown	Bacteria	Unknown	Unknown	Unknown	Unknown	Unknown	bacterium
23.0632	-3.50584	0.776603	-4.51433	6.35e-06	0.000274313	Unknown	Unknown	hypothetical protein	Bacteria	Proteobacteria	Deltaproteobacteria	Unknown	Unknown	Unknown	Unknown
6.86581	5.13556	1.56118	3.28954	0.0010035	0.0144525	Unknown	Unknown	Unknown	Unknown	Unknown	Unknown	Unknown	Unknown	Unknown	Unknown
51.6668	-4.40358	0.782837	-5.62515	1.85e-08	1.83e-06	Unknown	Unknown	hypothetical protein	Unknown	Unknown	Unknown	Unknown	Unknown	Unknown	Unknown
3.00173	-4.81633	1.62973	-2.9553	0.00312367	0.0322819	Unknown	Unknown	Unknown	Bacteria	Proteobacteria	Gammaproteobacteria	Unknown	Unknown	Unknown	Unknown
54.4259	-5.82559	1.3851	-4.20591	2.6e-05	0.00087156	Unknown	Unknown	Unknown	Unknown	Unknown	Unknown	Unknown	Unknown	Unknown	Unknown
2.66891	-3.70361	1.33665	-2.77082	0.00559152	0.0480142	Unknown	Unknown	hypothetical protein	Unknown	Unknown	Unknown	Unknown	Unknown	Unknown	Unknown
5.30249	-4.10094	1.34268	-3.05429	0.00225596	0.0257539	Unknown	Unknown	Unknown	Bacteria	Unknown	Unknown	Unknown	Unknown	Unknown	Unknown
4.09129	3.16258	1.07958	2.92946	0.00339557	0.0341644	Unknown	Unknown	Unknown	Unknown	Unknown	Unknown	Unknown	Unknown	Unknown	Unknown
6.64543	6.45991	1.67483	3.85705	0.000114763	0.00279401	Unknown	Unknown	hypothetical protein	Unknown	Unknown	Unknown	Unknown	Unknown	Unknown	Unknown
75.5916	6.80285	2.03065	3.35009	0.000807853	0.0123422	Unknown	Unknown	Unknown	Bacteria	Actinobacteria	Actinobacteria	Unknown	Unknown	Unknown	Unknown
2.17119	4.09654	1.48327	2.76184	0.00574771	0.0489018	Unknown	Unknown	hypothetical protein	Bacteria	Unknown	Unknown	Unknown	Unknown	Unknown	bacterium
35.7312	1.7357	0.585	2.967	0.00300718	0.0314548	Unknown	Unknown	Unknown	Unknown	Unknown	Unknown	Unknown	Unknown	Unknown	Unknown
114.004	-5.22359	0.483013	-10.8146	2.94e-27	7.42e-24	Unknown	ssrA	transfer-messenger RNA%2C SsrA	Unknown	Unknown	Unknown	Unknown	Unknown	Unknown	Unknown
4.60863	-1.95537	0.59507	-3.28595	0.00101641	0.0145787	Unknown	Unknown	hypothetical protein	Bacteria	Unknown	Unknown	Unknown	Unknown	Unknown	Unknown
8.44112	-5.39338	1.2312	-4.38057	1.18e-05	0.000458401	Unknown	Unknown	Unknown	Bacteria	Proteobacteria	Unknown	Unknown	Unknown	Unknown	Unknown
3.9268	2.29258	0.720023	3.18404	0.00145237	0.0188402	Unknown	Unknown	hypothetical protein	Unknown	Unknown	Unknown	Unknown	Unknown	Unknown	Unknown
215.905	-10.1069	1.52966	-6.60726	3.91e-11	7.05e-09	Unknown	Unknown	hypothetical protein	Bacteria	Chloroflexi	Unknown	Unknown	Unknown	Unknown	Unknown
18.7617	-2.71849	0.866703	-3.13659	0.00170928	0.0211725	Unknown	Unknown	Unknown	Bacteria	Chloroflexi	Dehalococcoidia	Unknown	Unknown	Unknown	Dehalococcoidia_bacterium
4.30296	5.83349	1.86177	3.1333	0.00172854	0.021343	Unknown	Unknown	hypothetical protein	Bacteria	Unknown	Unknown	Unknown	Unknown	Unknown	Unknown
6.27486	3.49964	1.24184	2.81811	0.00483069	0.0434819	Unknown	Unknown	Unknown	Unknown	Unknown	Unknown	Unknown	Unknown	Unknown	Unknown
7.73526	4.54886	1.29885	3.50221	0.000461413	0.0081627	Unknown	Unknown	hypothetical protein	Bacteria	Bacteroidetes	Unknown	Unknown	Unknown	Unknown	Unknown
7.15666	-3.78574	1.21276	-3.12158	0.00179885	0.0219322	Unknown	Unknown	Unknown	Unknown	Unknown	Unknown	Unknown	Unknown	Unknown	Unknown
38.2635	3.07472	0.76065	4.04223	5.29e-05	0.00152917	Unknown	Unknown	Unknown	Unknown	Unknown	Unknown	Unknown	Unknown	Unknown	Unknown
2.71408	-2.81571	1.01028	-2.78705	0.00531898	0.046421	Unknown	Unknown	hypothetical protein	Bacteria	Proteobacteria	Gammaproteobacteria	Methylococcales	Unknown	Unknown	Unknown
11.3621	4.13964	1.25452	3.29978	0.000967611	0.0140759	Unknown	Unknown	Unknown	Bacteria	Cyanobacteria	Unknown	Nostocales	Unknown	Unknown	Unknown
9.11214	6.19182	0.876125	7.06728	1.58e-12	3.63e-10	Unknown	Unknown	Unknown	Viruses	Unknown	Unknown	Unknown	Unknown	Unknown	Beihai_picorna-like_virus_81
5.55801	4.86147	1.48897	3.265	0.00109466	0.0153856	Unknown	Unknown	hypothetical protein	Bacteria	Proteobacteria	Unknown	Unknown	Unknown	Unknown	Proteobacteria_bacterium
21.1751	8.13955	1.7308	4.70277	2.57e-06	0.000129672	Unknown	Unknown	Unknown	Unknown	Unknown	Unknown	Unknown	Unknown	Unknown	Unknown
4.52232	-3.97272	1.08974	-3.64558	0.000266794	0.00538262	Unknown	Unknown	Unknown	Bacteria	Unknown	Unknown	Unknown	Unknown	Unknown	Unknown
239.11	4.11731	0.430001	9.57512	1.02e-21	7.9e-19	Unknown	Unknown	Unknown	Unknown	Unknown	Unknown	Unknown	Unknown	Unknown	Unknown
2.52989	-3.1856	1.07974	-2.95034	0.00317424	0.0326416	Unknown	Unknown	hypothetical protein	Bacteria	Verrucomicrobia	Unknown	Unknown	Unknown	Unknown	Unknown
2.37056	-3.90234	1.10003	-3.54747	0.000388945	0.0071709	Unknown	Unknown	hypothetical protein	Bacteria	Unknown	Unknown	Unknown	Unknown	Unknown	Unknown
18.4862	-2.85315	0.84951	-3.35858	0.000783449	0.0120731	Unknown	Unknown	hypothetical protein	Bacteria	Proteobacteria	Alphaproteobacteria	Unknown	Unknown	Unknown	Unknown
2.4324	4.75677	1.53877	3.09127	0.00199299	0.0235946	Unknown	Unknown	hypothetical protein	Bacteria	Unknown	Unknown	Unknown	Unknown	Unknown	bacterium
871.606	2.07599	0.694514	2.98913	0.00279776	0.0299509	Unknown	Unknown	Unknown	Unknown	Unknown	Unknown	Unknown	Unknown	Unknown	Unknown
4.45807	5.89845	1.56219	3.77576	0.000159522	0.00362101	Unknown	Unknown	Unknown	Bacteria	Unknown	Unknown	Unknown	Unknown	Unknown	Unknown
4.78716	4.46198	1.22294	3.64856	0.000263714	0.00533468	COG1740	hoxK_1	Uptake hydrogenase small subunit,hypothetical protein	Bacteria	Unknown	Unknown	Unknown	Unknown	Unknown	Unknown
4.7169	-5.47058	1.87158	-2.92297	0.00346713	0.0346583	Unknown	Unknown	hypothetical protein	Bacteria	Proteobacteria	Betaproteobacteria	Burkholderiales	Unknown	Rubrivivax	Rubrivivax_sp.
66.5294	4.39006	1.18237	3.71293	0.000204877	0.00438735	Unknown	Unknown	hypothetical protein	Unknown	Unknown	Unknown	Unknown	Unknown	Unknown	Unknown
2.7265	4.4191	1.35688	3.2568	0.00112677	0.0156929	Unknown	Unknown	hypothetical protein	Bacteria	Proteobacteria	Deltaproteobacteria	Unknown	Unknown	Unknown	Deltaproteobacteria_bacterium
2.53957	-3.01153	1.02992	-2.92403	0.00345527	0.0345745	Unknown	Unknown	Unknown	Bacteria	Unknown	Unknown	Unknown	Unknown	Unknown	Unknown
19.0905	-5.60258	0.8082	-6.93217	4.14e-12	8.93e-10	Unknown	Unknown	hypothetical protein	Viruses	Unknown	Unknown	Unknown	Unknown	Unknown	Unknown
7.82947	4.07105	1.25105	3.25409	0.00113755	0.0158028	Unknown	Unknown	hypothetical protein	Bacteria	Proteobacteria	Alphaproteobacteria	Rhodobacterales	Rhodobacteraceae	Unknown	Unknown
24.4914	4.33468	1.15813	3.74284	0.000181953	0.00400374	Unknown	ssrA	transfer-messenger RNA%2C SsrA	Unknown	Unknown	Unknown	Unknown	Unknown	Unknown	Unknown
29.4551	4.35913	1.35657	3.21334	0.00131202	0.0175188	Unknown	Unknown	hypothetical protein	Bacteria	Cyanobacteria	Unknown	Pleurocapsales	Unknown	Unknown	Unknown
63.9744	9.73308	1.05049	9.26529	1.95e-20	9.72e-18	Unknown	Unknown	hypothetical protein	Viruses	Pisuviricota	Pisoniviricetes	Picornavirales	Dicistroviridae	Unknown	Barns_Ness_breadcrumb_sponge_dicistro-like_virus_2
16.2456	4.46294	1.07821	4.13921	3.49e-05	0.00110288	Unknown	Unknown	Unknown	Unknown	Unknown	Unknown	Unknown	Unknown	Unknown	Unknown
2.82827	5.24487	1.84665	2.84021	0.00450835	0.0414893	Unknown	Unknown	hypothetical protein	Unknown	Unknown	Unknown	Unknown	Unknown	Unknown	Unknown
6.30193	-3.29386	1.18114	-2.78872	0.00529172	0.0462616	COG0105	ndk_2	Nucleoside diphosphate kinase,hypothetical protein	Unknown	Unknown	Unknown	Unknown	Unknown	Unknown	Unknown
6.11368	-4.18767	0.988858	-4.23485	2.29e-05	0.000785358	Unknown	Unknown	hypothetical protein	Bacteria	Unknown	Unknown	Unknown	Unknown	Unknown	Unknown
23.7853	5.75972	1.15011	5.00796	5.5e-07	3.55e-05	Unknown	Unknown	hypothetical protein	Viruses	Unknown	Unknown	Unknown	Unknown	Unknown	Beihai_levi-like_virus_20
7.37371	-3.72132	1.14899	-3.23877	0.00120048	0.0164403	COG0828	rpsU_1	30S ribosomal protein S21	Bacteria	Acidobacteria	Unknown	Unknown	Unknown	Unknown	Unknown
13.9647	-3.31598	1.08778	-3.0484	0.00230061	0.026109	Unknown	Unknown	Unknown	Unknown	Unknown	Unknown	Unknown	Unknown	Unknown	Unknown
2.56031	-4.5863	1.65725	-2.76742	0.00565024	0.0483542	Unknown	Unknown	hypothetical protein	Bacteria	Proteobacteria	Betaproteobacteria	Nitrosomonadales	Thiobacillaceae	Thiobacillus	Thiobacillus_sp.
3.56209	4.52869	1.45229	3.11831	0.0018189	0.0221163	Unknown	Unknown	Unknown	Unknown	Unknown	Unknown	Unknown	Unknown	Unknown	Unknown
27.5448	4.77704	0.780286	6.12216	9.23e-10	1.26e-07	Unknown	Unknown	Unknown	Bacteria	Calditrichaeota	Unknown	Unknown	Unknown	Unknown	Calditrichaeota_bacterium*
2.22991	-3.92627	0.980214	-4.00552	6.19e-05	0.00172993	COG0234	groS_9	10 kDa chaperonin	Bacteria	Unknown	Unknown	Unknown	Unknown	Unknown	Unknown
3.06273	5.36279	1.80337	2.97377	0.00294169	0.0309955	Unknown	Unknown	hypothetical protein	Unknown	Unknown	Unknown	Unknown	Unknown	Unknown	Unknown
3.98006	4.05552	1.3698	2.96067	0.00306973	0.0319022	Unknown	Unknown	Unknown	Unknown	Unknown	Unknown	Unknown	Unknown	Unknown	Unknown
2.4677	-3.50323	0.783908	-4.46893	7.86e-06	0.000326673	Unknown	Unknown	hypothetical protein	Bacteria	Unknown	Unknown	Unknown	Unknown	Unknown	Unknown
11.9407	-6.2617	2.25324	-2.77897	0.00545309	0.047216	Unknown	Unknown	hypothetical protein	Unknown	Unknown	Unknown	Unknown	Unknown	Unknown	Unknown
36.2465	3.29328	0.684449	4.81158	1.5e-06	8.22e-05	COG2920	dsvC_5	Sulfite reductase%2C dissimilatory-type subunit gamma	Bacteria	Proteobacteria	Deltaproteobacteria	Unknown	Unknown	Unknown	Unknown
3.43088	-5.00851	1.4532	-3.44653	0.000567829	0.00952241	Unknown	Unknown	Unknown	Bacteria	Unknown	Unknown	Unknown	Unknown	Unknown	Unknown
4.36749	5.87009	1.42675	4.1143	3.88e-05	0.00120096	Unknown	Unknown	Unknown	Bacteria	Chloroflexi	Anaerolineae	Unknown	Unknown	Unknown	Anaerolineae_bacterium
4.54852	4.90371	1.40372	3.49337	0.000476959	0.00836898	Unknown	Unknown	hypothetical protein	Unknown	Unknown	Unknown	Unknown	Unknown	Unknown	Unknown
3.99815	5.74048	1.79968	3.18973	0.00142408	0.0185801	Unknown	Unknown	Unknown	Unknown	Unknown	Unknown	Unknown	Unknown	Unknown	Unknown
8.3004	6.5537	1.19108	5.5023	3.75e-08	3.42e-06	Unknown	Unknown	hypothetical protein	Unknown	Unknown	Unknown	Unknown	Unknown	Unknown	Unknown
71.2086	-2.36055	0.480365	-4.91408	8.92e-07	5.32e-05	Unknown	Unknown	Unknown	Unknown	Unknown	Unknown	Unknown	Unknown	Unknown	Unknown
42.4634	-7.19623	1.08709	-6.6197	3.6e-11	6.51e-09	Unknown	Unknown	hypothetical protein	Unknown	Unknown	Unknown	Unknown	Unknown	Unknown	Unknown
2.85695	-4.75148	1.62052	-2.93206	0.00336721	0.0339699	Unknown	Unknown	Unknown	Bacteria	Unknown	Unknown	Unknown	Unknown	Unknown	Unknown
44.5439	4.42773	0.762579	5.80626	6.39e-09	7.18e-07	Unknown	Unknown	hypothetical protein	Unknown	Unknown	Unknown	Unknown	Unknown	Unknown	Unknown
5.03007	-3.29498	1.14099	-2.88784	0.003879	0.0374562	Unknown	Unknown	Unknown	Bacteria	Unknown	Unknown	Unknown	Unknown	Unknown	Unknown
3.20163	-4.06162	1.19042	-3.41193	0.000645051	0.0104804	Unknown	Unknown	Unknown	Bacteria	Acidobacteria	Unknown	Unknown	Unknown	Unknown	Acidobacteria_bacterium
13.1126	4.81466	1.43205	3.36207	0.000773614	0.0119578	COG0776	hupB_18	DNA-binding protein HRm	Bacteria	Unknown	Unknown	Unknown	Unknown	Unknown	candidate_division_KSB1_bacterium
4.26088	2.44541	0.875278	2.79386	0.00520826	0.045782	Unknown	Unknown	hypothetical protein	Bacteria	Firmicutes	Unknown	Unknown	Unknown	Unknown	Firmicutes_bacterium
9.20943	6.93934	1.86222	3.72639	0.000194243	0.00421187	Unknown	Unknown	Unknown	Unknown	Unknown	Unknown	Unknown	Unknown	Unknown	Unknown
2.36473	-4.4667	1.49905	-2.97968	0.00288545	0.030575	Unknown	Unknown	Unknown	Bacteria	Unknown	Unknown	Unknown	Unknown	Unknown	Unknown
6.30305	-5.88672	1.95921	-3.00464	0.00265895	0.0288982	Unknown	Unknown	Unknown	Bacteria	Unknown	Unknown	Unknown	Unknown	Unknown	Unknown
4.61556	-4.62126	1.49537	-3.09038	0.001999	0.0236406	Unknown	Unknown	hypothetical protein	Unknown	Unknown	Unknown	Unknown	Unknown	Unknown	Unknown
2.95034	4.75304	1.00355	4.73624	2.18e-06	0.000112679	Unknown	Unknown	hypothetical protein	Bacteria	Proteobacteria	Alphaproteobacteria	Rhodobacterales	Rhodobacteraceae	Jannaschia	Jannaschia_seosinensis
3.76438	-5.13247	1.10411	-4.64852	3.34e-06	0.000161573	Unknown	Unknown	Unknown	Bacteria	Unknown	Unknown	Unknown	Unknown	Unknown	Unknown
3.35125	-2.94661	1.00569	-2.92993	0.00339035	0.0341327	Unknown	Unknown	hypothetical protein	Viruses	Unknown	Unknown	Unknown	Unknown	Unknown	Unknown
89.8585	5.79351	0.818897	7.07477	1.5e-12	3.45e-10	Unknown	Unknown	hypothetical protein	Unknown	Unknown	Unknown	Unknown	Unknown	Unknown	Unknown
13.0578	7.44165	1.58832	4.68522	2.8e-06	0.000139227	Unknown	Unknown	Unknown	Unknown	Unknown	Unknown	Unknown	Unknown	Unknown	Unknown
4.74445	-4.9032	1.19842	-4.09137	4.29e-05	0.00129812	Unknown	Unknown	Unknown	Unknown	Unknown	Unknown	Unknown	Unknown	Unknown	Unknown
3.75331	-2.35005	0.843702	-2.7854	0.0053462	0.0465953	Unknown	Unknown	hypothetical protein	Bacteria	Acidobacteria	Unknown	Unknown	Unknown	Unknown	Unknown
3.32836	-3.70227	1.19711	-3.09267	0.00198366	0.0235225	Unknown	Unknown	Unknown	Bacteria	Proteobacteria	Gammaproteobacteria	Chromatiales	Chromatiaceae	Thiorhodococcus	Thiorhodococcus_minor
4.79915	-4.94433	1.05734	-4.67622	2.92e-06	0.000144279	Unknown	Unknown	Unknown	Unknown	Unknown	Unknown	Unknown	Unknown	Unknown	Unknown
6.46744	6.18025	1.47146	4.20007	2.67e-05	0.000889749	COG0480	fusA_6	Elongation factor G,hypothetical protein	Bacteria	Proteobacteria	Deltaproteobacteria	Desulfovibrionales	Unknown	Unknown	Unknown
2.3587	4.99697	1.36432	3.66262	0.000249653	0.00511307	Unknown	Unknown	hypothetical protein	Bacteria	candidate_division_Zixibacteria	Unknown	Unknown	Unknown	Unknown	candidate_division_Zixibacteria_bacterium
39.4912	-5.8282	1.17661	-4.95339	7.29e-07	4.5e-05	Unknown	Unknown	hypothetical protein	Unknown	Unknown	Unknown	Unknown	Unknown	Unknown	Unknown
6.17706	-3.82652	1.01132	-3.78367	0.000154531	0.00353172	Unknown	Unknown	Unknown	Unknown	Unknown	Unknown	Unknown	Unknown	Unknown	Unknown
96.5444	7.65641	2.33606	3.27748	0.00104737	0.0149011	Unknown	Unknown	Unknown	Bacteria	Unknown	Unknown	Unknown	Unknown	Unknown	Unknown
19.6021	5.74934	1.37314	4.18701	2.83e-05	0.000931577	Unknown	Unknown	Unknown	Unknown	Unknown	Unknown	Unknown	Unknown	Unknown	Unknown
198.117	4.78653	0.566942	8.44271	3.1e-17	1.2e-14	Unknown	Unknown	Unknown	Unknown	Unknown	Unknown	Unknown	Unknown	Unknown	Unknown
2.45195	-3.34796	0.940432	-3.56002	0.00037082	0.00692227	Unknown	Unknown	hypothetical protein	Bacteria	Unknown	Unknown	Unknown	Unknown	Unknown	Unknown
5.69407	-5.73689	1.29668	-4.42429	9.68e-06	0.000388645	Unknown	Unknown	hypothetical protein	Unknown	Unknown	Unknown	Unknown	Unknown	Unknown	Unknown
23.5092	-2.65027	0.592573	-4.47248	7.73e-06	0.00032234	Unknown	Unknown	Unknown	Unknown	Unknown	Unknown	Unknown	Unknown	Unknown	Unknown
3.19865	5.17782	1.1159	4.64005	3.48e-06	0.000167217	Unknown	Unknown	hypothetical protein	Viruses	Unknown	Unknown	Unknown	Unknown	Unknown	Unknown
3.99811	4.09583	1.3819	2.96391	0.00303757	0.031683	Unknown	Unknown	hypothetical protein	Bacteria	Candidatus_Sumerlaeota	Unknown	Unknown	Unknown	Unknown	Candidatus_Sumerlaeota_bacterium
7.44153	6.63078	1.5295	4.33526	1.46e-05	0.000543742	Unknown	Unknown	hypothetical protein	Unknown	Unknown	Unknown	Unknown	Unknown	Unknown	Unknown
8.04659	2.6318	0.808968	3.25329	0.00114079	0.0158314	Unknown	Unknown	Unknown	Bacteria	Proteobacteria	Deltaproteobacteria	Unknown	Unknown	Unknown	Deltaproteobacteria_bacterium
2.0897	4.81521	1.61251	2.98616	0.00282504	0.0301463	Unknown	Unknown	hypothetical protein	Bacteria	Chloroflexi	Unknown	Unknown	Unknown	Unknown	Unknown
4.9543	4.56261	1.61208	2.83027	0.00465093	0.0424031	Unknown	Unknown	Unknown	Bacteria	Proteobacteria	Gammaproteobacteria	Unknown	Unknown	Unknown	Gammaproteobacteria_bacterium
18.0257	-23.6136	2.24296	-10.5279	6.43e-26	1.14e-22	Unknown	Unknown	hypothetical protein	Bacteria	Chloroflexi	Unknown	Unknown	Unknown	Unknown	Unknown
9.61835	-2.69804	0.929298	-2.90331	0.00369236	0.0362034	Unknown	Unknown	hypothetical protein	Eukaryota	Bacillariophyta	Bacillariophyceae	Naviculales	Amphipleuraceae	Halamphora	Halamphora_calidilacuna
3.87566	3.69747	0.761113	4.85798	1.19e-06	6.77e-05	Unknown	Unknown	hypothetical protein	Viruses	Unknown	Unknown	Unknown	Unknown	Unknown	Unknown
5.16364	5.08657	1.82026	2.79441	0.00519944	0.0457262	Unknown	Unknown	hypothetical protein	Bacteria	Gemmatimonadetes	Unknown	Unknown	Unknown	Unknown	Gemmatimonadetes_bacterium
23.2678	-2.85781	0.978474	-2.92068	0.00349267	0.0348463	Unknown	Unknown	Unknown	Bacteria	Unknown	Unknown	Unknown	Unknown	Unknown	Unknown
2.69011	5.15895	1.83472	2.81184	0.0049259	0.0440585	Unknown	Unknown	hypothetical protein	Bacteria	Proteobacteria	Deltaproteobacteria	Unknown	Unknown	Unknown	Unknown
2.92494	-2.78322	0.985064	-2.82542	0.00472186	0.0428424	Unknown	Unknown	hypothetical protein	Eukaryota	Bacillariophyta	Bacillariophyceae	Bacillariales	Bacillariaceae	Pseudo-nitzschia	Pseudo-nitzschia_multistriata
235.483	3.1599	0.874621	3.61287	0.000302821	0.00592472	Unknown	Unknown	Unknown	Unknown	Unknown	Unknown	Unknown	Unknown	Unknown	Unknown
53.8409	7.34683	0.956084	7.68429	1.54e-14	4.59e-12	Unknown	Unknown	hypothetical protein	Viruses	Pisuviricota	Pisoniviricetes	Picornavirales	Dicistroviridae	Unknown	Dicistroviridae_sp.
2.52537	-4.5666	1.46634	-3.11429	0.00184389	0.0223409	Unknown	Unknown	hypothetical protein	Bacteria	Unknown	Unknown	Unknown	Unknown	Unknown	Unknown
6.07416	-4.54942	1.46545	-3.10446	0.00190626	0.0228648	Unknown	Unknown	Unknown	Bacteria	Proteobacteria	Alphaproteobacteria	Sphingomonadales	Unknown	Unknown	Unknown
2.83333	4.70518	1.59756	2.94523	0.00322712	0.0330007	Unknown	Unknown	hypothetical protein	Bacteria	Spirochaetes	Spirochaetia	Spirochaetales	Spirochaetaceae	Marispirochaeta	Unknown
2.88601	-2.82013	0.997613	-2.82688	0.00470039	0.0427109	Unknown	Unknown	hypothetical protein	Bacteria	Proteobacteria	Unknown	Unknown	Unknown	Unknown	Unknown
495.411	2.28131	0.59817	3.81382	0.000136834	0.00320453	Unknown	ssrA	transfer-messenger RNA%2C SsrA	Unknown	Unknown	Unknown	Unknown	Unknown	Unknown	Unknown
2.08987	4.80922	1.5744	3.05464	0.00225334	0.0257329	Unknown	Unknown	hypothetical protein	Archaea	Candidatus_Bathyarchaeota	Unknown	Unknown	Unknown	Unknown	Candidatus_Bathyarchaeota_archaeon
188.115	2.73046	0.543625	5.02269	5.1e-07	3.32e-05	Unknown	ssrA	transfer-messenger RNA%2C SsrA	Unknown	Unknown	Unknown	Unknown	Unknown	Unknown	Unknown
5.03641	-3.74541	1.17882	-3.17724	0.00148682	0.0191577	Unknown	Unknown	Unknown	Unknown	Unknown	Unknown	Unknown	Unknown	Unknown	Unknown
16.2349	5.98485	1.87269	3.19587	0.00139412	0.0182894	Unknown	Unknown	hypothetical protein	Unknown	Unknown	Unknown	Unknown	Unknown	Unknown	Unknown
8.05308	-4.59674	1.07956	-4.25796	2.06e-05	0.000722493	Unknown	Unknown	Unknown	Bacteria	Planctomycetes	Unknown	Unknown	Unknown	Unknown	Planctomycetes_bacterium_HGW-Planctomycetes-1
537.953	8.36451	1.09512	7.63801	2.21e-14	6.43e-12	Unknown	Unknown	Unknown	Unknown	Unknown	Unknown	Unknown	Unknown	Unknown	Unknown
2.82749	-4.15943	1.26022	-3.30057	0.000964898	0.0140463	Unknown	Unknown	Unknown	Unknown	Unknown	Unknown	Unknown	Unknown	Unknown	Unknown
4.47437	5.90151	2.06938	2.85183	0.00434686	0.0404751	Unknown	Unknown	Unknown	Unknown	Unknown	Unknown	Unknown	Unknown	Unknown	Unknown
4.64986	5.21429	1.23507	4.22184	2.42e-05	0.000823484	Unknown	Unknown	hypothetical protein	Bacteria	Unknown	Unknown	Unknown	Unknown	Unknown	Unknown
42.9955	8.94101	2.18196	4.0977	4.17e-05	0.00127086	Unknown	Unknown	Unknown	Bacteria	Unknown	Unknown	Unknown	Unknown	Unknown	Unknown
2.26216	4.93359	1.68129	2.93441	0.00334178	0.0338035	Unknown	lsrB_1	Autoinducer 2-binding protein LsrB	Bacteria	Spirochaetes	Unknown	Unknown	Unknown	Unknown	Unknown
5.29803	6.14046	1.91302	3.20983	0.00132812	0.0176751	COG0050	tufA_7	Elongation factor Tu	Bacteria	Proteobacteria	Unknown	Unknown	Unknown	Unknown	Unknown
38.4858	-2.61381	0.927435	-2.81833	0.00482746	0.0434604	Unknown	Unknown	Unknown	Unknown	Unknown	Unknown	Unknown	Unknown	Unknown	Unknown
4.03715	5.75103	2.07206	2.77552	0.00551136	0.0475607	Unknown	Unknown	Unknown	Unknown	Unknown	Unknown	Unknown	Unknown	Unknown	Unknown
124.787	3.53662	1.14801	3.08064	0.00206556	0.0242101	Unknown	Unknown	Unknown	Unknown	Unknown	Unknown	Unknown	Unknown	Unknown	Unknown
15.5472	3.82194	0.968436	3.94651	7.93e-05	0.00210075	Unknown	Unknown	Unknown	Unknown	Unknown	Unknown	Unknown	Unknown	Unknown	Unknown
4.52705	5.92454	1.54776	3.82782	0.000129281	0.00306583	Unknown	Unknown	Unknown	Unknown	Unknown	Unknown	Unknown	Unknown	Unknown	Unknown
5.59326	3.9332	1.1506	3.41838	0.000629955	0.0102964	COG0191	fba_3	Fructose-bisphosphate aldolase	Eukaryota	Bacillariophyta	Unknown	Unknown	Unknown	Unknown	Unknown
15.9657	4.85501	1.37729	3.52505	0.000423402	0.00764797	Unknown	Unknown	hypothetical protein	Unknown	Unknown	Unknown	Unknown	Unknown	Unknown	Unknown
3.35724	2.27689	0.763978	2.98031	0.00287959	0.0305347	Unknown	Unknown	Unknown	Bacteria	Unknown	Unknown	Unknown	Unknown	Unknown	Unknown
4.30164	5.84443	1.87131	3.12318	0.00178907	0.0218479	Unknown	Unknown	Unknown	Unknown	Unknown	Unknown	Unknown	Unknown	Unknown	Unknown
36.78	3.88094	1.0076	3.85167	0.000117314	0.00284191	Unknown	Unknown	Unknown	Unknown	Unknown	Unknown	Unknown	Unknown	Unknown	Unknown
35.6634	6.98139	1.63283	4.27565	1.91e-05	0.0006784	Unknown	Unknown	Unknown	Unknown	Unknown	Unknown	Unknown	Unknown	Unknown	Unknown
2.92706	-3.04765	1.0746	-2.83607	0.00456721	0.0418727	Unknown	Unknown	Unknown	Bacteria	Unknown	Unknown	Unknown	Unknown	Unknown	Unknown
2.82294	-2.41755	0.721932	-3.34872	0.000811869	0.0123876	COG2182	cycB_1	Cyclodextrin-binding protein	Bacteria	Chloroflexi	Unknown	Unknown	Unknown	Unknown	Unknown
5.11942	-5.58612	1.66807	-3.34886	0.000811446	0.012382	Unknown	Unknown	Unknown	Bacteria	Unknown	Unknown	Unknown	Unknown	Unknown	Unknown
18.633	4.09416	1.06341	3.85004	0.000118097	0.00285624	Unknown	Unknown	Unknown	Bacteria	Bacteroidetes	Bacteroidia	Bacteroidales	Unknown	Unknown	Bacteroidales_bacterium
7.84546	-2.88992	1.00001	-2.88991	0.00385357	0.0372941	Unknown	Unknown	hypothetical protein	Eukaryota	Bacillariophyta	Unknown	Unknown	Unknown	Unknown	Unknown
10.0839	3.68582	0.869069	4.24111	2.22e-05	0.000768172	COG4451,COG1850	cbbS_4,cbbL1_3	Ribulose bisphosphate carboxylase small chain,Ribulose bisphosphate carboxylase large chain 1	Unknown	Unknown	Unknown	Unknown	Unknown	Unknown	Unknown
4.04571	3.76464	0.988445	3.80865	0.000139725	0.00325723	Unknown	Unknown	hypothetical protein	Unknown	Unknown	Unknown	Unknown	Unknown	Unknown	Unknown
2.20087	-4.36943	1.08594	-4.02366	5.73e-05	0.00162882	Unknown	Unknown	Unknown	Bacteria	Actinobacteria	Acidimicrobiia	Acidimicrobiales	Acidimicrobiaceae	Unknown	Acidimicrobiaceae_bacterium
55.3975	-4.08154	1.33189	-3.06446	0.00218063	0.0251547	Unknown	Unknown	Unknown	Unknown	Unknown	Unknown	Unknown	Unknown	Unknown	Unknown
13.1582	-4.26754	1.4205	-3.00426	0.00266226	0.0289253	Unknown	Unknown	hypothetical protein	Bacteria	Chloroflexi	Unknown	Unknown	Unknown	Unknown	Unknown
3.12687	-4.60361	1.3685	-3.36399	0.000768243	0.0118966	Unknown	Unknown	hypothetical protein	Bacteria	Acidobacteria	Unknown	Unknown	Unknown	Unknown	Acidobacteria_bacterium
6.1623	-5.85398	1.89385	-3.09104	0.00199454	0.0236067	Unknown	Unknown	hypothetical protein	Unknown	Unknown	Unknown	Unknown	Unknown	Unknown	Unknown
6.28605	-2.51768	0.768497	-3.27611	0.00105246	0.0149464	Unknown	Unknown	Unknown	Unknown	Unknown	Unknown	Unknown	Unknown	Unknown	Unknown
6.81926	-6.00013	1.70088	-3.52767	0.000419236	0.0075911	Unknown	Unknown	Unknown	Unknown	Unknown	Unknown	Unknown	Unknown	Unknown	Unknown
4.25965	3.57857	1.09731	3.26121	0.00110936	0.0155266	Unknown	aprA_2	Adenylylsulfate reductase subunit alpha	Bacteria	Proteobacteria	Deltaproteobacteria	Unknown	Unknown	Unknown	Unknown
7.97503	6.73353	1.85979	3.62059	0.000293932	0.00579342	Unknown	Unknown	Unknown	Unknown	Unknown	Unknown	Unknown	Unknown	Unknown	Unknown
7.42317	3.61766	1.3148	2.7515	0.00593228	0.04996	Unknown	Unknown	hypothetical protein	Unknown	Unknown	Unknown	Unknown	Unknown	Unknown	Unknown
309.31	10.5846	1.35	7.84045	4.49e-15	1.41e-12	Unknown	Unknown	hypothetical protein	Viruses	Unknown	Unknown	Unknown	Unknown	Unknown	Beihai_picorna-like_virus_5
2.73902	5.21189	1.3724	3.79765	0.000146073	0.00337426	Unknown	Unknown	hypothetical protein	Bacteria	Unknown	Unknown	Unknown	Unknown	Unknown	Unknown
2.31117	-3.06322	1.07261	-2.85586	0.00429209	0.0401348	Unknown	Unknown	Unknown	Bacteria	Proteobacteria	Unknown	Unknown	Unknown	Unknown	Unknown
805.961	-4.87239	0.812148	-5.99939	1.98e-09	2.51e-07	Unknown	Unknown	hypothetical protein	Viruses	Pisuviricota	Pisoniviricetes	Picornavirales	Unknown	Unknown	Picornavirales_N_OV_080
55.5671	-8.50096	1.33326	-6.37606	1.82e-10	2.88e-08	Unknown	Unknown	hypothetical protein	Viruses	Pisuviricota	Pisoniviricetes	Picornavirales	Unknown	Unknown	Unknown
3.16905	3.9723	1.14249	3.47688	0.000507291	0.00876129	Unknown	Unknown	hypothetical protein	Bacteria	Chloroflexi	Anaerolineae	Anaerolineales	Anaerolineaceae	Anaerolinea	Anaerolinea_sp.
13.4024	-5.07098	1.57911	-3.2113	0.00132138	0.0176091	Unknown	Unknown	hypothetical protein	Bacteria	Planctomycetes	Phycisphaerae	Phycisphaerales	Phycisphaeraceae	Unknown	Phycisphaeraceae_bacterium
3.34002	5.46397	1.85075	2.9523	0.00315419	0.0324983	COG2359	spoVS_1	Stage V sporulation protein S	Bacteria	Chloroflexi	Unknown	Unknown	Unknown	Unknown	Unknown
2.75208	-4.03828	1.21142	-3.33352	0.000857546	0.0128761	Unknown	Unknown	Unknown	Bacteria	Proteobacteria	Unknown	Unknown	Unknown	Unknown	Unknown
12.8629	-4.09299	0.874025	-4.68292	2.83e-06	0.000140528	Unknown	Unknown	hypothetical protein	Viruses	Unknown	Unknown	Unknown	Unknown	Unknown	Unknown
104.459	2.09348	0.465515	4.49712	6.89e-06	0.000292554	Unknown	Unknown	Unknown	Unknown	Unknown	Unknown	Unknown	Unknown	Unknown	Unknown
2.62251	-3.55603	0.969211	-3.669	0.000243502	0.00501948	COG1593	dctM_2	C4-dicarboxylate TRAP transporter large permease protein DctM	Bacteria	Unknown	Unknown	Unknown	Unknown	Unknown	Unknown
9.75052	4.03627	1.30561	3.09148	0.0019916	0.0235852	Unknown	Unknown	Unknown	Unknown	Unknown	Unknown	Unknown	Unknown	Unknown	Unknown
18.8362	-4.35432	1.41948	-3.06754	0.00215827	0.0249821	Unknown	Unknown	Unknown	Unknown	Unknown	Unknown	Unknown	Unknown	Unknown	Unknown
189.358	2.45708	0.557974	4.40358	1.06e-05	0.000420565	Unknown	Unknown	Unknown	Unknown	Unknown	Unknown	Unknown	Unknown	Unknown	Unknown
3.79764	-4.05291	0.855834	-4.73562	2.18e-06	0.000112952	Unknown	Unknown	IS200/IS605 family transposase IS891	Bacteria	Unknown	Unknown	Unknown	Unknown	Unknown	Unknown
4.62161	4.79975	1.41077	3.40221	0.000668431	0.0107553	Unknown	Unknown	hypothetical protein	Unknown	Unknown	Unknown	Unknown	Unknown	Unknown	Unknown
3.65485	1.72437	0.607194	2.83989	0.00451288	0.0415212	Unknown	Unknown	hypothetical protein	Bacteria	Chloroflexi	Unknown	Unknown	Unknown	Unknown	Chloroflexi_bacterium_RBG_13_50_10
8.28744	-6.27959	1.52526	-4.11705	3.84e-05	0.00118949	Unknown	Unknown	Unknown	Unknown	Unknown	Unknown	Unknown	Unknown	Unknown	Unknown
5.23788	-2.46752	0.731874	-3.37151	0.00074757	0.0116659	COG0735	fur_1	hypothetical protein,Ferric uptake regulation protein	Bacteria	Proteobacteria	Gammaproteobacteria	Unknown	Unknown	Unknown	Unknown
8.47049	-5.76418	2.04714	-2.81573	0.00486672	0.0437099	COG0643,COG0835,COG1158	cheA,cheW_1,rho_1	Chemotaxis protein CheA,Chemotaxis protein CheW,Transcription termination factor Rho	Bacteria	Proteobacteria	Gammaproteobacteria	Thiotrichales	Thiotrichaceae	Beggiatoa	Beggiatoa_sp._IS2
5.62324	-2.56535	0.930875	-2.75585	0.00585407	0.049515	Unknown	Unknown	hypothetical protein	Bacteria	Proteobacteria	Betaproteobacteria	Burkholderiales	Unknown	Unknown	Unknown
3.51277	-4.51241	1.38015	-3.2695	0.00107739	0.0152071	Unknown	Unknown	Unknown	Bacteria	Proteobacteria	Gammaproteobacteria	Thiotrichales	Thiotrichaceae	Achromatium	Achromatium_sp._WMS3
25.5067	-5.21424	1.22487	-4.25698	2.07e-05	0.000724896	Unknown	Unknown	hypothetical protein	Unknown	Unknown	Unknown	Unknown	Unknown	Unknown	Unknown
2.50461	-2.2722	0.821073	-2.76735	0.00565136	0.0483611	COG3808	hppA1_1	Putative K(+)-stimulated pyrophosphate-energized sodium pump	Eukaryota	Bacillariophyta	Bacillariophyceae	Naviculales	Unknown	Unknown	Unknown
267.903	2.54962	0.750134	3.39889	0.000676603	0.0108535	Unknown	Unknown	Unknown	Viruses	Unknown	Unknown	Unknown	Unknown	Unknown	Unknown
2.7549	-4.69565	1.08243	-4.33806	1.44e-05	0.000538073	Unknown	Unknown	Unknown	Bacteria	Unknown	Unknown	Unknown	Unknown	Unknown	Unknown
11.6168	2.01641	0.661695	3.04734	0.00230873	0.0261723	Unknown	Unknown	hypothetical protein	Bacteria	Proteobacteria	Deltaproteobacteria	Desulfobacterales	Desulfobacteraceae	Unknown	Unknown
2.92365	5.29163	1.80754	2.92753	0.00341671	0.0343056	Unknown	Unknown	hypothetical protein	Eukaryota	Ciliophora	Spirotrichea	Sporadotrichida	Oxytrichidae	Stylonychia	Stylonychia_lemnae
2.13643	-3.97247	1.42012	-2.79727	0.0051537	0.0454414	Unknown	fccA_1	Cytochrome subunit of sulfide dehydrogenase	Bacteria	Proteobacteria	Betaproteobacteria	Nitrosomonadales	Thiobacillaceae	Thiobacillus	Thiobacillus_sp.
7.75877	-4.30722	0.785414	-5.48402	4.16e-08	3.76e-06	Unknown	Unknown	hypothetical protein	Bacteria	Cyanobacteria	Unknown	Chroococcales	Unknown	Unknown	Unknown
3.7502	-5.13543	1.66283	-3.08837	0.00201257	0.0237569	Unknown	Unknown	Unknown	Unknown	Unknown	Unknown	Unknown	Unknown	Unknown	Unknown
8.78737	-6.10452	2.03891	-2.99401	0.00275334	0.02962	Unknown	Unknown	Unknown	Unknown	Unknown	Unknown	Unknown	Unknown	Unknown	Unknown
2.19915	-4.36696	1.44738	-3.01715	0.00255165	0.0280765	Unknown	Unknown	hypothetical protein	Bacteria	Proteobacteria	Unknown	Unknown	Unknown	Unknown	Unknown
20.325	8.08161	1.87004	4.32163	1.55e-05	0.000571905	Unknown	Unknown	Unknown	Unknown	Unknown	Unknown	Unknown	Unknown	Unknown	Unknown
9.99582	2.26049	0.557076	4.05777	4.95e-05	0.00145018	COG0747	dppA_1	Periplasmic dipeptide transport protein	Bacteria	Chloroflexi	Unknown	Unknown	Unknown	Unknown	Unknown
3.0642	3.49235	1.13974	3.06417	0.00218275	0.0251722	Unknown	Unknown	Unknown	Bacteria	Firmicutes	Unknown	Unknown	Unknown	Unknown	Firmicutes_bacterium
2.9139	-3.56414	1.11775	-3.18867	0.00142931	0.0186293	Unknown	Unknown	hypothetical protein	Bacteria	Proteobacteria	Unknown	Unknown	Unknown	Unknown	Unknown
27.0688	-7.98918	1.5594	-5.12322	3e-07	2.12e-05	Unknown	Unknown	Unknown	Unknown	Unknown	Unknown	Unknown	Unknown	Unknown	Unknown
4.84653	2.28676	0.710905	3.21669	0.00129679	0.0173715	Unknown	Unknown	hypothetical protein	Bacteria	Proteobacteria	Deltaproteobacteria	Unknown	Unknown	Unknown	Unknown
24.6165	-7.32915	1.14645	-6.39292	1.63e-10	2.61e-08	Unknown	Unknown	hypothetical protein	Viruses	Unknown	Unknown	Unknown	Unknown	Unknown	Unknown
5.17449	-5.6051	1.72215	-3.25472	0.00113505	0.0157797	Unknown	Unknown	Unknown	Bacteria	Chloroflexi	Unknown	Unknown	Unknown	Unknown	Unknown
744.535	9.16115	1.06505	8.60161	7.86e-18	3.19e-15	Unknown	Unknown	Unknown	Unknown	Unknown	Unknown	Unknown	Unknown	Unknown	Unknown
13.3375	5.10945	0.864389	5.91105	3.4e-09	4.07e-07	Unknown	Unknown	Unknown	Viruses	Unknown	Unknown	Unknown	Unknown	Unknown	Unknown
4.04979	2.56518	0.723055	3.5477	0.000388618	0.00716628	Unknown	Unknown	hypothetical protein	Archaea	Unknown	Unknown	Unknown	Unknown	Unknown	Unknown
2.58209	4.83691	1.73451	2.78862	0.00529324	0.0462688	Unknown	Unknown	hypothetical protein	Bacteria	Proteobacteria	Gammaproteobacteria	Unknown	Unknown	Unknown	Unknown
321.152	6.40947	0.669922	9.56749	1.1e-21	8.4e-19	Unknown	ssrA	transfer-messenger RNA%2C SsrA	Unknown	Unknown	Unknown	Unknown	Unknown	Unknown	Unknown
2.60415	5.12243	1.6412	3.12115	0.00180143	0.0219571	Unknown	Unknown	hypothetical protein	Bacteria	Spirochaetes	Spirochaetia	Spirochaetales	Unknown	Unknown	Unknown
10.9739	-3.78518	1.22627	-3.08675	0.00202359	0.0238492	Unknown	Unknown	hypothetical protein	Unknown	Unknown	Unknown	Unknown	Unknown	Unknown	Unknown
2.74449	4.68382	1.4672	3.19235	0.00141121	0.0184554	Unknown	Unknown	Unknown	Bacteria	Planctomycetes	Unknown	Unknown	Unknown	Unknown	Unknown
13.7805	22.775	2.41898	9.41513	4.72e-21	2.61e-18	Unknown	Unknown	hypothetical protein	Unknown	Unknown	Unknown	Unknown	Unknown	Unknown	Unknown
2.51833	3.55028	0.93977	3.77781	0.000158211	0.0035984	COG0221	ppa_1	Inorganic pyrophosphatase,hypothetical protein	Bacteria	Unknown	Unknown	Unknown	Unknown	Unknown	Unknown
12.9519	1.77311	0.458207	3.86967	0.000108984	0.0026818	Unknown	Unknown	Unknown	Bacteria	Unknown	Unknown	Unknown	Unknown	Unknown	Unknown
8.54015	-4.89651	1.52082	-3.21965	0.00128348	0.017238	Unknown	Unknown	hypothetical protein	Unknown	Unknown	Unknown	Unknown	Unknown	Unknown	Unknown
16.1058	-3.07336	0.885015	-3.47266	0.000515319	0.00886552	COG4294	uvsE	UV DNA damage endonuclease,hypothetical protein	Bacteria	Proteobacteria	Deltaproteobacteria	Unknown	Unknown	Unknown	Unknown
220.465	5.17351	1.07112	4.82999	1.37e-06	7.61e-05	COG0167,COG0674	htrA_1,preA_1,nifJ_1,pflB_1	Putative serine protease HtrA,hypothetical protein,NAD-dependent dihydropyrimidine dehydrogenase subunit PreA,Pyruvate-flavodoxin oxidoreductase,Formate acetyltransferase	Bacteria	Cyanobacteria	Unknown	Chroococcales	Unknown	Unknown	Unknown
3.68387	-5.10466	1.00512	-5.07868	3.8e-07	2.59e-05	Unknown	Unknown	hypothetical protein	Viruses	Unknown	Unknown	Unknown	Unknown	Unknown	Unknown
5.49967	-4.74162	1.07512	-4.41031	1.03e-05	0.000410291	COG2221	dsvA_1	Sulfite reductase%2C dissimilatory-type subunit alpha	Unknown	Unknown	Unknown	Unknown	Unknown	Unknown	Unknown
6.45494	-5.64038	1.31932	-4.27521	1.91e-05	0.000679522	Unknown	Unknown	Unknown	Viruses	Unknown	Unknown	Unknown	Unknown	Unknown	Unknown
2.70276	4.12485	1.27857	3.22614	0.00125471	0.0169729	Unknown	Unknown	hypothetical protein	Bacteria	Firmicutes	Unknown	Unknown	Unknown	Unknown	Firmicutes_bacterium
3.98638	-5.22914	1.85058	-2.82568	0.00471799	0.0428159	COG0776	hupB_1	DNA-binding protein HU-beta	Bacteria	Proteobacteria	Deltaproteobacteria	Unknown	Unknown	Unknown	Unknown
6.32633	-4.81094	0.8408	-5.72186	1.05e-08	1.13e-06	Unknown	Unknown	hypothetical protein,putative protein	Bacteria	Cyanobacteria	Unknown	Unknown	Unknown	Unknown	Unknown
18.7102	-3.23406	1.16728	-2.7706	0.00559535	0.0480373	Unknown	Unknown	hypothetical protein	Viruses	Unknown	Unknown	Unknown	Unknown	Unknown	Bremia_lactucae_associated_ssRNA_2
1865.75	5.74363	1.00039	5.7414	9.39e-09	1.01e-06	Unknown	Unknown	hypothetical protein	Unknown	Unknown	Unknown	Unknown	Unknown	Unknown	Unknown
3.08911	5.37958	1.47026	3.65893	0.000253271	0.00517388	Unknown	Unknown	Unknown	Unknown	Unknown	Unknown	Unknown	Unknown	Unknown	Unknown
32.3422	4.82037	1.57986	3.05113	0.0022798	0.025948	Unknown	Unknown	Unknown	Unknown	Unknown	Unknown	Unknown	Unknown	Unknown	Unknown
17.4937	23.1052	2.45072	9.42793	4.18e-21	2.36e-18	COG1278	cspA_2	putative cold shock protein A	Bacteria	Chloroflexi	Unknown	Unknown	Unknown	Unknown	Unknown
40.8649	-8.07027	0.977088	-8.25952	1.46e-16	5.32e-14	Unknown	Unknown	hypothetical protein	Unknown	Unknown	Unknown	Unknown	Unknown	Unknown	Unknown
183.628	3.19558	0.566848	5.63746	1.73e-08	1.72e-06	Unknown	Unknown	Unknown	Unknown	Unknown	Unknown	Unknown	Unknown	Unknown	Unknown
2.19464	-4.36034	1.52714	-2.85523	0.00430054	0.040184	Unknown	Unknown	Unknown	Bacteria	Cyanobacteria	Unknown	Synechococcales	Synechococcaceae	Synechococcus	Synechococcus_sp._FACHB-909
4.36776	-4.58462	1.4092	-3.25335	0.00114053	0.0158288	Unknown	Unknown	Unknown	Bacteria	Unknown	Unknown	Unknown	Unknown	Unknown	Unknown
2.79219	-4.71169	1.65906	-2.83998	0.00451159	0.0415109	Unknown	Unknown	hypothetical protein	Archaea	Candidatus_Lokiarchaeota	Unknown	Unknown	Unknown	Unknown	Candidatus_Lokiarchaeota_archaeon
10.1414	-6.57492	1.35556	-4.85034	1.23e-06	6.99e-05	Unknown	Unknown	Unknown	Unknown	Unknown	Unknown	Unknown	Unknown	Unknown	Unknown
2.68855	4.64169	1.5125	3.06889	0.00214854	0.0248981	Unknown	Unknown	hypothetical protein	Bacteria	Cyanobacteria	Unknown	Unknown	Unknown	Unknown	Unknown
3.70142	5.62713	1.79317	3.13809	0.00170055	0.0210931	Unknown	Unknown	hypothetical protein	Bacteria	Bacteroidetes	Bacteroidia	Bacteroidales	Bacteroidaceae	Bacteroides	Bacteroides_sp.
6.02847	3.33391	0.716461	4.65331	3.27e-06	0.000158544	Unknown	Unknown	hypothetical protein	Bacteria	Ignavibacteriae	Ignavibacteria	Ignavibacteriales	Ignavibacteriaceae	Unknown	Ignavibacteriaceae_bacterium*
235.397	7.53785	1.21508	6.20358	5.52e-10	7.93e-08	Unknown	Unknown	Unknown	Unknown	Unknown	Unknown	Unknown	Unknown	Unknown	Unknown
641.409	3.42266	0.611368	5.59836	2.16e-08	2.11e-06	Unknown	Unknown	Unknown	Unknown	Unknown	Unknown	Unknown	Unknown	Unknown	Unknown
3.24139	3.44259	1.16792	2.94761	0.00320237	0.0328319	Unknown	Unknown	hypothetical protein	Bacteria	Bacteroidetes	Flavobacteriia	Flavobacteriales	Flavobacteriaceae	Unknown	Unknown
7.77154	3.22965	0.679506	4.75294	2e-06	0.00010504	Unknown	Unknown	hypothetical protein	Bacteria	Candidatus_Eisenbacteria	Unknown	Unknown	Unknown	Unknown	Candidatus_Eisenbacteria_bacterium
7.92748	6.2307	1.25201	4.97656	6.47e-07	4.07e-05	Unknown	Unknown	Unknown	Unknown	Unknown	Unknown	Unknown	Unknown	Unknown	Unknown
3.42565	5.52617	1.30401	4.23784	2.26e-05	0.000776891	Unknown	Unknown	Unknown	Bacteria	Bacteroidetes	Unknown	Unknown	Unknown	Unknown	Bacteroidetes_bacterium
5.12497	5.12852	1.43933	3.56314	0.000366447	0.00685778	Unknown	Unknown	Unknown	Unknown	Unknown	Unknown	Unknown	Unknown	Unknown	Unknown
6.04863	-3.63956	1.12681	-3.22997	0.00123803	0.0168089	Unknown	Unknown	Unknown	Bacteria	Proteobacteria	Deltaproteobacteria	Unknown	Unknown	Unknown	Unknown
4.93611	4.46208	1.2095	3.6892	0.00022496	0.00471911	Unknown	Unknown	hypothetical protein	Bacteria	Ignavibacteriae	Unknown	Unknown	Unknown	Unknown	Unknown
8.59281	5.54234	1.20246	4.60917	4.04e-06	0.000189593	Unknown	Unknown	hypothetical protein	Archaea	Candidatus_Bathyarchaeota	Unknown	Unknown	Unknown	Unknown	Candidatus_Bathyarchaeota_archaeon
2.89389	5.28342	1.49172	3.54184	0.000397352	0.00728986	Unknown	Unknown	hypothetical protein	Bacteria	Unknown	Unknown	Unknown	Unknown	Unknown	Unknown
5.08327	6.07634	1.86123	3.26469	0.00109585	0.0153948	Unknown	Unknown	Unknown	Unknown	Unknown	Unknown	Unknown	Unknown	Unknown	Unknown
2.9151	3.99768	1.22516	3.26299	0.00110242	0.0154593	Unknown	Unknown	hypothetical protein	Bacteria	Proteobacteria	Gammaproteobacteria	Chromatiales	Chromatiaceae	Lamprocystis	Lamprocystis_purpurea
15.4205	-7.17736	1.82127	-3.94086	8.12e-05	0.00213887	Unknown	Unknown	hypothetical protein	Unknown	Unknown	Unknown	Unknown	Unknown	Unknown	Unknown
2.61939	-2.81725	0.835637	-3.37138	0.000747937	0.0116689	Unknown	hemN	hypothetical protein,Oxygen-independent coproporphyrinogen III oxidase	Bacteria	Bacteroidetes	Flavobacteriia	Flavobacteriales	Flavobacteriaceae	Unknown	Unknown
8.07178	-6.24525	1.88413	-3.31466	0.000917554	0.0135182	Unknown	Unknown	Unknown	Unknown	Unknown	Unknown	Unknown	Unknown	Unknown	Unknown
16.2628	-6.44508	1.25096	-5.15212	2.58e-07	1.85e-05	Unknown	Unknown	hypothetical protein	Bacteria	Unknown	Unknown	Unknown	Unknown	Unknown	Unknown
4.33564	5.86402	1.55308	3.77575	0.00015953	0.00362101	Unknown	Unknown	Unknown	Unknown	Unknown	Unknown	Unknown	Unknown	Unknown	Unknown
2.09287	-3.41639	0.93562	-3.65148	0.000260737	0.00528741	Unknown	Unknown	hypothetical protein	Bacteria	Bacteroidetes	Unknown	Unknown	Unknown	Unknown	Unknown
107.935	1.65224	0.58062	2.84565	0.00443203	0.041009	Unknown	Unknown	Unknown	Unknown	Unknown	Unknown	Unknown	Unknown	Unknown	Unknown
5.03083	-1.77682	0.53994	-3.29077	0.000999118	0.0144119	COG0462,COG1825	prs_1,ctc_1	Ribose-phosphate pyrophosphokinase,General stress protein CTC,hypothetical protein	Bacteria	Unknown	Unknown	Unknown	Unknown	Unknown	Unknown
3.40931	5.00965	1.51702	3.30229	0.000958988	0.0139795	Unknown	Unknown	hypothetical protein	Bacteria	Cyanobacteria	Unknown	Oscillatoriales	Oscillatoriaceae	Limnoraphis	Limnoraphis_robusta*
8.86668	6.88667	1.65771	4.15433	3.26e-05	0.00104484	Unknown	Unknown	Unknown	Unknown	Unknown	Unknown	Unknown	Unknown	Unknown	Unknown
3.14343	-4.87666	1.46024	-3.33964	0.000838867	0.0126842	Unknown	Unknown	Unknown	Bacteria	Proteobacteria	Gammaproteobacteria	Chromatiales	Chromatiaceae	Thiorhodococcus	Unknown
60.997	6.00689	0.931375	6.44949	1.12e-10	1.86e-08	Unknown	Unknown	hypothetical protein	Viruses	Unknown	Unknown	Unknown	Unknown	Unknown	Unknown
3.76447	-5.14497	1.70788	-3.01248	0.00259121	0.0283726	Unknown	Unknown	Unknown	Unknown	Unknown	Unknown	Unknown	Unknown	Unknown	Unknown
3.65935	-5.10467	1.677	-3.04393	0.00233512	0.0263903	Unknown	Unknown	Unknown	Bacteria	Unknown	Unknown	Unknown	Unknown	Unknown	Unknown
6.36115	3.29958	0.989675	3.33401	0.00085605	0.0128583	Unknown	Unknown	hypothetical protein	Bacteria	Unknown	Unknown	Unknown	Unknown	Unknown	Unknown
6.10431	-2.2372	0.783805	-2.85428	0.0043134	0.0402554	Unknown	Unknown	hypothetical protein	Archaea	Unknown	Unknown	Unknown	Unknown	Unknown	Unknown
3.80958	3.03522	0.988198	3.07147	0.00213006	0.0247503	COG2221	dsvB_1	Sulfite reductase%2C dissimilatory-type subunit beta	Bacteria	Unknown	Unknown	Unknown	Unknown	Unknown	Unknown
2.14004	-2.42947	0.786487	-3.08902	0.00200816	0.0237224	Unknown	Unknown	hypothetical protein	Bacteria	Proteobacteria	Deltaproteobacteria	Desulfobacterales	Unknown	Unknown	Unknown
3.64423	4.60964	1.40963	3.27011	0.00107505	0.015182	Unknown	Unknown	Unknown	Bacteria	Proteobacteria	Unknown	Unknown	Unknown	Unknown	Unknown
3.09571	4.39195	1.36312	3.22198	0.00127309	0.0171393	Unknown	Unknown	Unknown	Unknown	Unknown	Unknown	Unknown	Unknown	Unknown	Unknown
14.0351	6.56471	1.30477	5.03132	4.87e-07	3.2e-05	Unknown	Unknown	hypothetical protein	Unknown	Unknown	Unknown	Unknown	Unknown	Unknown	Unknown
681.856	1.55686	0.353117	4.4089	1.04e-05	0.000412396	Unknown	Unknown	Unknown	Unknown	Unknown	Unknown	Unknown	Unknown	Unknown	Unknown
26.9074	6.89883	1.85562	3.7178	0.000200965	0.00432418	Unknown	Unknown	Unknown	Unknown	Unknown	Unknown	Unknown	Unknown	Unknown	Unknown
2.2759	4.38807	1.18043	3.71735	0.00020132	0.00433001	Unknown	Unknown	hypothetical protein	Bacteria	Unknown	Unknown	Unknown	Unknown	Unknown	Unknown
4.06957	5.23845	1.38074	3.79395	0.000148268	0.00341474	Unknown	Unknown	Unknown	Unknown	Unknown	Unknown	Unknown	Unknown	Unknown	Unknown
11.5127	-3.0228	1.00559	-3.006	0.00264707	0.0287982	Unknown	Unknown	Unknown	Unknown	Unknown	Unknown	Unknown	Unknown	Unknown	Unknown
16.3761	3.02604	1.07878	2.80506	0.00503075	0.0447119	Unknown	Unknown	hypothetical protein	Viruses	Unknown	Unknown	Unknown	Unknown	Unknown	Unknown
2.18732	4.84088	1.71609	2.82088	0.00478926	0.0432258	Unknown	Unknown	hypothetical protein	Bacteria	Planctomycetes	Unknown	Unknown	Unknown	Unknown	Unknown
3.99734	5.72724	1.08324	5.28715	1.24e-07	9.91e-06	Unknown	Unknown	hypothetical protein	Viruses	Pisuviricota	Pisoniviricetes	Picornavirales	Unknown	Unknown	Picornavirales_sp.
49.107	6.12271	1.04631	5.85174	4.86e-09	5.62e-07	Unknown	Unknown	hypothetical protein	Viruses	Pisuviricota	Pisoniviricetes	Picornavirales	Unknown	Unknown	Picornavirales_sp.
5.50036	-5.6905	1.90047	-2.99426	0.00275114	0.0296021	Unknown	Unknown	Unknown	Unknown	Unknown	Unknown	Unknown	Unknown	Unknown	Unknown
14.5055	-7.08932	1.9603	-3.61645	0.000298667	0.00586322	Unknown	Unknown	hypothetical protein	Unknown	Unknown	Unknown	Unknown	Unknown	Unknown	Unknown
3.7801	4.89061	1.49207	3.27774	0.00104642	0.0148908	Unknown	Unknown	Unknown	Unknown	Unknown	Unknown	Unknown	Unknown	Unknown	Unknown
13.8222	-5.61315	0.819313	-6.85104	7.33e-12	1.5e-09	Unknown	Unknown	Unknown	Bacteria	Cyanobacteria	Unknown	Chroococcales	Unknown	Unknown	Unknown
17.7626	5.84808	0.861225	6.79042	1.12e-11	2.22e-09	Unknown	Unknown	hypothetical protein	Bacteria	Proteobacteria	Gammaproteobacteria	Unknown	Unknown	Unknown	Unknown
8.71666	-6.35352	1.25672	-5.05566	4.29e-07	2.87e-05	Unknown	Unknown	Unknown	Unknown	Unknown	Unknown	Unknown	Unknown	Unknown	Unknown
3.33584	3.85232	1.14429	3.36655	0.000761141	0.0118187	Unknown	Unknown	hypothetical protein	Viruses	Unknown	Unknown	Unknown	Unknown	Unknown	Unknown
7.79158	6.68721	2.1396	3.12545	0.00177531	0.0217424	COG0071	hspA_3	Spore protein SP21	Bacteria	Proteobacteria	Deltaproteobacteria	Unknown	Unknown	Unknown	Unknown
3.68259	-5.11147	1.64941	-3.09897	0.00194197	0.0231617	Unknown	Unknown	Unknown	Bacteria	Unknown	Unknown	Unknown	Unknown	Unknown	Unknown
2.26101	-4.0821	1.42702	-2.86058	0.00422864	0.0397415	Unknown	Unknown	Unknown	Viruses	Unknown	Unknown	Unknown	Unknown	Unknown	Unknown
14.5269	-2.18608	0.694835	-3.14619	0.00165415	0.0206929	Unknown	Unknown	Unknown	Unknown	Unknown	Unknown	Unknown	Unknown	Unknown	Unknown
3.20668	-2.15899	0.725963	-2.97397	0.00293977	0.0309836	Unknown	Unknown	hypothetical protein	Bacteria	Tenericutes	Unknown	Unknown	Unknown	Unknown	Tenericutes_bacterium_HGW-Tenericutes-3
15.9748	-2.34186	0.647316	-3.6178	0.000297123	0.00584111	Unknown	Unknown	hypothetical protein	Bacteria	Unknown	Unknown	Unknown	Unknown	Unknown	Unknown
190.998	3.2229	0.86105	3.74299	0.000181843	0.00400191	Unknown	Unknown	Unknown	Unknown	Unknown	Unknown	Unknown	Unknown	Unknown	Unknown
6.88192	-3.78874	1.2511	-3.02831	0.00245922	0.0273778	Unknown	Unknown	Unknown	Bacteria	Unknown	Unknown	Unknown	Unknown	Unknown	Unknown
16.9941	-3.7207	0.798987	-4.65677	3.21e-06	0.000156391	COG0480	fusA_1	Elongation factor G	Bacteria	Unknown	Unknown	Unknown	Unknown	Unknown	Unknown
372.481	-6.91274	1.24646	-5.5459	2.92e-08	2.75e-06	Unknown	Unknown	Unknown	Viruses	Pisuviricota	Pisoniviricetes	Picornavirales	Unknown	Unknown	Barns_Ness_breadcrumb_sponge_aquatic_picorna-like_virus_2
5.89729	6.30282	1.34599	4.68265	2.83e-06	0.000140666	Unknown	Unknown	hypothetical protein	Unknown	Unknown	Unknown	Unknown	Unknown	Unknown	Unknown
9.88967	-1.68845	0.51215	-3.2968	0.000977945	0.0141913	Unknown	Unknown	Unknown	Bacteria	Unknown	Unknown	Unknown	Unknown	Unknown	Unknown
18.4437	-2.49902	0.769977	-3.24558	0.00117211	0.0161536	Unknown	Unknown	Unknown	Viruses	Pisuviricota	Pisoniviricetes	Picornavirales	Iflaviridae	Unknown	Solenopsis_invicta_virus_11
18.0221	-7.40376	1.38165	-5.35865	8.38e-08	7e-06	Unknown	Unknown	hypothetical protein	Unknown	Unknown	Unknown	Unknown	Unknown	Unknown	Unknown
5.99889	-4.67321	1.3052	-3.58046	0.000342986	0.00651946	Unknown	Unknown	Unknown	Eukaryota	Bacillariophyta	Unknown	Unknown	Unknown	Unknown	Unknown
2.42823	4.45636	1.5242	2.92373	0.00345866	0.0346005	Unknown	Unknown	Unknown	Bacteria	Proteobacteria	Gammaproteobacteria	Chromatiales	Chromatiaceae	Allochromatium	Allochromatium_humboldtianum
6.54603	6.4486	2.06482	3.12307	0.00178973	0.0218512	Unknown	Unknown	Unknown	Unknown	Unknown	Unknown	Unknown	Unknown	Unknown	Unknown
279.183	4.79479	0.783531	6.11946	9.39e-10	1.28e-07	Unknown	Unknown	hypothetical protein	Viruses	Unknown	Unknown	Unknown	Unknown	Unknown	Beihai_sipunculid_worm_virus_1
53.4293	-4.79369	1.17723	-4.07202	4.66e-05	0.00138367	Unknown	Unknown	Unknown	Unknown	Unknown	Unknown	Unknown	Unknown	Unknown	Unknown
43.1857	6.31629	1.67067	3.78071	0.000156384	0.00356474	Unknown	Unknown	Unknown	Unknown	Unknown	Unknown	Unknown	Unknown	Unknown	Unknown
7.53211	-3.71239	1.33339	-2.78418	0.00536626	0.046718	Unknown	Unknown	Unknown	Bacteria	Unknown	Unknown	Unknown	Unknown	Unknown	Unknown
5.12269	-3.36532	0.843529	-3.98958	6.62e-05	0.00182501	Unknown	Unknown	Unknown	Bacteria	Proteobacteria	Deltaproteobacteria	Unknown	Unknown	Unknown	Unknown
3.19005	-4.90036	1.55867	-3.14393	0.00166695	0.0208047	Unknown	Unknown	Unknown	Bacteria	Bacteroidetes	Unknown	Unknown	Unknown	Unknown	Unknown
4.51285	3.85797	0.984089	3.92035	8.84e-05	0.00227938	Unknown	Unknown	hypothetical protein	Bacteria	Proteobacteria	Deltaproteobacteria	Unknown	Unknown	Unknown	Unknown
2.53345	5.08356	1.79565	2.83104	0.00463974	0.0423397	Unknown	Unknown	Unknown	Unknown	Unknown	Unknown	Unknown	Unknown	Unknown	Unknown
160.158	2.53246	0.602463	4.20351	2.63e-05	0.000879141	Unknown	Unknown	Unknown	Unknown	Unknown	Unknown	Unknown	Unknown	Unknown	Unknown
45.68	2.68514	0.902173	2.9763	0.00291752	0.0308171	Unknown	Unknown	hypothetical protein	Unknown	Unknown	Unknown	Unknown	Unknown	Unknown	Unknown
4.54376	-5.4133	1.8725	-2.89095	0.00384074	0.0372131	Unknown	Unknown	Unknown	Bacteria	Proteobacteria	Deltaproteobacteria	Unknown	Unknown	Unknown	Deltaproteobacteria_bacterium
15.0447	-23.3664	2.45842	-9.50464	2.01e-21	1.31e-18	Unknown	Unknown	Unknown	Unknown	Unknown	Unknown	Unknown	Unknown	Unknown	Unknown
4.60275	-2.38611	0.817862	-2.9175	0.00352846	0.035097	Unknown	Unknown	hypothetical protein	Bacteria	Proteobacteria	Gammaproteobacteria	Chromatiales	Chromatiaceae	Thiocapsa	Thiocapsa_roseopersicina
6.41617	-3.50607	1.12107	-3.12742	0.00176345	0.0216453	Unknown	Unknown	Unknown	Bacteria	Unknown	Unknown	Unknown	Unknown	Unknown	Unknown
3.96242	3.17007	0.772254	4.10495	4.04e-05	0.00124005	Unknown	Unknown	hypothetical protein	Viruses	Unknown	Unknown	Unknown	Unknown	Unknown	Unknown
2.74174	-4.68799	1.68948	-2.77482	0.00552323	0.047632	COG0590	tadA_1	tRNA-specific adenosine deaminase,tRNA-Ser(cga),tRNA-Ser(gga)	Unknown	Unknown	Unknown	Unknown	Unknown	Unknown	Unknown
12.3698	2.35628	0.726885	3.24161	0.00118855	0.016317	Unknown	Unknown	hypothetical protein	Bacteria	Unknown	Unknown	Unknown	Unknown	Unknown	Unknown
4.51614	-3.68684	1.24301	-2.96605	0.00301651	0.031523	Unknown	Unknown	hypothetical protein	Bacteria	Proteobacteria	Unknown	Unknown	Unknown	Unknown	Unknown
6.55339	1.28425	0.423789	3.03039	0.00244238	0.0272422	Unknown	Unknown	Unknown	Bacteria	Proteobacteria	Deltaproteobacteria	Desulfobacterales	Unknown	Unknown	Unknown
8.25462	5.50044	1.18996	4.62237	3.79e-06	0.00017991	Unknown	Unknown	Unknown	Viruses	Unknown	Unknown	Unknown	Unknown	Unknown	Marine_RNA_virus_PAL438
12.4288	7.36771	2.41347	3.05274	0.0022676	0.0258517	Unknown	Unknown	Unknown	Unknown	Unknown	Unknown	Unknown	Unknown	Unknown	Unknown
8.0405	-1.87203	0.608444	-3.07676	0.00209267	0.0244374	Unknown	Unknown	Unknown	Bacteria	Proteobacteria	Deltaproteobacteria	Unknown	Unknown	Unknown	Unknown
8.73661	3.54452	1.02079	3.47233	0.000515959	0.00887323	Unknown	Unknown	hypothetical protein	Unknown	Unknown	Unknown	Unknown	Unknown	Unknown	Unknown
32.2276	2.52325	0.686187	3.6772	0.000235805	0.00489776	Unknown	ssrA	transfer-messenger RNA%2C SsrA	Unknown	Unknown	Unknown	Unknown	Unknown	Unknown	Unknown
10.1594	5.80422	1.6864	3.44179	0.000577881	0.00965145	Unknown	Unknown	Unknown	Unknown	Unknown	Unknown	Unknown	Unknown	Unknown	Unknown
61.5271	-5.44476	0.966385	-5.63415	1.76e-08	1.75e-06	Unknown	Unknown	hypothetical protein	Unknown	Unknown	Unknown	Unknown	Unknown	Unknown	Unknown
35.7836	6.31678	1.80656	3.49658	0.000471269	0.00829494	Unknown	Unknown	Unknown	Unknown	Unknown	Unknown	Unknown	Unknown	Unknown	Unknown
9.90046	-5.9908	2.07056	-2.89332	0.00381192	0.0370177	COG0019	lysA_1	hypothetical protein,Diaminopimelate decarboxylase	Bacteria	Proteobacteria	Gammaproteobacteria	Thiotrichales	Thiotrichaceae	Beggiatoa	Beggiatoa_sp._IS2
4.90519	3.23574	0.876786	3.69045	0.000223855	0.00470297	COG0186	rpsQ_2	hypothetical protein,30S ribosomal protein S17	Bacteria	Unknown	Unknown	Unknown	Unknown	Unknown	Unknown
7.43872	6.37354	1.09686	5.8107	6.22e-09	7.01e-07	Unknown	Unknown	hypothetical protein	Viruses	Pisuviricota	Pisoniviricetes	Picornavirales	Unknown	Unknown	Picornavirales_sp.
4.10488	2.22937	0.743494	2.9985	0.00271308	0.0293136	Unknown	Unknown	Unknown	Bacteria	Cyanobacteria	Unknown	Unknown	Unknown	Unknown	Unknown
6.2605	5.86873	1.24133	4.72776	2.27e-06	0.000116771	Unknown	Unknown	Unknown	Viruses	Pisuviricota	Pisoniviricetes	Picornavirales	Unknown	Unknown	Unknown
3.40451	5.24549	1.41177	3.71554	0.000202768	0.00435226	Unknown	Unknown	hypothetical protein	Unknown	Unknown	Unknown	Unknown	Unknown	Unknown	Unknown
17.4197	-2.20563	0.460408	-4.79059	1.66e-06	8.97e-05	Unknown	Unknown	hypothetical protein	Bacteria	Unknown	Unknown	Unknown	Unknown	Unknown	Unknown
113.653	4.95697	1.20736	4.10562	4.03e-05	0.00123753	Unknown	Unknown	Unknown	Unknown	Unknown	Unknown	Unknown	Unknown	Unknown	Unknown
4.0577	-3.72199	1.23374	-3.01683	0.00255429	0.028094	COG0224	atpG_1	ATP synthase gamma chain	Bacteria	Unknown	Unknown	Unknown	Unknown	Unknown	Unknown
2.50164	-3.16684	0.804505	-3.93638	8.27e-05	0.00216838	Unknown	rpsG_1	30S ribosomal protein S7,hypothetical protein	Bacteria	Unknown	Unknown	Unknown	Unknown	Unknown	Unknown
18.5356	-3.80518	0.921897	-4.12756	3.67e-05	0.00114862	Unknown	Unknown	Unknown	Unknown	Unknown	Unknown	Unknown	Unknown	Unknown	Unknown
2.17901	3.05542	1.10258	2.77116	0.00558563	0.0479788	Unknown	Unknown	Unknown	Bacteria	Chloroflexi	Unknown	Unknown	Unknown	Unknown	Chloroflexi_bacterium
3.97956	3.50464	0.956689	3.6633	0.000248984	0.00510365	COG0459	groL_2	60 kDa chaperonin	Unknown	Unknown	Unknown	Unknown	Unknown	Unknown	Unknown
2.50052	-2.98278	0.985142	-3.02777	0.00246364	0.0274112	Unknown	Unknown	hypothetical protein	Bacteria	Bacteroidetes	Saprospiria	Saprospirales	Haliscomenobacteraceae	Phaeodactylibacter	Phaeodactylibacter_xiamenensis
729.858	8.98011	1.25627	7.14821	8.79e-13	2.09e-10	COG1514	thpR_1	hypothetical protein,RNA 2'%2C3'-cyclic phosphodiesterase	Bacteria	Proteobacteria	Hydrogenophilalia	Hydrogenophilales	Unknown	Unknown	Hydrogenophilales_bacterium_28-61-23
5.00584	-1.72024	0.584543	-2.94288	0.00325174	0.0331719	COG0683	braC_1	Leucine-%2C isoleucine-%2C valine-%2C threonine-%2C and alanine-binding protein	Bacteria	Proteobacteria	Deltaproteobacteria	Desulfobacterales	Desulfobacteraceae	Unknown	Unknown
47.4139	-3.47711	0.933918	-3.72314	0.000196757	0.00425443	Unknown	Unknown	hypothetical protein	Bacteria	Actinobacteria	Actinobacteria	Unknown	Unknown	Unknown	Unknown
37.9649	3.51339	0.963406	3.64684	0.000265481	0.00536385	Unknown	Unknown	hypothetical protein	Unknown	Unknown	Unknown	Unknown	Unknown	Unknown	Unknown
13.8533	6.06394	1.05883	5.727	1.02e-08	1.09e-06	Unknown	Unknown	hypothetical protein	Viruses	Unknown	Unknown	Unknown	Unknown	Unknown	Unknown
6.99691	-5.14455	1.65882	-3.10133	0.00192655	0.0230293	Unknown	rlpA_1	Endolytic peptidoglycan transglycosylase RlpA	Bacteria	Proteobacteria	Gammaproteobacteria	Thiotrichales	Thiotrichaceae	Achromatium	Achromatium_sp._WMS2
7.54904	-3.28823	0.968073	-3.39668	0.000682091	0.0109208	Unknown	Unknown	hypothetical protein	Bacteria	Proteobacteria	Unknown	Unknown	Unknown	Unknown	Unknown
2.62676	-4.62608	1.62791	-2.84173	0.00448692	0.041354	Unknown	Unknown	Unknown	Unknown	Unknown	Unknown	Unknown	Unknown	Unknown	Unknown
35.5369	4.09511	0.965271	4.24245	2.21e-05	0.000764522	Unknown	Unknown	Unknown	Unknown	Unknown	Unknown	Unknown	Unknown	Unknown	Unknown
21.0386	5.88851	1.63013	3.6123	0.000303489	0.00593529	Unknown	Unknown	Unknown	Unknown	Unknown	Unknown	Unknown	Unknown	Unknown	Unknown
40.2066	3.54907	1.02301	3.46924	0.000521941	0.00894983	Unknown	Unknown	Unknown	Unknown	Unknown	Unknown	Unknown	Unknown	Unknown	Unknown
86.2711	10.1655	1.11708	9.10009	9.03e-20	4.23e-17	Unknown	Unknown	Unknown	Unknown	Unknown	Unknown	Unknown	Unknown	Unknown	Unknown
2.97489	5.29039	1.89535	2.79125	0.00525045	0.04602	Unknown	Unknown	Unknown	Bacteria	Proteobacteria	Alphaproteobacteria	Rhizobiales	Unknown	Unknown	Unknown
18.3311	-4.34862	0.639304	-6.80211	1.03e-11	2.07e-09	Unknown	Unknown	hypothetical protein	Viruses	Unknown	Unknown	Unknown	Unknown	Unknown	Unknown
2.36845	4.46339	1.375	3.24611	0.00116993	0.0161309	COG0450	ahpC_1	Alkyl hydroperoxide reductase C	Bacteria	Proteobacteria	Epsilonproteobacteria	Unknown	Unknown	Unknown	Unknown
23.5552	2.7356	0.725478	3.77075	0.000162755	0.00367627	Unknown	Unknown	Unknown	Unknown	Unknown	Unknown	Unknown	Unknown	Unknown	Unknown
24.634	-5.87126	1.13415	-5.1768	2.26e-07	1.65e-05	Unknown	Unknown	hypothetical protein	Bacteria	Unknown	Unknown	Unknown	Unknown	Unknown	Unknown
2.4557	5.04314	1.82952	2.75653	0.00584186	0.0494415	Unknown	Unknown	hypothetical protein	Bacteria	Firmicutes	Bacilli	Bacillales	Paenibacillaceae	Cohnella	Cohnella_sp._MFER-1
2.27621	4.91918	1.63042	3.01713	0.00255179	0.0280765	Unknown	Unknown	Unknown	Bacteria	Proteobacteria	Unknown	Unknown	Unknown	Unknown	Unknown
7.98601	6.73443	2.3654	2.84705	0.00441259	0.0408864	Unknown	Unknown	hypothetical protein	Archaea	Candidatus_Bathyarchaeota	Unknown	Unknown	Unknown	Unknown	Candidatus_Bathyarchaeota_archaeon
2.38474	5.00905	1.60304	3.12471	0.0017798	0.0217842	Unknown	Unknown	Unknown	Unknown	Unknown	Unknown	Unknown	Unknown	Unknown	Unknown
47.6113	-4.3938	1.12052	-3.9212	8.81e-05	0.00227347	Unknown	Unknown	hypothetical protein	Unknown	Unknown	Unknown	Unknown	Unknown	Unknown	Unknown
3.25884	-4.92671	1.66717	-2.95514	0.00312526	0.0322897	Unknown	Unknown	Unknown	Unknown	Unknown	Unknown	Unknown	Unknown	Unknown	Unknown
23.2263	7.54841	1.68739	4.47342	7.7e-06	0.000321131	Unknown	Unknown	hypothetical protein	Unknown	Unknown	Unknown	Unknown	Unknown	Unknown	Unknown
43.6634	5.83262	1.86442	3.12838	0.00175772	0.0215998	Unknown	Unknown	Unknown	Unknown	Unknown	Unknown	Unknown	Unknown	Unknown	Unknown
3.2501	-4.93262	1.65046	-2.98863	0.00280231	0.0299795	Unknown	Unknown	Unknown	Unknown	Unknown	Unknown	Unknown	Unknown	Unknown	Unknown
286.987	8.38579	1.43242	5.85427	4.79e-09	5.55e-07	Unknown	Unknown	Unknown	Unknown	Unknown	Unknown	Unknown	Unknown	Unknown	Unknown
44.2775	-3.33197	1.07426	-3.10163	0.00192461	0.0230128	COG0776	hupB_6	DNA-binding protein HU-beta	Bacteria	Unknown	Unknown	Unknown	Unknown	Unknown	Unknown
19.9405	-6.63136	2.00587	-3.30598	0.000946446	0.0138438	Unknown	Unknown	Unknown	Bacteria	Proteobacteria	Gammaproteobacteria	Unknown	Unknown	Unknown	Unknown
23.3361	8.27459	1.4374	5.75663	8.58e-09	9.36e-07	Unknown	Unknown	Unknown	Unknown	Unknown	Unknown	Unknown	Unknown	Unknown	Unknown
9.47853	-5.8147	1.02881	-5.65186	1.59e-08	1.6e-06	Unknown	Unknown	hypothetical protein	Unknown	Unknown	Unknown	Unknown	Unknown	Unknown	Unknown
15.6143	4.21373	1.25171	3.36638	0.000761607	0.011824	COG2165	xcpT_2	Type II secretion system protein G	Bacteria	Elusimicrobia	Unknown	Unknown	Unknown	Unknown	Unknown
37.4751	8.2369	0.991209	8.30995	9.57e-17	3.55e-14	Unknown	Unknown	Unknown	Unknown	Unknown	Unknown	Unknown	Unknown	Unknown	Unknown
64.0446	-4.57078	1.00095	-4.56644	4.96e-06	0.000224283	Unknown	Unknown	Unknown	Unknown	Unknown	Unknown	Unknown	Unknown	Unknown	Unknown
25.346	5.30614	1.07145	4.95231	7.33e-07	4.52e-05	Unknown	Unknown	tRNA-Ser(gct)	Unknown	Unknown	Unknown	Unknown	Unknown	Unknown	Unknown
41.343	7.01478	1.74892	4.01091	6.05e-05	0.0016974	Unknown	Unknown	hypothetical protein	Bacteria	Cyanobacteria	Unknown	Chroococcales	Chroococcaceae	Geminocystis	Geminocystis_sp._NIES-3709
3.55406	3.65587	1.28985	2.83434	0.00459199	0.0420276	Unknown	Unknown	Unknown	Bacteria	Calditrichaeota	Unknown	Unknown	Unknown	Unknown	Calditrichaeota_bacterium*
2.17418	-3.45558	1.20842	-2.85957	0.00424211	0.0398204	Unknown	Unknown	Unknown	Bacteria	Unknown	Unknown	Unknown	Unknown	Unknown	Unknown
10.2056	4.33294	1.06468	4.06971	4.71e-05	0.00139404	Unknown	Unknown	hypothetical protein	Unknown	Unknown	Unknown	Unknown	Unknown	Unknown	Unknown
2.72406	3.52757	1.04673	3.37009	0.000751445	0.011711	Unknown	Unknown	Unknown	Bacteria	Proteobacteria	Deltaproteobacteria	Unknown	Unknown	Unknown	Unknown
3.64317	5.60554	1.80476	3.10597	0.00189655	0.0227857	Unknown	Unknown	Unknown	Archaea	Candidatus_Bathyarchaeota	Unknown	Unknown	Unknown	Unknown	Candidatus_Bathyarchaeota_archaeon
15.8961	2.42089	0.723523	3.34598	0.000819918	0.012471	Unknown	Unknown	Unknown	Unknown	Unknown	Unknown	Unknown	Unknown	Unknown	Unknown
3.76424	-5.14355	1.67742	-3.06634	0.00216694	0.0250418	Unknown	Unknown	Unknown	Bacteria	Unknown	Unknown	Unknown	Unknown	Unknown	Unknown
2.9644	-4.80574	1.04389	-4.60369	4.15e-06	0.000193884	Unknown	Unknown	hypothetical protein	Bacteria	Cyanobacteria	Unknown	Unknown	Unknown	Unknown	Unknown
7.61853	-5.89749	2.03729	-2.89477	0.00379432	0.036898	COG0314	moaE	Molybdopterin synthase catalytic subunit,hypothetical protein	Bacteria	Proteobacteria	Gammaproteobacteria	Unknown	Unknown	Unknown	Unknown
3.1667	-4.23177	1.47051	-2.87776	0.00400507	0.0382952	Unknown	metK_1	S-adenosylmethionine synthase	Bacteria	Cyanobacteria	Unknown	Oscillatoriales	Unknown	Unknown	Unknown
2.23638	3.81864	1.15629	3.3025	0.000958259	0.0139724	COG0102	rplM_3	50S ribosomal protein L13	Bacteria	Proteobacteria	Unknown	Unknown	Unknown	Unknown	Unknown
8.71168	-6.35187	1.27916	-4.96566	6.85e-07	4.26e-05	Unknown	Unknown	Unknown	Unknown	Unknown	Unknown	Unknown	Unknown	Unknown	Unknown
191.86	-1.92114	0.614093	-3.12842	0.00175747	0.0215984	Unknown	Unknown	Unknown	Unknown	Unknown	Unknown	Unknown	Unknown	Unknown	Unknown
15.013	2.65317	0.920532	2.88221	0.00394892	0.0379263	Unknown	Unknown	hypothetical protein	Bacteria	Chloroflexi	Unknown	Unknown	Unknown	Unknown	Unknown
8.09045	-6.24681	1.78449	-3.50061	0.000464187	0.00819993	Unknown	Unknown	Unknown	Unknown	Unknown	Unknown	Unknown	Unknown	Unknown	Unknown
2.60249	-4.31632	0.85318	-5.0591	4.21e-07	2.83e-05	Unknown	Unknown	hypothetical protein	Bacteria	Proteobacteria	Gammaproteobacteria	Unknown	Unknown	Unknown	Unknown
4.15116	2.97779	0.92857	3.20685	0.00134196	0.0177983	COG1344	hag_3	Flagellin,hypothetical protein	Bacteria	Proteobacteria	Unknown	Unknown	Unknown	Unknown	Unknown
4.91893	-3.09644	1.03976	-2.97803	0.00290103	0.030692	Unknown	Unknown	Unknown	Unknown	Unknown	Unknown	Unknown	Unknown	Unknown	Unknown
23.3118	5.37928	1.41836	3.79262	0.000149069	0.00343096	Unknown	Unknown	Unknown	Unknown	Unknown	Unknown	Unknown	Unknown	Unknown	Unknown
14.9666	5.45076	1.08872	5.00657	5.54e-07	3.57e-05	COG3360	secE2_2	Calcium dodecin	Bacteria	Proteobacteria	Deltaproteobacteria	Unknown	Unknown	Unknown	Unknown
10.586	-6.63446	1.95827	-3.38791	0.000704266	0.0111756	Unknown	Unknown	Unknown	Unknown	Unknown	Unknown	Unknown	Unknown	Unknown	Unknown
4.63392	5.95187	1.45353	4.09476	4.23e-05	0.00128406	COG1592	rbr_2	hypothetical protein,Rubrerythrin	Bacteria	Proteobacteria	Gammaproteobacteria	Unknown	Unknown	Unknown	Unknown
3.79456	5.67596	1.24423	4.56181	5.07e-06	0.000228189	Unknown	Unknown	hypothetical protein	Bacteria	Unknown	Unknown	Unknown	Unknown	Unknown	Unknown
34.7223	2.951	0.517748	5.69967	1.2e-08	1.25e-06	Unknown	Unknown	hypothetical protein	Unknown	Unknown	Unknown	Unknown	Unknown	Unknown	Unknown
32.6209	23.7778	2.5079	9.48116	2.51e-21	1.57e-18	Unknown	Unknown	Unknown	Unknown	Unknown	Unknown	Unknown	Unknown	Unknown	Unknown
16.8456	9.18895	2.05743	4.46622	7.96e-06	0.000330102	Unknown	Unknown	hypothetical protein	Bacteria	Cyanobacteria	Unknown	Synechococcales	Pseudanabaenaceae	Pseudanabaena	Unknown
2.80108	4.48426	1.07609	4.16718	3.08e-05	0.000997841	COG1024	fadN_1	putative 3-hydroxyacyl-CoA dehydrogenase,hypothetical protein	Bacteria	Unknown	Unknown	Unknown	Unknown	Unknown	Unknown
74.9922	-3.93437	1.2015	-3.27455	0.00105829	0.0150076	Unknown	Unknown	hypothetical protein	Bacteria	Spirochaetes	Unknown	Unknown	Unknown	Unknown	Unknown
20.4214	-5.07093	1.42703	-3.5535	0.000380147	0.0070548	Unknown	Unknown	hypothetical protein	Unknown	Unknown	Unknown	Unknown	Unknown	Unknown	Unknown
4.68971	3.31982	0.62993	5.27015	1.36e-07	1.07e-05	COG0086,COG0480	rpoC_1,rpsL_1,rpsG_2,fusA_2	DNA-directed RNA polymerase subunit beta',30S ribosomal protein S12,30S ribosomal protein S7,Elongation factor G	Bacteria	Unknown	Unknown	Unknown	Unknown	Unknown	candidate_division_KSB1_bacterium
2.67772	5.14841	1.64053	3.13826	0.00169953	0.0210839	Unknown	Unknown	Unknown	Unknown	Unknown	Unknown	Unknown	Unknown	Unknown	Unknown
4.15755	4.63939	1.44014	3.22149	0.00127527	0.0171593	Unknown	Unknown	Unknown	Unknown	Unknown	Unknown	Unknown	Unknown	Unknown	Unknown
2.75279	5.1945	1.82942	2.83942	0.00451956	0.0415679	Unknown	Unknown	Unknown	Unknown	Unknown	Unknown	Unknown	Unknown	Unknown	Unknown
7.54703	3.0175	0.930793	3.24186	0.00118754	0.0163076	Unknown	Unknown	Unknown	Unknown	Unknown	Unknown	Unknown	Unknown	Unknown	Unknown
3.40857	-4.16741	0.938867	-4.43877	9.05e-06	0.000367358	Unknown	Unknown	hypothetical protein	Bacteria	Unknown	Unknown	Unknown	Unknown	Unknown	Unknown
2.87441	4.51008	1.51013	2.98655	0.00282142	0.030117	Unknown	Unknown	Unknown	Bacteria	Unknown	Unknown	Unknown	Unknown	Unknown	Unknown
10.4235	7.11509	2.40361	2.96017	0.00307469	0.0319386	Unknown	Unknown	hypothetical protein	Bacteria	Unknown	Unknown	Unknown	Unknown	Unknown	Unknown
8.20458	-6.26645	1.76391	-3.5526	0.000381443	0.00707204	Unknown	Unknown	Unknown	Unknown	Unknown	Unknown	Unknown	Unknown	Unknown	Unknown
6.5941	6.21289	1.60466	3.87178	0.000108043	0.00266208	COG0071	hspA_11	Spore protein SP21	Bacteria	Proteobacteria	Betaproteobacteria	Burkholderiales	Unknown	Unknown	Unknown
182.129	-7.85188	2.25729	-3.47846	0.000504312	0.00872069	COG4451	cbbS1_2	Ribulose bisphosphate carboxylase small chain 1	Bacteria	Unknown	Unknown	Unknown	Unknown	Unknown	Unknown
62.3566	-4.10647	1.23361	-3.32882	0.000872156	0.0130328	Unknown	Unknown	Unknown	Eukaryota	Unknown	Unknown	Unknown	Unknown	Unknown	Unknown
50.9378	8.13176	1.9446	4.18171	2.89e-05	0.000949088	Unknown	Unknown	hypothetical protein	Unknown	Unknown	Unknown	Unknown	Unknown	Unknown	Unknown
48.3349	5.12355	1.28367	3.99132	6.57e-05	0.00181525	Unknown	Unknown	Unknown	Unknown	Unknown	Unknown	Unknown	Unknown	Unknown	Unknown
6.87945	3.13381	0.78158	4.00958	6.08e-05	0.00170578	Unknown	Unknown	Unknown	Bacteria	Chloroflexi	Unknown	Unknown	Unknown	Unknown	Unknown
5.51865	6.20547	1.41543	4.38416	1.16e-05	0.000452335	Unknown	Unknown	Unknown	Unknown	Unknown	Unknown	Unknown	Unknown	Unknown	Unknown
7.15238	6.57663	2.09058	3.14584	0.00165609	0.0207126	Unknown	hup_9	DNA-binding protein HU	Unknown	Unknown	Unknown	Unknown	Unknown	Unknown	Unknown
3.12116	4.85063	1.5313	3.16765	0.00153675	0.019608	Unknown	Unknown	Unknown	Bacteria	Proteobacteria	Deltaproteobacteria	Unknown	Unknown	Unknown	Unknown
9.79527	-3.94279	1.16937	-3.37171	0.000747026	0.0116586	Unknown	Unknown	hypothetical protein	Unknown	Unknown	Unknown	Unknown	Unknown	Unknown	Unknown
5.17867	-5.60077	1.47763	-3.79037	0.000150426	0.00345669	Unknown	Unknown	Unknown	Bacteria	Gemmatimonadetes	Unknown	Unknown	Unknown	Unknown	Gemmatimonadetes_bacterium
21.2054	4.38043	0.93354	4.69228	2.7e-06	0.000135202	Unknown	Unknown	Unknown	Unknown	Unknown	Unknown	Unknown	Unknown	Unknown	Unknown
2.67411	5.14139	1.5769	3.26044	0.00111238	0.0155559	Unknown	Unknown	Unknown	Unknown	Unknown	Unknown	Unknown	Unknown	Unknown	Unknown
15.8992	7.72701	2.13389	3.62108	0.000293372	0.0057866	Unknown	Unknown	Unknown	Unknown	Unknown	Unknown	Unknown	Unknown	Unknown	Unknown
4.47656	5.90831	1.38629	4.26197	2.03e-05	0.000712331	Unknown	Unknown	Unknown	Unknown	Unknown	Unknown	Unknown	Unknown	Unknown	Unknown
364.029	-4.16249	0.722636	-5.76016	8.4e-09	9.19e-07	Unknown	Unknown	Unknown	Bacteria	Cyanobacteria	Unknown	Synechococcales	Prochlorotrichaceae	Nodosilinea	Nodosilinea_sp._FACHB-141
4.07359	-4.45672	1.12894	-3.9477	7.89e-05	0.00209373	Unknown	Unknown	Unknown	Bacteria	Proteobacteria	Gammaproteobacteria	Chromatiales	Chromatiaceae	Unknown	Unknown
76.9958	2.86195	0.72503	3.94736	7.9e-05	0.00209571	Unknown	Unknown	23S ribosomal RNA (partial)	Unknown	Unknown	Unknown	Unknown	Unknown	Unknown	Unknown
25.7518	3.94594	1.41135	2.79585	0.00517629	0.0455781	Unknown	Unknown	hypothetical protein	Bacteria	Unknown	Unknown	Unknown	Unknown	Unknown	Unknown
488.899	26.2184	2.29402	11.429	2.99e-30	1.19e-26	Unknown	Unknown	Unknown	Unknown	Unknown	Unknown	Unknown	Unknown	Unknown	Unknown
43.2432	-6.50975	2.28007	-2.85507	0.00430274	0.0401982	Unknown	Unknown	Unknown	Bacteria	Proteobacteria	Gammaproteobacteria	Thiotrichales	Thiotrichaceae	Candidatus_Marithrix	Candidatus_Marithrix_sp._Canyon_246*
18.4447	7.69944	1.30644	5.89347	3.78e-09	4.49e-07	Unknown	Unknown	hypothetical protein	Viruses	Unknown	Unknown	Unknown	Unknown	Unknown	Unknown
3.05138	-3.92386	1.27981	-3.06598	0.00216958	0.0250635	Unknown	Unknown	hypothetical protein	Unknown	Unknown	Unknown	Unknown	Unknown	Unknown	Unknown
6.17565	-5.85875	1.47663	-3.96765	7.26e-05	0.00196149	Unknown	Unknown	Unknown	Bacteria	Unknown	Unknown	Unknown	Unknown	Unknown	Unknown
19.0165	2.53479	0.845728	2.99717	0.00272499	0.0294033	Unknown	Unknown	Unknown	Bacteria	Unknown	Unknown	Unknown	Unknown	Unknown	Unknown
2.61529	3.65554	0.894863	4.08503	4.41e-05	0.00132602	Unknown	Unknown	hypothetical protein	Bacteria	Unknown	Unknown	Unknown	Unknown	Unknown	Unknown
3.31722	-3.79368	1.15152	-3.29448	0.000986032	0.0142792	Unknown	Unknown	Unknown	Bacteria	Unknown	Unknown	Unknown	Unknown	Unknown	Unknown
5.74764	-5.75221	1.914	-3.00533	0.00265291	0.0288448	Unknown	Unknown	Unknown	Unknown	Unknown	Unknown	Unknown	Unknown	Unknown	Unknown
325.76	7.04269	1.023	6.88432	5.81e-12	1.21e-09	Unknown	Unknown	hypothetical protein	Unknown	Unknown	Unknown	Unknown	Unknown	Unknown	Unknown
2.4683	-2.66669	0.791046	-3.37109	0.000748713	0.0116786	Unknown	zapA_2	hypothetical protein,Cell division protein ZapA	Unknown	Unknown	Unknown	Unknown	Unknown	Unknown	Unknown
67.6416	6.73615	0.931494	7.23155	4.78e-13	1.18e-10	Unknown	Unknown	hypothetical protein	Unknown	Unknown	Unknown	Unknown	Unknown	Unknown	Unknown
2.60207	-2.90835	0.948791	-3.06532	0.00217437	0.0250999	Unknown	Unknown	Unknown	Bacteria	Unknown	Unknown	Unknown	Unknown	Unknown	Unknown
3.68462	3.67739	1.33665	2.75119	0.00593791	0.049983	Unknown	Unknown	hypothetical protein	Bacteria	Unknown	Unknown	Unknown	Unknown	Unknown	Unknown
3.57865	5.59037	1.38951	4.02328	5.74e-05	0.0016303	Unknown	Unknown	hypothetical protein	Bacteria	Planctomycetes	Candidatus_Brocadiae	Unknown	Unknown	Unknown	Candidatus_Brocadiae_bacterium*
5.50369	-2.51741	0.63014	-3.995	6.47e-05	0.00179123	Unknown	Unknown	hypothetical protein	Bacteria	Proteobacteria	Deltaproteobacteria	Unknown	Unknown	Unknown	Deltaproteobacteria_bacterium
12.1531	-6.22461	2.11621	-2.9414	0.00326734	0.0332789	Unknown	Unknown	hypothetical protein	Bacteria	Unknown	Unknown	Unknown	Unknown	Unknown	Unknown
2.45412	-2.3843	0.825528	-2.88821	0.00387438	0.0374311	COG0265	degP_1	hypothetical protein,Periplasmic serine endoprotease DegP	Bacteria	Proteobacteria	Unknown	Unknown	Unknown	Unknown	Unknown
3.69506	4.15177	1.04824	3.9607	7.47e-05	0.00200556	COG0451	oleD_1	2-alkyl-3-oxoalkanoate reductase	Unknown	Unknown	Unknown	Unknown	Unknown	Unknown	Unknown
3.66239	-5.09465	1.70534	-2.98747	0.00281299	0.0300555	Unknown	Unknown	Unknown	Bacteria	Bacteroidetes	Flavobacteriia	Flavobacteriales	Flavobacteriaceae	Unknown	Unknown
2.85278	-4.72928	1.41072	-3.35239	0.000801163	0.0122753	Unknown	Unknown	Unknown	Bacteria	Bacteroidetes	Flavobacteriia	Flavobacteriales	Flavobacteriaceae	Muriicola	Unknown
306.192	4.1881	0.974254	4.29878	1.72e-05	0.000621999	Unknown	Unknown	Unknown	Unknown	Unknown	Unknown	Unknown	Unknown	Unknown	Unknown
5.37318	3.00641	1.01472	2.96279	0.00304865	0.0317693	Unknown	Unknown	Unknown	Unknown	Unknown	Unknown	Unknown	Unknown	Unknown	Unknown
15.3262	4.52692	1.38836	3.26062	0.00111168	0.0155492	Unknown	Unknown	hypothetical protein	Unknown	Unknown	Unknown	Unknown	Unknown	Unknown	Unknown
2.80465	5.21358	1.84377	2.82768	0.0046887	0.0426352	Unknown	Unknown	Unknown	Bacteria	Proteobacteria	Deltaproteobacteria	Unknown	Unknown	Unknown	Unknown
2.65995	-4.64287	1.67987	-2.76383	0.00571265	0.0487045	Unknown	Unknown	hypothetical protein	Bacteria	Unknown	Unknown	Unknown	Unknown	Unknown	Unknown
9.61055	-5.28481	1.8853	-2.80317	0.00506025	0.0448835	Unknown	Unknown	Unknown	Unknown	Unknown	Unknown	Unknown	Unknown	Unknown	Unknown
3.31839	5.22164	1.65571	3.15372	0.00161203	0.0203057	Unknown	Unknown	tRNA-Tyr(gta),tRNA-Gly(tcc),tRNA-Thr(tgt),tRNA-Thr(ggt)	Unknown	Unknown	Unknown	Unknown	Unknown	Unknown	Unknown
6.35832	6.15999	0.846077	7.28065	3.32e-13	8.31e-11	Unknown	Unknown	Unknown	Viruses	Pisuviricota	Pisoniviricetes	Picornavirales	Unknown	Unknown	Renmark_bee_virus_5
3.59109	3.45164	1.24063	2.78218	0.00539955	0.0469073	Unknown	Unknown	hypothetical protein	Unknown	Unknown	Unknown	Unknown	Unknown	Unknown	Unknown
11.6138	4.69322	0.914421	5.13246	2.86e-07	2.03e-05	Unknown	Unknown	Unknown	Archaea	Candidatus_Lokiarchaeota	Unknown	Unknown	Unknown	Unknown	Candidatus_Lokiarchaeota_archaeon
3.28082	5.1751	1.60238	3.22963	0.00123949	0.0168222	COG2274	apxIB	Toxin RTX-I translocation ATP-binding protein,hypothetical protein	Bacteria	Chloroflexi	Unknown	Unknown	Unknown	Unknown	Chloroflexi_bacterium
5.19053	1.94858	0.6371	3.05852	0.00222432	0.0254956	Unknown	Unknown	hypothetical protein	Bacteria	Gemmatimonadetes	Gemmatimonadetes	Gemmatimonadales	Gemmatimonadaceae	Unknown	Gemmatimonadaceae_bacterium
7.12899	3.86912	0.966119	4.0048	6.21e-05	0.00173367	COG1294,COG1271	cydB,cydA	hypothetical protein,Cytochrome bd-I ubiquinol oxidase subunit 2,Cytochrome bd ubiquinol oxidase subunit 1	Bacteria	Proteobacteria	Gammaproteobacteria	Unknown	Unknown	Unknown	Unknown
3.17317	-4.90116	1.46876	-3.33695	0.00084703	0.0127714	COG1595	sigR_1	ECF RNA polymerase sigma factor SigR	Bacteria	Bacteroidetes	Unknown	Unknown	Unknown	Unknown	Unknown
12.3442	7.3642	1.15222	6.39133	1.64e-10	2.64e-08	Unknown	Unknown	hypothetical protein	Unknown	Unknown	Unknown	Unknown	Unknown	Unknown	Unknown
25.3219	5.58552	1.53159	3.64686	0.000265461	0.00536368	COG1820	nagA	N-acetylglucosamine-6-phosphate deacetylase	Bacteria	Cyanobacteria	Unknown	Chroococcales	Chroococcaceae	Geminocystis	Unknown
3.59122	5.58866	1.77109	3.1555	0.00160225	0.020222	Unknown	Unknown	hypothetical protein	Unknown	Unknown	Unknown	Unknown	Unknown	Unknown	Unknown
4.42179	5.88613	2.0533	2.86666	0.00414826	0.0392139	Unknown	Unknown	hypothetical protein	Bacteria	Unknown	Unknown	Unknown	Unknown	Unknown	bacterium
8.13058	-3.02593	0.891054	-3.39589	0.000684049	0.0109453	Unknown	Unknown	Unknown	Viruses	Duplornaviricota	Chrymotiviricetes	Ghabrivirales	Totiviridae	Unknown	Diatom_colony_associated_dsRNA_virus_5
71.3806	9.89223	1.03562	9.55202	1.27e-21	9.35e-19	Unknown	Unknown	hypothetical protein	Viruses	Unknown	Unknown	Unknown	Unknown	Unknown	Unknown
7.32389	6.61237	1.79537	3.68301	0.000230495	0.00481209	Unknown	Unknown	Unknown	Unknown	Unknown	Unknown	Unknown	Unknown	Unknown	Unknown
220.018	1.62679	0.526266	3.0912	0.0019935	0.0235974	Unknown	Unknown	Unknown	Unknown	Unknown	Unknown	Unknown	Unknown	Unknown	Unknown
7.31713	5.47219	1.45398	3.76359	0.000167494	0.00375781	Unknown	Unknown	hypothetical protein	Unknown	Unknown	Unknown	Unknown	Unknown	Unknown	Unknown
22.8432	-7.7442	1.79504	-4.31423	1.6e-05	0.000587884	Unknown	Unknown	Unknown	Bacteria	Unknown	Unknown	Unknown	Unknown	Unknown	Unknown
4.95168	2.81846	0.988156	2.85224	0.00434122	0.040438	Unknown	Unknown	Unknown	Bacteria	Chloroflexi	Unknown	Unknown	Unknown	Unknown	Unknown
7.15002	-4.96416	1.05358	-4.71171	2.46e-06	0.000124957	Unknown	Unknown	Unknown	Bacteria	Unknown	Unknown	Unknown	Unknown	Unknown	Unknown
11.4643	-1.59045	0.574283	-2.76945	0.00561512	0.0481596	Unknown	Unknown	Unknown	Bacteria	Proteobacteria	Unknown	Unknown	Unknown	Unknown	Unknown
62.4876	6.18824	1.45838	4.24324	2.2e-05	0.000762463	Unknown	Unknown	hypothetical protein	Bacteria	Cyanobacteria	Unknown	Chroococcales	Chroococcaceae	Geminocystis	Geminocystis_sp._NIES-3708
2.34312	4.94864	1.62099	3.05285	0.0022668	0.0258468	Unknown	Unknown	hypothetical protein	Bacteria	Unknown	Unknown	Unknown	Unknown	Unknown	Unknown
4.79881	5.00103	1.5198	3.29058	0.000999798	0.014419	Unknown	Unknown	Unknown	Unknown	Unknown	Unknown	Unknown	Unknown	Unknown	Unknown
290.313	6.29566	1.6713	3.76692	0.000165277	0.00372005	Unknown	Unknown	hypothetical protein	Bacteria	Cyanobacteria	Unknown	Unknown	Unknown	Unknown	Unknown
62.1948	9.6933	1.41538	6.84857	7.46e-12	1.53e-09	Unknown	Unknown	Unknown	Unknown	Unknown	Unknown	Unknown	Unknown	Unknown	Unknown
2.66388	-4.06872	1.17867	-3.45196	0.000556529	0.00938939	Unknown	Unknown	hypothetical protein	Bacteria	Cyanobacteria	Unknown	Unknown	Unknown	Unknown	Unknown
2.12747	-3.72179	0.995341	-3.73922	0.000184595	0.00405168	Unknown	Unknown	Unknown	Bacteria	Proteobacteria	Gammaproteobacteria	Unknown	Unknown	Unknown	Unknown
4.16691	-2.41939	0.718323	-3.36811	0.000756855	0.0117723	Unknown	Unknown	hypothetical protein	Bacteria	Unknown	Unknown	Unknown	Unknown	Unknown	Unknown
3.34348	2.30008	0.748675	3.0722	0.00212484	0.0247095	Unknown	Unknown	hypothetical protein	Bacteria	Unknown	Unknown	Unknown	Unknown	Unknown	Unknown
2.57329	4.87165	1.06775	4.56254	5.05e-06	0.000227596	Unknown	Unknown	hypothetical protein	Viruses	Pisuviricota	Pisoniviricetes	Picornavirales	Unknown	Unknown	Ginkgo_biloba_picorna-like_virus
3.68003	3.76475	1.00031	3.76359	0.000167494	0.00375781	Unknown	Unknown	hypothetical protein	Bacteria	Unknown	Unknown	Unknown	Unknown	Unknown	Unknown
3.54905	-3.86142	1.13305	-3.40799	0.000654443	0.0105917	COG0052	rpsB_2	30S ribosomal protein S2	Bacteria	Proteobacteria	Gammaproteobacteria	Methylococcales	Unknown	Unknown	Unknown
3.1965	-2.72315	0.981924	-2.77327	0.00554954	0.0477734	Unknown	Unknown	hypothetical protein	Bacteria	Unknown	Unknown	Unknown	Unknown	Unknown	Unknown
6.47943	4.85751	1.6585	2.92886	0.00340208	0.0342047	Unknown	Unknown	Unknown	Unknown	Unknown	Unknown	Unknown	Unknown	Unknown	Unknown
11.6049	7.27412	1.45638	4.99465	5.89e-07	3.76e-05	Unknown	Unknown	Unknown	Bacteria	Proteobacteria	Unknown	Unknown	Unknown	Unknown	Unknown
7.31098	-5.53466	2.00644	-2.75845	0.00580756	0.049245	Unknown	Unknown	hypothetical protein	Bacteria	Proteobacteria	Gammaproteobacteria	Methylococcales	Unknown	Unknown	Unknown
7.07447	-2.70973	0.836741	-3.23843	0.0012019	0.0164544	Unknown	Unknown	hypothetical protein,IS630 family transposase ISMae22,IS3 family transposase ISAzs33	Bacteria	Proteobacteria	Gammaproteobacteria	Chromatiales	Chromatiaceae	Candidatus_Thiosymbion	Candidatus_Thiosymbion_oneisti
172.159	1.90291	0.671706	2.83295	0.00461202	0.0421609	Unknown	Unknown	hypothetical protein	Unknown	Unknown	Unknown	Unknown	Unknown	Unknown	Unknown
3.51149	5.06254	1.22131	4.14518	3.4e-05	0.00107962	Unknown	Unknown	putative metallo-hydrolase,hypothetical protein	Bacteria	Proteobacteria	Gammaproteobacteria	Unknown	Unknown	Unknown	Unknown
32.585	3.65524	0.904614	4.04066	5.33e-05	0.00153671	Unknown	Unknown	Unknown	Viruses	Unknown	Unknown	Unknown	Unknown	Unknown	Beihai_picorna-like_virus_51
15.0201	1.97418	0.660861	2.98729	0.00281462	0.0300673	Unknown	Unknown	Unknown	Unknown	Unknown	Unknown	Unknown	Unknown	Unknown	Unknown
8.86615	-3.9075	0.841073	-4.64585	3.39e-06	0.000163384	Unknown	Unknown	hypothetical protein	Bacteria	Proteobacteria	Gammaproteobacteria	Unknown	Unknown	Unknown	Gammaproteobacteria_bacterium
2.35958	-4.47457	1.32425	-3.37894	0.000727662	0.0114397	COG1652	kbp	Potassium binding protein Kbp	Bacteria	Bacteroidetes	Saprospiria	Saprospirales*	Unknown	Unknown	Unknown
6.07602	6.35007	1.43651	4.42047	9.85e-06	0.000394346	COG2920	dsvC_4	Sulfite reductase%2C dissimilatory-type subunit gamma	Bacteria	Unknown	Unknown	Unknown	Unknown	Unknown	Unknown
69.0322	7.606	1.21802	6.24458	4.25e-10	6.23e-08	Unknown	Unknown	Unknown	Unknown	Unknown	Unknown	Unknown	Unknown	Unknown	Unknown
20.7087	-1.35651	0.373285	-3.63398	0.00027908	0.00556952	Unknown	Unknown	hypothetical protein	Bacteria	Candidatus_Eisenbacteria	Unknown	Unknown	Unknown	Unknown	Candidatus_Eisenbacteria_bacterium
2.22601	-3.88438	1.11601	-3.4806	0.000500289	0.00866999	Unknown	Unknown	Unknown	Bacteria	Proteobacteria	Unknown	Unknown	Unknown	Unknown	Unknown
13.6643	-3.03728	1.05596	-2.87631	0.00402358	0.0384121	Unknown	Unknown	hypothetical protein	Bacteria	Proteobacteria	Gammaproteobacteria	Chromatiales	Chromatiaceae	Unknown	Unknown
13.1564	-6.94862	1.71233	-4.05799	4.95e-05	0.0014493	Unknown	Unknown	Unknown	Bacteria	Planctomycetes	Phycisphaerae	Unknown	Unknown	Unknown	Unknown
2.70149	-4.66637	1.64651	-2.8341	0.00459554	0.0420492	Unknown	Unknown	Unknown	Bacteria	Proteobacteria	Gammaproteobacteria	Unknown	Unknown	Unknown	Unknown
4.20968	-3.36119	1.01215	-3.32085	0.000897451	0.0133085	Unknown	Unknown	Unknown	Bacteria	Proteobacteria	Deltaproteobacteria	Unknown	Unknown	Unknown	Unknown
4.20353	3.99278	1.41148	2.82879	0.00467247	0.042536	Unknown	Unknown	hypothetical protein	Bacteria	Unknown	Unknown	Unknown	Unknown	Unknown	Unknown
7.75517	-5.37175	1.27601	-4.20981	2.56e-05	0.00086	Unknown	Unknown	Unknown	Unknown	Unknown	Unknown	Unknown	Unknown	Unknown	Unknown
2.26081	-3.83372	1.2619	-3.03805	0.00238115	0.0267528	Unknown	ccmE_1	Cytochrome c-type biogenesis protein CcmE	Bacteria	Unknown	Unknown	Unknown	Unknown	Unknown	Unknown
248.938	-4.56642	1.50538	-3.0334	0.00241813	0.0270583	Unknown	Unknown	Unknown	Unknown	Unknown	Unknown	Unknown	Unknown	Unknown	Unknown
3.89311	4.3717	1.53985	2.83904	0.00452491	0.0416021	Unknown	Unknown	Unknown	Unknown	Unknown	Unknown	Unknown	Unknown	Unknown	Unknown
2.3595	4.48166	1.46391	3.06144	0.00220273	0.0253275	Unknown	Unknown	hypothetical protein	Unknown	Unknown	Unknown	Unknown	Unknown	Unknown	Unknown
23.518	-9.17984	2.30589	-3.98105	6.86e-05	0.00187523	Unknown	Unknown	hypothetical protein	Unknown	Unknown	Unknown	Unknown	Unknown	Unknown	Unknown
2.54946	5.03336	1.49584	3.36489	0.000765728	0.0118704	Unknown	Unknown	Unknown	Unknown	Unknown	Unknown	Unknown	Unknown	Unknown	Unknown
3.50677	-4.02869	1.02285	-3.93869	8.19e-05	0.00215347	Unknown	Unknown	hypothetical protein	Bacteria	Proteobacteria	Deltaproteobacteria	Unknown	Unknown	Unknown	Unknown
4.36551	5.86116	1.31525	4.4563	8.34e-06	0.000343028	Unknown	Unknown	hypothetical protein	Bacteria	Unknown	Unknown	Unknown	Unknown	Unknown	Unknown
3.24326	-2.77027	0.778832	-3.55695	0.000375181	0.00698387	Unknown	Unknown	hypothetical protein	Bacteria	Proteobacteria	Gammaproteobacteria	Unknown	Unknown	Unknown	Unknown
4.93366	-5.27801	1.20863	-4.36695	1.26e-05	0.000482166	Unknown	Unknown	hypothetical protein	Unknown	Unknown	Unknown	Unknown	Unknown	Unknown	Unknown
11.9304	3.43076	0.742444	4.6209	3.82e-06	0.000181061	Unknown	Unknown	hypothetical protein	Unknown	Unknown	Unknown	Unknown	Unknown	Unknown	Unknown
30.3219	5.60486	1.8508	3.02835	0.00245896	0.0273768	Unknown	Unknown	Unknown	Unknown	Unknown	Unknown	Unknown	Unknown	Unknown	Unknown
3.4223	2.68043	0.858359	3.12274	0.00179176	0.0218703	Unknown	Unknown	Unknown	Bacteria	Ignavibacteriae	Unknown	Unknown	Unknown	Unknown	Unknown
4.74441	3.81961	0.945361	4.04037	5.34e-05	0.00153816	Unknown	Unknown	hypothetical protein	Bacteria	Candidatus_Schekmanbacteria	Unknown	Unknown	Unknown	Unknown	Unknown
3.69873	2.56474	0.799129	3.20941	0.00133005	0.0176933	Unknown	Unknown	hypothetical protein	Bacteria	Unknown	Unknown	Unknown	Unknown	Unknown	Unknown
14.2202	3.76168	1.10505	3.40407	0.000663896	0.0107065	Unknown	Unknown	hypothetical protein	Bacteria	Proteobacteria	Deltaproteobacteria	Unknown	Unknown	Unknown	Unknown
2.45217	5.04632	1.64563	3.0665	0.00216578	0.0250334	Unknown	Unknown	Unknown	Unknown	Unknown	Unknown	Unknown	Unknown	Unknown	Unknown
10.5505	-4.45135	1.09837	-4.05268	5.06e-05	0.00147555	Unknown	Unknown	Unknown	Unknown	Unknown	Unknown	Unknown	Unknown	Unknown	Unknown
5.4853	-5.67819	1.15143	-4.93143	8.16e-07	4.95e-05	Unknown	Unknown	Unknown	Unknown	Unknown	Unknown	Unknown	Unknown	Unknown	Unknown
2.92125	-4.78206	1.44486	-3.3097	0.000933947	0.0137025	COG0226	sphX_1	Protein SphX	Bacteria	Cyanobacteria	Unknown	Chroococcales	Chroococcaceae	Geminocystis	Geminocystis_sp._M7585_C2015_104
3.02556	-4.83081	1.69024	-2.85806	0.00426243	0.0399519	Unknown	Unknown	hypothetical protein	Bacteria	Cyanobacteria	Unknown	Unknown	Unknown	Unknown	Unknown
13.9383	-7.03329	1.73482	-4.05418	5.03e-05	0.00146816	Unknown	Unknown	Unknown	Unknown	Unknown	Unknown	Unknown	Unknown	Unknown	Unknown
2.85495	5.26974	1.19108	4.42435	9.67e-06	0.000388576	Unknown	Unknown	hypothetical protein	Bacteria	Proteobacteria	Deltaproteobacteria	Unknown	Unknown	Unknown	Olavius_sp._associated_proteobacterium_Delta_1
57.8388	-5.19442	0.675685	-7.68763	1.5e-14	4.48e-12	Unknown	Unknown	Unknown	Unknown	Unknown	Unknown	Unknown	Unknown	Unknown	Unknown
5.63287	-4.59716	1.10356	-4.16575	3.1e-05	0.00100273	Unknown	Unknown	hypothetical protein	Bacteria	Proteobacteria	Gammaproteobacteria	Unknown	Unknown	Unknown	Unknown
7.25339	-2.10113	0.638455	-3.29096	0.000998447	0.0144044	Unknown	Unknown	hypothetical protein	Bacteria	Proteobacteria	Gammaproteobacteria	Chromatiales	Chromatiaceae	Unknown	Unknown
18.7642	4.1363	1.21607	3.40138	0.000670471	0.0107765	Unknown	Unknown	Unknown	Unknown	Unknown	Unknown	Unknown	Unknown	Unknown	Unknown
6.36717	-4.49975	1.07973	-4.16748	3.08e-05	0.000996729	Unknown	Unknown	Unknown	Archaea	Candidatus_Lokiarchaeota	Unknown	Unknown	Unknown	Unknown	Candidatus_Lokiarchaeota_archaeon
138.632	-3.09016	0.722685	-4.27595	1.9e-05	0.00067768	Unknown	Unknown	Unknown	Unknown	Unknown	Unknown	Unknown	Unknown	Unknown	Unknown
11.4856	7.25777	1.88147	3.85751	0.000114548	0.00279011	Unknown	Unknown	hypothetical protein	Unknown	Unknown	Unknown	Unknown	Unknown	Unknown	Unknown
23.5549	-2.04245	0.525672	-3.88542	0.000102155	0.00254958	Unknown	Unknown	Unknown	Bacteria	Proteobacteria	Deltaproteobacteria	Desulfobacterales	Desulfobacteraceae	Unknown	Desulfobacteraceae_bacterium_Eth-SRB1
4.58596	5.93932	2.04019	2.91116	0.00360086	0.0355861	Unknown	Unknown	Unknown	Unknown	Unknown	Unknown	Unknown	Unknown	Unknown	Unknown
4.322	-5.3411	1.74415	-3.06229	0.00219652	0.0252774	Unknown	Unknown	Unknown	Bacteria	Bacteroidetes	Flavobacteriia	Flavobacteriales	Flavobacteriaceae	Unknown	Unknown
7.22268	-5.82065	2.01561	-2.88779	0.00387961	0.0374613	Unknown	Unknown	hypothetical protein	Bacteria	Proteobacteria	Gammaproteobacteria	Oceanospirillales	Halomonadaceae	Halomonas	Halomonas_sp._TQ8S
154.137	-1.53269	0.525684	-2.91561	0.00354988	0.0352473	Unknown	Unknown	hypothetical protein	Bacteria	Cyanobacteria	Unknown	Synechococcales	Synechococcaceae	Synechococcus	Synechococcus_sp._1G10
9.57101	-6.49124	1.30091	-4.98977	6.04e-07	3.84e-05	Unknown	Unknown	hypothetical protein	Unknown	Unknown	Unknown	Unknown	Unknown	Unknown	Unknown
6.06248	-3.20112	0.759778	-4.21323	2.52e-05	0.000850101	Unknown	Unknown	Unknown	Bacteria	Cyanobacteria	Unknown	Chroococcales	Cyanobacteriaceae	Cyanobacterium*	Unknown
3.69706	-3.15712	1.0051	-3.1411	0.00168317	0.0209472	Unknown	Unknown	Unknown	Bacteria	Proteobacteria	Gammaproteobacteria	Unknown	Candidatus_Competibacteraceae	Unknown	Candidatus_Competibacteraceae_bacterium*
2.47781	-3.96184	1.08851	-3.63969	0.000272965	0.00547774	Unknown	Unknown	Unknown	Bacteria	Cyanobacteria	Unknown	Unknown	Unknown	Unknown	Unknown
7.95258	-6.22234	1.11728	-5.56918	2.56e-08	2.44e-06	Unknown	Unknown	Unknown	Unknown	Unknown	Unknown	Unknown	Unknown	Unknown	Unknown
143.338	-5.42663	0.961294	-5.64513	1.65e-08	1.66e-06	Unknown	Unknown	Unknown	Unknown	Unknown	Unknown	Unknown	Unknown	Unknown	Unknown
15.4926	4.5815	1.0022	4.57146	4.84e-06	0.000219981	Unknown	Unknown	hypothetical protein	Unknown	Unknown	Unknown	Unknown	Unknown	Unknown	Unknown
55.9433	6.4072	1.50517	4.25679	2.07e-05	0.00072546	Unknown	Unknown	Unknown	Bacteria	Cyanobacteria	Unknown	Unknown	Unknown	Unknown	Unknown
3.68848	-3.85356	1.05512	-3.65225	0.000259949	0.00527488	Unknown	Unknown	hypothetical protein	Bacteria	Proteobacteria	Deltaproteobacteria	Desulfobacterales	Desulfobacteraceae	Desulfosarcina	Unknown
3.18185	-3.54016	0.921371	-3.84228	0.000121898	0.00292857	Unknown	Unknown	hypothetical protein	Bacteria	Bacteroidetes	Flavobacteriia	Flavobacteriales	Unknown	Unknown	Flavobacteriales_bacterium
24.8688	5.68241	1.35856	4.18266	2.88e-05	0.000946156	Unknown	dnaK2_1	Chaperone protein dnaK2	Bacteria	Cyanobacteria	Unknown	Nostocales	Unknown	Unknown	Unknown
725.91	-2.59014	0.894891	-2.89436	0.00379934	0.0369329	Unknown	Unknown	Unknown	Unknown	Unknown	Unknown	Unknown	Unknown	Unknown	Unknown
2.8939	3.06984	1.10645	2.7745	0.00552875	0.0476645	COG0041	purE	N5-carboxyaminoimidazole ribonucleotide mutase,hypothetical protein	Bacteria	Proteobacteria	Epsilonproteobacteria	Unknown	Unknown	Unknown	Unknown
18.0296	6.93146	1.82342	3.80135	0.000143912	0.0033335	Unknown	Unknown	Unknown	Bacteria	Cyanobacteria	Unknown	Chroococcales	Chroococcaceae	Geminocystis	Geminocystis_sp._NIES-3708
97.2354	5.7956	0.737875	7.85445	4.02e-15	1.27e-12	Unknown	Unknown	hypothetical protein	Unknown	Unknown	Unknown	Unknown	Unknown	Unknown	Unknown
3.24318	-4.17456	1.38011	-3.02479	0.00248805	0.0276061	COG1795	fae_1	5%2C6%2C7%2C8-tetrahydromethanopterin hydro-lyase	Bacteria	Proteobacteria	Unknown	Unknown	Unknown	Unknown	Unknown
3.92937	2.90111	0.824956	3.51668	0.000436972	0.00783041	Unknown	oxyR_1	hypothetical protein,Hydrogen peroxide-inducible genes activator	Bacteria	Proteobacteria	Gammaproteobacteria	Unknown	Unknown	Unknown	Gammaproteobacteria_bacterium
35.8223	-2.14857	0.73757	-2.91304	0.00357927	0.0354431	COG0464	psaL_2,cbbX_1	Photosystem I reaction center subunit XI,Protein CbbX	Unknown	Unknown	Unknown	Unknown	Unknown	Unknown	Unknown
3.38643	5.48997	1.82142	3.01411	0.00257731	0.0282692	Unknown	Unknown	Unknown	Unknown	Unknown	Unknown	Unknown	Unknown	Unknown	Unknown
3.60872	-2.5229	0.85373	-2.95515	0.00312512	0.0322891	COG0169	aroE	Shikimate dehydrogenase (NADP(+))	Bacteria	Proteobacteria	Deltaproteobacteria	Unknown	Unknown	Unknown	Unknown
14.3016	-23.2992	2.45442	-9.49275	2.25e-21	1.43e-18	Unknown	Unknown	Unknown	Bacteria	Proteobacteria	Unknown	Unknown	Unknown	Unknown	Unknown
18.0084	-4.68504	1.61179	-2.90673	0.00365224	0.0359349	Unknown	Unknown	hypothetical protein	Bacteria	Unknown	Unknown	Unknown	Unknown	Unknown	Unknown
189.305	1.36956	0.483878	2.83038	0.0046492	0.0423948	Unknown	Unknown	Unknown	Unknown	Unknown	Unknown	Unknown	Unknown	Unknown	Unknown
3.1405	4.8571	1.55801	3.1175	0.00182395	0.0221597	COG4464	ywqE	Tyrosine-protein phosphatase YwqE	Bacteria	Proteobacteria	Gammaproteobacteria	Unknown	Unknown	Unknown	Unknown
207.366	2.42341	0.459513	5.27387	1.34e-07	1.05e-05	Unknown	Unknown	hypothetical protein	Bacteria	Proteobacteria	Unknown	Unknown	Unknown	Unknown	Proteobacteria_bacterium
7.66705	-3.45616	0.872485	-3.96129	7.45e-05	0.00200238	Unknown	Unknown	Unknown	Unknown	Unknown	Unknown	Unknown	Unknown	Unknown	Unknown
219.499	2.7336	0.611927	4.4672	7.93e-06	0.000328946	Unknown	Unknown	Unknown	Unknown	Unknown	Unknown	Unknown	Unknown	Unknown	Unknown
137.115	-10.3299	1.03419	-9.98839	1.71e-23	2.29e-20	Unknown	Unknown	Unknown	Unknown	Unknown	Unknown	Unknown	Unknown	Unknown	Unknown
3.47375	-2.47068	0.87454	-2.82512	0.00472636	0.0428688	Unknown	Unknown	Unknown	Bacteria	Unknown	Unknown	Unknown	Unknown	Unknown	Unknown
3.30658	-4.95838	1.62268	-3.05568	0.00224554	0.0256743	Unknown	Unknown	Unknown	Bacteria	Unknown	Unknown	Unknown	Unknown	Unknown	Unknown
123.386	3.15558	1.09895	2.87145	0.00408593	0.0388221	Unknown	Unknown	Unknown	Unknown	Unknown	Unknown	Unknown	Unknown	Unknown	Unknown
3.71247	5.38142	1.73011	3.11044	0.00186807	0.0225436	Unknown	Unknown	Unknown	Bacteria	Proteobacteria	Epsilonproteobacteria	Campylobacterales	Campylobacteraceae	Unknown	Unknown
3.75502	5.65132	1.82118	3.10311	0.00191499	0.0229375	Unknown	Unknown	Unknown	Archaea	Candidatus_Bathyarchaeota	Unknown	Unknown	Unknown	Unknown	Candidatus_Bathyarchaeota_archaeon
9.94863	2.86899	0.737967	3.88769	0.000101202	0.00253058	Unknown	Unknown	hypothetical protein	Archaea	Unknown	Unknown	Unknown	Unknown	Unknown	Unknown
4.45022	5.37295	1.0205	5.26501	1.4e-07	1.1e-05	Unknown	Unknown	Unknown	Viruses	Unknown	Unknown	Unknown	Unknown	Unknown	Wenling_crustacean_virus_2
29.005	-3.20458	0.899695	-3.56186	0.000368243	0.00688441	Unknown	Unknown	hypothetical protein	Unknown	Unknown	Unknown	Unknown	Unknown	Unknown	Unknown
3.10446	5.37666	1.64251	3.27344	0.00106247	0.0150497	Unknown	Unknown	Unknown	Bacteria	Candidatus_Aminicenantes	Unknown	Unknown	Unknown	Unknown	Unknown
5.78016	-5.75827	1.69445	-3.39831	0.000678036	0.0108705	Unknown	Unknown	hypothetical protein	Bacteria	Proteobacteria	Deltaproteobacteria	Desulfobacterales	Desulfobacteraceae	Desulfosarcina	Unknown
38.232	-7.42228	2.42672	-3.05856	0.00222405	0.025494	Unknown	Unknown	hypothetical protein	Unknown	Unknown	Unknown	Unknown	Unknown	Unknown	Unknown
28.5666	4.18639	0.901979	4.64134	3.46e-06	0.000166321	Unknown	Unknown	Unknown	Unknown	Unknown	Unknown	Unknown	Unknown	Unknown	Unknown
12.5419	-5.82779	0.862141	-6.75967	1.38e-11	2.71e-09	Unknown	Unknown	Unknown	Bacteria	Unknown	Unknown	Unknown	Unknown	Unknown	Unknown
15.341	-3.65442	1.26717	-2.88393	0.00392749	0.0377778	Unknown	Unknown	Unknown	Unknown	Unknown	Unknown	Unknown	Unknown	Unknown	Unknown
12.3402	-4.86981	0.840854	-5.79151	6.98e-09	7.76e-07	Unknown	Unknown	hypothetical protein	Bacteria	Cyanobacteria	Unknown	Unknown	Unknown	Unknown	Unknown
11.9288	-6.80689	2.44463	-2.78443	0.00536226	0.0466938	Unknown	Unknown	hypothetical protein	Bacteria	Unknown	Unknown	Unknown	Unknown	Unknown	Unknown
14.1534	1.64615	0.518592	3.17426	0.00150218	0.0192906	Unknown	Unknown	hypothetical protein	Unknown	Unknown	Unknown	Unknown	Unknown	Unknown	Unknown
9.29293	-6.44611	2.16957	-2.97114	0.00296697	0.0311665	Unknown	Unknown	Unknown	Unknown	Unknown	Unknown	Unknown	Unknown	Unknown	Unknown
2.63314	-4.6231	1.64957	-2.8026	0.00506924	0.044935	Unknown	Unknown	Unknown	Unknown	Unknown	Unknown	Unknown	Unknown	Unknown	Unknown
34908.8	2.40665	0.657712	3.65912	0.000253081	0.00517088	Unknown	Unknown	Unknown	Unknown	Unknown	Unknown	Unknown	Unknown	Unknown	Unknown
2.49672	-4.06719	1.23423	-3.29533	0.000983074	0.0142473	Unknown	Unknown	hypothetical protein	Bacteria	Spirochaetes	Spirochaetia	Unknown	Unknown	Unknown	Unknown
14.3097	-23.3049	2.44808	-9.51969	1.74e-21	1.17e-18	Unknown	Unknown	Unknown	Bacteria	Proteobacteria	Gammaproteobacteria	Unknown	Unknown	Unknown	Unknown
3.30567	-4.95509	1.76346	-2.80987	0.00495619	0.0442484	Unknown	Unknown	Unknown	Unknown	Unknown	Unknown	Unknown	Unknown	Unknown	Unknown
168.706	-6.068	1.25668	-4.82861	1.37e-06	7.66e-05	Unknown	Unknown	Unknown	Bacteria	Actinobacteria	Actinobacteria	Micrococcales	Micrococcaceae	Kocuria	Kocuria_dechangensis
200.61	2.75549	0.776889	3.54683	0.000389894	0.00718609	Unknown	Unknown	Unknown	Unknown	Unknown	Unknown	Unknown	Unknown	Unknown	Unknown
6.56877	-4.38483	1.34763	-3.25374	0.00113897	0.0158147	Unknown	Unknown	Unknown	Bacteria	Bacteroidetes	Flavobacteriia	Flavobacteriales	Crocinitomicaceae	Unknown	Crocinitomicaceae_bacterium
2.73369	-3.8267	1.07766	-3.55093	0.000383877	0.00710016	Unknown	Unknown	hypothetical protein	Bacteria	Proteobacteria	Deltaproteobacteria	Unknown	Unknown	Unknown	Deltaproteobacteria_bacterium
2.80751	4.74668	1.28538	3.69282	0.000221782	0.00466833	Unknown	Unknown	hypothetical protein	Unknown	Unknown	Unknown	Unknown	Unknown	Unknown	Unknown
14.069	-7.04704	1.36996	-5.14396	2.69e-07	1.93e-05	Unknown	Unknown	Unknown	Bacteria	Unknown	Unknown	Unknown	Unknown	Unknown	Unknown
15.5651	7.69605	1.67522	4.59404	4.35e-06	0.000201311	Unknown	Unknown	hypothetical protein	Bacteria	Cyanobacteria	Unknown	Chroococcidiopsidales	Chroococcidiopsidaceae	Chroococcidiopsis	Chroococcidiopsis_sp._PCC_6712
8.60075	-2.35593	0.642815	-3.66501	0.000247326	0.00507866	Unknown	rplE_4	50S ribosomal protein L5	Bacteria	Unknown	Unknown	Unknown	Unknown	Unknown	Unknown
15.3515	2.72934	0.712012	3.83328	0.000126448	0.00301301	Unknown	Unknown	Unknown	Unknown	Unknown	Unknown	Unknown	Unknown	Unknown	Unknown
2.06739	-4.27362	1.129	-3.78531	0.000153518	0.00351395	Unknown	Unknown	Unknown	Bacteria	Proteobacteria	Unknown	Unknown	Unknown	Unknown	Unknown
17.3432	-4.34024	1.10502	-3.92775	8.57e-05	0.00222774	Unknown	Unknown	Unknown	Unknown	Unknown	Unknown	Unknown	Unknown	Unknown	Unknown
12.8556	-3.21951	1.1075	-2.90701	0.00364899	0.035916	Unknown	Unknown	Unknown	Unknown	Unknown	Unknown	Unknown	Unknown	Unknown	Unknown
3.18306	-4.89852	1.68476	-2.90754	0.00364286	0.0358687	Unknown	Unknown	hypothetical protein	Bacteria	Bacteroidetes	Flavobacteriia	Flavobacteriales	Flavobacteriaceae	Unknown	Unknown
13.6241	-3.64764	1.09683	-3.32563	0.000882198	0.0131472	Unknown	Unknown	hypothetical protein	Unknown	Unknown	Unknown	Unknown	Unknown	Unknown	Unknown
26374.4	2.00928	0.627894	3.20003	0.00137416	0.0181121	Unknown	Unknown	Unknown	Unknown	Unknown	Unknown	Unknown	Unknown	Unknown	Unknown
6.21392	3.57807	1.29569	2.76152	0.00575333	0.0489313	Unknown	Unknown	Unknown	Bacteria	Ignavibacteriae	Unknown	Unknown	Unknown	Unknown	Ignavibacteriae_bacterium_HGW-Ignavibacteriae-1
2.07863	4.77654	1.62907	2.93206	0.00336723	0.0339699	Unknown	Unknown	hypothetical protein	Bacteria	Chloroflexi	Unknown	Unknown	Unknown	Unknown	Unknown
18.3957	7.93453	1.92743	4.11664	3.84e-05	0.00119107	Unknown	Unknown	Unknown	Bacteria	Cyanobacteria	Unknown	Nostocales	Unknown	Unknown	Unknown
3.39478	3.98217	1.25604	3.17042	0.00152216	0.0194769	COG0071	hspA_14	Spore protein SP21	Bacteria	Unknown	Unknown	Unknown	Unknown	Unknown	Unknown
13.4769	-6.98284	1.97344	-3.53841	0.000402552	0.00736015	Unknown	Unknown	hypothetical protein	Bacteria	Unknown	Unknown	Unknown	Unknown	Unknown	Unknown
73.2529	9.92973	0.994313	9.98652	1.75e-23	2.33e-20	Unknown	Unknown	Unknown	Viruses	Unknown	Unknown	Unknown	Unknown	Unknown	Chaetoceros_tenuissimus_RNA_virus_type-II
2.94456	3.05368	0.861733	3.54365	0.000394625	0.00725393	Unknown	Unknown	Unknown	Archaea	Candidatus_Aenigmarchaeota	Unknown	Unknown	Unknown	Unknown	Unknown
120.282	6.24766	0.688577	9.0733	1.15e-19	5.37e-17	Unknown	Unknown	Unknown	Viruses	Unknown	Unknown	Unknown	Unknown	Unknown	Wenzhou_picorna-like_virus_6
35.6583	4.70728	1.55928	3.01888	0.00253709	0.0279683	Unknown	Unknown	Unknown	Unknown	Unknown	Unknown	Unknown	Unknown	Unknown	Unknown
3.12006	4.60327	1.49354	3.08213	0.00205526	0.0241187	Unknown	Unknown	hypothetical protein	Bacteria	Cyanobacteria	Unknown	Unknown	Unknown	Unknown	Unknown
6.3647	-2.87614	0.936682	-3.07056	0.00213658	0.024803	Unknown	rplL_5	hypothetical protein,50S ribosomal protein L7/L12	Unknown	Unknown	Unknown	Unknown	Unknown	Unknown	Unknown
2411.41	-3.70823	1.21005	-3.06452	0.00218019	0.0251527	Unknown	Unknown	hypothetical protein	Unknown	Unknown	Unknown	Unknown	Unknown	Unknown	Unknown
35.3739	-6.90768	2.42782	-2.84522	0.00443804	0.0410474	Unknown	Unknown	Unknown	Bacteria	Proteobacteria	Unknown	Unknown	Unknown	Unknown	Unknown
43.9915	6.15925	1.10587	5.5696	2.55e-08	2.44e-06	Unknown	Unknown	Unknown	Bacteria	Unknown	Unknown	Unknown	Unknown	Unknown	Unknown
5.06369	-2.11758	0.749816	-2.82413	0.00474097	0.0429498	COG0294	folP_1	Dihydropteroate synthase	Bacteria	Unknown	Unknown	Unknown	Unknown	Unknown	Unknown
24.1818	4.74467	1.01042	4.69576	2.66e-06	0.000133315	Unknown	Unknown	hypothetical protein	Viruses	Lenarviricota	Allassoviricetes	Levivirales	Leviviridae	Unknown	Leviviridae_sp.
81.7178	-5.36088	1.0541	-5.08576	3.66e-07	2.51e-05	Unknown	Unknown	Unknown	Bacteria	Unknown	Unknown	Unknown	Unknown	Unknown	Unknown
3.02198	5.32079	1.83338	2.90217	0.00370583	0.0362878	Unknown	Unknown	Unknown	Viruses	Uroviricota	Caudoviricetes	Caudovirales	Myoviridae	Unknown	Synechococcus_phage_S-CRM01
4.04168	4.20731	1.35288	3.10989	0.00187156	0.0225761	Unknown	Unknown	Unknown	Bacteria	Unknown	Unknown	Unknown	Unknown	Unknown	Unknown
16.3024	-4.99226	0.701483	-7.11673	1.11e-12	2.6e-10	Unknown	Unknown	hypothetical protein	Bacteria	Cyanobacteria	Unknown	Chroococcales	Unknown	Unknown	Unknown
8.15545	-5.05352	1.62336	-3.11299	0.001852	0.0224067	Unknown	Unknown	Unknown	Viruses	Pisuviricota	Pisoniviricetes	Picornavirales	Marnaviridae	Locarnavirus	Jericarnavirus_B
3.61181	2.63133	0.932878	2.82066	0.00479246	0.0432429	Unknown	Unknown	hypothetical protein	Bacteria	Unknown	Unknown	Unknown	Unknown	Unknown	Unknown
4.35649	5.35472	1.15511	4.63568	3.56e-06	0.000170189	Unknown	Unknown	Unknown	Bacteria	Bacteroidetes	Bacteroidia	Marinilabiliales	Prolixibacteraceae	Draconibacterium	Draconibacterium_sp.
29.1627	-5.97885	1.04062	-5.74544	9.17e-09	9.93e-07	Unknown	Unknown	Unknown	Unknown	Unknown	Unknown	Unknown	Unknown	Unknown	Unknown
8.54546	-2.70489	0.602002	-4.49316	7.02e-06	0.000297165	Unknown	deaD_1	ATP-dependent RNA helicase DeaD	Bacteria	Proteobacteria	Betaproteobacteria	Nitrosomonadales	Thiobacillaceae	Thiobacillus	Thiobacillus_sp.
11.007	-2.98632	0.691961	-4.31573	1.59e-05	0.000584771	Unknown	glpE_2	Thiosulfate sulfurtransferase GlpE	Bacteria	Proteobacteria	Deltaproteobacteria	Desulfobacterales	Desulfobacteraceae	Unknown	Unknown
2.89177	-4.19664	1.31169	-3.1994	0.00137712	0.0181377	Unknown	Unknown	hypothetical protein	Bacteria	Candidatus_Omnitrophica	Unknown	Unknown	Unknown	Unknown	Candidatus_Omnitrophica_bacterium_4484_70.1
2.2401	3.88456	0.95192	4.08076	4.49e-05	0.00134524	Unknown	Unknown	hypothetical protein	Bacteria	Proteobacteria	Deltaproteobacteria	Desulfobacterales	Unknown	Unknown	Desulfobacterales_bacterium
2.70626	-3.28945	1.00174	-3.28375	0.00102436	0.014663	Unknown	Unknown	hypothetical protein	Bacteria	Proteobacteria	Deltaproteobacteria	Unknown	Unknown	Unknown	Unknown
2.89676	4.50502	1.18238	3.81014	0.00013889	0.00324217	COG1842	Unknown	Phage shock protein A	Bacteria	Cyanobacteria	Unknown	Nostocales	Unknown	Unknown	Unknown
16.1916	4.34143	0.844992	5.13783	2.78e-07	1.98e-05	Unknown	Unknown	Unknown	Unknown	Unknown	Unknown	Unknown	Unknown	Unknown	Unknown
4.95092	5.53892	1.92496	2.87741	0.0040095	0.0383236	Unknown	Unknown	hypothetical protein	Bacteria	Unknown	Unknown	Unknown	Unknown	Unknown	Unknown
2.29022	4.68822	1.35642	3.45632	0.000547606	0.00927779	Unknown	Unknown	hypothetical protein	Bacteria	Ignavibacteriae	Ignavibacteria	Unknown	Unknown	Unknown	Unknown
2.97855	-4.80236	0.983001	-4.8854	1.03e-06	6.02e-05	Unknown	Unknown	Unknown	Unknown	Unknown	Unknown	Unknown	Unknown	Unknown	Unknown
7.39241	3.29351	1.14194	2.88412	0.00392505	0.0377648	Unknown	Unknown	Unknown	Unknown	Unknown	Unknown	Unknown	Unknown	Unknown	Unknown
15.6775	7.70708	1.64632	4.68141	2.85e-06	0.000141322	Unknown	Unknown	hypothetical protein	Viruses	Lenarviricota	Allassoviricetes	Levivirales	Leviviridae	Unknown	Leviviridae_sp.
3.59993	4.83001	1.68519	2.86615	0.00415504	0.039262	Unknown	Unknown	Unknown	Bacteria	Unknown	Unknown	Unknown	Unknown	Unknown	Unknown
4.50064	2.27746	0.731078	3.1152	0.00183819	0.0222941	Unknown	Unknown	hypothetical protein	Bacteria	Unknown	Unknown	Unknown	Unknown	Unknown	Unknown
14.9814	-2.49713	0.533701	-4.67889	2.88e-06	0.000142672	COG0102	rplM_6	50S ribosomal protein L13	Bacteria	Unknown	Unknown	Unknown	Unknown	Unknown	Unknown
4.9648	4.14837	1.16996	3.54574	0.000391505	0.0072089	COG1366	rsbV_1	Anti-sigma-B factor antagonist	Bacteria	Chloroflexi	Unknown	Unknown	Unknown	Unknown	Unknown
10.0536	-3.48111	0.960442	-3.62448	0.000289539	0.00572931	Unknown	rpsC_5	30S ribosomal protein S3	Bacteria	Unknown	Unknown	Unknown	Unknown	Unknown	Unknown
67.3639	7.35822	1.87147	3.9318	8.43e-05	0.00220072	Unknown	Unknown	hypothetical protein	Bacteria	Cyanobacteria	Unknown	Unknown	Unknown	Unknown	Unknown
2.32575	4.95354	1.66859	2.9687	0.0029906	0.0313413	Unknown	Unknown	hypothetical protein	Bacteria	Unknown	Unknown	Unknown	Unknown	Unknown	Unknown
4.16613	-5.28201	1.49158	-3.54121	0.000398293	0.00730332	Unknown	Unknown	Unknown	Bacteria	Unknown	Unknown	Unknown	Unknown	Unknown	Unknown
6.42131	-3.84364	1.1553	-3.32697	0.000877963	0.0130997	Unknown	Unknown	Unknown	Bacteria	Chloroflexi	Dehalococcoidia	Unknown	Unknown	Unknown	Dehalococcoidia_bacterium
3.92824	5.72202	1.69432	3.37718	0.000732341	0.0114871	Unknown	Unknown	hypothetical protein	Bacteria	Chloroflexi	Anaerolineae	Unknown	Unknown	Unknown	Anaerolineae_bacterium_UTCFX2
505.854	-3.06937	0.641267	-4.78641	1.7e-06	9.14e-05	Unknown	Unknown	Unknown	Unknown	Unknown	Unknown	Unknown	Unknown	Unknown	Unknown
2.78698	4.66336	1.36757	3.40996	0.000649727	0.0105371	Unknown	Unknown	hypothetical protein	Bacteria	Chloroflexi	Unknown	Unknown	Unknown	Unknown	Unknown
4.7102	-2.82213	1.02248	-2.76008	0.00577875	0.049081	Unknown	Unknown	Unknown	Bacteria	Proteobacteria	Unknown	Unknown	Unknown	Unknown	Unknown
7.39508	2.78444	0.836209	3.32983	0.000868984	0.0130018	Unknown	Unknown	hypothetical protein	Bacteria	Unknown	Unknown	Unknown	Unknown	Unknown	Unknown
6.5382	6.45131	1.55818	4.1403	3.47e-05	0.00109864	Unknown	Unknown	Unknown	Unknown	Unknown	Unknown	Unknown	Unknown	Unknown	Unknown
14.6687	7.60713	1.13446	6.70549	2.01e-11	3.83e-09	Unknown	Unknown	Unknown	Unknown	Unknown	Unknown	Unknown	Unknown	Unknown	Unknown
5.74642	3.252	1.14735	2.83435	0.00459185	0.0420276	Unknown	Unknown	Unknown	Archaea	Unknown	Unknown	Unknown	Unknown	Unknown	Unknown
9.56142	5.68256	1.40329	4.04945	5.13e-05	0.00149207	Unknown	Unknown	Unknown	Bacteria	Unknown	Unknown	Unknown	Unknown	Unknown	Unknown
2.56885	-2.79035	0.869036	-3.21086	0.00132337	0.0176281	Unknown	Unknown	Unknown	Bacteria	Proteobacteria	Unknown	Unknown	Unknown	Unknown	Unknown
2.32791	-3.87508	1.27327	-3.0434	0.0023392	0.0264176	Unknown	Unknown	Unknown	Unknown	Unknown	Unknown	Unknown	Unknown	Unknown	Unknown
29.8222	23.6864	2.47459	9.57183	1.05e-21	8.11e-19	Unknown	Unknown	Unknown	Unknown	Unknown	Unknown	Unknown	Unknown	Unknown	Unknown
5.33463	-4.04154	0.833807	-4.84709	1.25e-06	7.09e-05	Unknown	Unknown	Unknown	Bacteria	Unknown	Unknown	Unknown	Unknown	Unknown	Unknown
5.47316	5.19362	1.3901	3.73615	0.000186861	0.00408968	Unknown	Unknown	hypothetical protein	Unknown	Unknown	Unknown	Unknown	Unknown	Unknown	Unknown
2.09617	-4.30933	1.41339	-3.04893	0.00229656	0.0260817	Unknown	Unknown	Unknown	Bacteria	Cyanobacteria	Unknown	Chroococcales	Aphanothecaceae	Aphanothece	Aphanothece_sacrum
2.74816	-2.66527	0.839097	-3.17636	0.00149136	0.0192018	Unknown	Unknown	hypothetical protein	Bacteria	Unknown	Unknown	Unknown	Unknown	Unknown	Unknown
2.70239	4.13323	1.49956	2.7563	0.00584599	0.0494675	Unknown	Unknown	hypothetical protein	Bacteria	Unknown	Unknown	Unknown	Unknown	Unknown	Unknown
43.5178	5.93898	1.85395	3.20342	0.00135804	0.0179514	Unknown	Unknown	hypothetical protein	Bacteria	Cyanobacteria	Unknown	Chroococcales	Chroococcaceae	Geminocystis	Unknown
540.323	5.2343	1.0325	5.06953	3.99e-07	2.7e-05	Unknown	Unknown	Unknown	Unknown	Unknown	Unknown	Unknown	Unknown	Unknown	Unknown
5.01846	2.71971	0.778133	3.49518	0.000473748	0.00832876	Unknown	Unknown	hypothetical protein	Bacteria	Proteobacteria	Alphaproteobacteria	Rhodobacterales	Rhodobacteraceae	Unknown	Unknown
4.27209	4.29321	1.33812	3.20838	0.00133484	0.0177374	Unknown	Unknown	hypothetical protein	Bacteria	Proteobacteria	Deltaproteobacteria	Unknown	Unknown	Unknown	Deltaproteobacteria_bacterium
2.19171	4.35621	1.53067	2.84595	0.0044279	0.040988	Unknown	Unknown	hypothetical protein	Bacteria	Unknown	Unknown	Unknown	Unknown	Unknown	Unknown
5.22159	-3.60266	0.99472	-3.62178	0.000292578	0.00577364	Unknown	ndhK1_1	NAD(P)H-quinone oxidoreductase subunit K 1	Bacteria	Unknown	Unknown	Unknown	Unknown	Unknown	Unknown
98.7645	-5.31283	0.908006	-5.8511	4.88e-09	5.63e-07	Unknown	Unknown	Unknown	Unknown	Unknown	Unknown	Unknown	Unknown	Unknown	Unknown
137.572	4.29927	0.790498	5.43869	5.37e-08	4.71e-06	Unknown	Unknown	hypothetical protein	Unknown	Unknown	Unknown	Unknown	Unknown	Unknown	Unknown
14.2302	2.72536	0.764186	3.56635	0.000361987	0.00679438	Unknown	Unknown	Unknown	Unknown	Unknown	Unknown	Unknown	Unknown	Unknown	Unknown
3.07576	5.34798	1.82722	2.92684	0.00342423	0.0343549	Unknown	Unknown	Unknown	Unknown	Unknown	Unknown	Unknown	Unknown	Unknown	Unknown
5.2317	5.64011	0.866831	6.50659	7.69e-11	1.31e-08	Unknown	Unknown	hypothetical protein	Unknown	Unknown	Unknown	Unknown	Unknown	Unknown	Unknown
217.951	10.5299	1.57199	6.69847	2.11e-11	4e-09	Unknown	Unknown	Unknown	Unknown	Unknown	Unknown	Unknown	Unknown	Unknown	Unknown
12.0139	-3.91386	1.26258	-3.0999	0.00193588	0.0231123	Unknown	Unknown	hypothetical protein	Unknown	Unknown	Unknown	Unknown	Unknown	Unknown	Unknown
66.9863	5.42767	1.48073	3.66554	0.000246814	0.0050713	Unknown	Unknown	Unknown	Unknown	Unknown	Unknown	Unknown	Unknown	Unknown	Unknown
2.49658	4.30349	1.08236	3.97603	7.01e-05	0.0019072	Unknown	Unknown	Unknown	Bacteria	Unknown	Unknown	Unknown	Unknown	Unknown	Unknown
19.9409	-4.13672	1.35168	-3.06042	0.00221024	0.0253852	Unknown	Unknown	Unknown	Unknown	Unknown	Unknown	Unknown	Unknown	Unknown	Unknown
19.9653	-5.50297	1.80662	-3.04601	0.00231898	0.0262588	COG1934,COG3162	lptA_1,yjcH_1	Lipopolysaccharide export system protein LptA,Inner membrane protein YjcH	Bacteria	Proteobacteria	Gammaproteobacteria	Thiotrichales	Thiotrichaceae	Beggiatoa	Beggiatoa_sp._IS2
6.72976	-5.98098	2.15486	-2.77557	0.00551044	0.0475563	Unknown	Unknown	Unknown	Unknown	Unknown	Unknown	Unknown	Unknown	Unknown	Unknown
54.8474	3.33143	1.07488	3.09934	0.0019395	0.0231429	Unknown	Unknown	Unknown	Unknown	Unknown	Unknown	Unknown	Unknown	Unknown	Unknown
8.26152	-6.27421	0.991622	-6.32722	2.5e-10	3.84e-08	Unknown	Unknown	Unknown	Unknown	Unknown	Unknown	Unknown	Unknown	Unknown	Unknown
14.9555	-5.75298	0.975396	-5.8981	3.68e-09	4.38e-07	Unknown	Unknown	Unknown	Bacteria	Unknown	Unknown	Unknown	Unknown	Unknown	Unknown
10.3326	7.10773	1.43223	4.9627	6.95e-07	4.32e-05	Unknown	Unknown	Unknown	Unknown	Unknown	Unknown	Unknown	Unknown	Unknown	Unknown
92.4687	5.94577	1.42861	4.16194	3.16e-05	0.00101719	Unknown	Unknown	Unknown	Unknown	Unknown	Unknown	Unknown	Unknown	Unknown	Unknown
310.071	2.8345	0.7932	3.5735	0.000352239	0.00665495	Unknown	Unknown	Unknown	Unknown	Unknown	Unknown	Unknown	Unknown	Unknown	Unknown
3.41564	5.47405	1.51855	3.60478	0.000312419	0.00607065	Unknown	Unknown	hypothetical protein	Unknown	Unknown	Unknown	Unknown	Unknown	Unknown	Unknown
3.62925	-4.63605	1.29778	-3.57229	0.000353867	0.00667909	Unknown	Unknown	hypothetical protein	Bacteria	Unknown	Unknown	Unknown	Unknown	Unknown	Unknown
4.90845	-5.52972	1.86911	-2.95849	0.00309154	0.0320666	Unknown	Unknown	Unknown	Eukaryota	Arthropoda	Insecta	Unknown	Unknown	Unknown	Unknown
2.43991	-2.69694	0.866065	-3.11402	0.00184557	0.0223561	Unknown	IMPDH_2	Inosine-5'-monophosphate dehydrogenase	Bacteria	Unknown	Unknown	Unknown	Unknown	Unknown	Unknown
9.86271	-4.89678	1.11783	-4.38063	1.18e-05	0.000458328	Unknown	Unknown	Unknown	Unknown	Unknown	Unknown	Unknown	Unknown	Unknown	Unknown
4.98575	-5.55109	1.4733	-3.7678	0.000164692	0.00370952	Unknown	Unknown	Unknown	Unknown	Unknown	Unknown	Unknown	Unknown	Unknown	Unknown
10.1818	-6.57871	2.2044	-2.98435	0.00284184	0.0302655	Unknown	Unknown	hypothetical protein	Viruses	Unknown	Unknown	Unknown	Unknown	Unknown	Unknown
11.0673	5.59811	1.87353	2.988	0.00280814	0.03002	Unknown	Unknown	Unknown	Unknown	Unknown	Unknown	Unknown	Unknown	Unknown	Unknown
144.358	6.89067	1.57612	4.37192	1.23e-05	0.000473628	Unknown	ssrA	transfer-messenger RNA%2C SsrA	Unknown	Unknown	Unknown	Unknown	Unknown	Unknown	Unknown
190.785	2.02397	0.703784	2.87584	0.00402957	0.038451	Unknown	Unknown	Unknown	Unknown	Unknown	Unknown	Unknown	Unknown	Unknown	Unknown
13.2578	-2.27389	0.719254	-3.16146	0.0015698	0.0199152	Unknown	Unknown	hypothetical protein	Bacteria	Proteobacteria	Alphaproteobacteria	Unknown	Unknown	Unknown	Unknown
4.0657	5.74365	1.41406	4.0618	4.87e-05	0.00143133	Unknown	Unknown	Unknown	Eukaryota	Bacillariophyta	Coscinodiscophyceae	Thalassiosirales*	Unknown	Unknown	Unknown
3.0966	2.78829	0.812883	3.43013	0.0006033	0.00996723	COG2221	dsvD_3,dsvB_7	Protein DsvD,Sulfite reductase%2C dissimilatory-type subunit beta	Unknown	Unknown	Unknown	Unknown	Unknown	Unknown	Unknown
10.9302	-2.57053	0.861136	-2.98505	0.00283534	0.0302154	Unknown	Unknown	Unknown	Bacteria	Proteobacteria	Unknown	Unknown	Unknown	Unknown	Unknown
3.80626	4.02088	1.24976	3.21732	0.00129393	0.0173438	Unknown	Unknown	hypothetical protein	Bacteria	Proteobacteria	Gammaproteobacteria	Unknown	Unknown	Unknown	Gammaproteobacteria_bacterium
2.45854	-4.53061	1.45887	-3.10556	0.0018992	0.0228071	Unknown	Unknown	Unknown	Bacteria	Unknown	Unknown	Unknown	Unknown	Unknown	Unknown
127.105	8.32777	1.45099	5.73936	9.5e-09	1.03e-06	Unknown	Unknown	hypothetical protein	Bacteria	Proteobacteria	Alphaproteobacteria	Rhodospirillales	Acetobacteraceae	Roseomonas	Roseomonas_sp._CQN31
3.77926	-4.6018	0.954019	-4.8236	1.41e-06	7.83e-05	Unknown	Unknown	hypothetical protein	Bacteria	Unknown	Unknown	Unknown	Unknown	Unknown	Unknown
538.125	-2.98696	0.688675	-4.33725	1.44e-05	0.000539578	COG3027	zapA_4	Cell division protein ZapA	Bacteria	Proteobacteria	Gammaproteobacteria	Chromatiales	Chromatiaceae	Unknown	Unknown
14.9965	-7.13709	1.83953	-3.87983	0.000104529	0.00259517	Unknown	Unknown	hypothetical protein	Unknown	Unknown	Unknown	Unknown	Unknown	Unknown	Unknown
97.1664	2.17644	0.722973	3.0104	0.00260905	0.0285054	Unknown	Unknown	Unknown	Unknown	Unknown	Unknown	Unknown	Unknown	Unknown	Unknown
67.7002	3.34042	0.730812	4.57084	4.86e-06	0.000220492	Unknown	Unknown	Unknown	Unknown	Unknown	Unknown	Unknown	Unknown	Unknown	Unknown
5.38219	-5.65785	1.51895	-3.72483	0.000195444	0.00423374	Unknown	Unknown	Unknown	Unknown	Unknown	Unknown	Unknown	Unknown	Unknown	Unknown
3.55541	-5.06385	1.62078	-3.12432	0.00178214	0.0218024	Unknown	Unknown	hypothetical protein	Bacteria	Proteobacteria	Unknown	Unknown	Unknown	Unknown	Unknown
4.23388	5.81367	1.6507	3.52194	0.000428402	0.00771599	COG2968	Unknown	26 kDa periplasmic immunogenic protein	Bacteria	Unknown	Unknown	Unknown	Unknown	Unknown	Unknown
2.41729	4.77045	1.48236	3.21814	0.00129023	0.0173092	Unknown	Unknown	Unknown	Bacteria	Firmicutes	Unknown	Unknown	Unknown	Unknown	Firmicutes_bacterium
6.47331	-1.95306	0.585401	-3.33627	0.000849099	0.0127896	Unknown	Unknown	IS110 family transposase ISCARN20,2-haloacrylate reductase,hypothetical protein	Bacteria	Chloroflexi	Unknown	Unknown	Unknown	Unknown	Chloroflexi_bacterium
3.9895	5.73693	1.58532	3.61879	0.000295986	0.00582311	Unknown	Unknown	Unknown	Unknown	Unknown	Unknown	Unknown	Unknown	Unknown	Unknown
2.58889	-4.59092	1.51072	-3.0389	0.00237446	0.0266956	Unknown	Unknown	hypothetical protein	Unknown	Unknown	Unknown	Unknown	Unknown	Unknown	Unknown
2.62274	3.18891	0.930952	3.42543	0.000613821	0.0101015	Unknown	Unknown	hypothetical protein	Bacteria	Proteobacteria	Deltaproteobacteria	Unknown	Unknown	Unknown	Unknown
4.34727	-2.89058	0.856408	-3.37523	0.00073754	0.0115499	Unknown	Unknown	hypothetical protein	Bacteria	Proteobacteria	Deltaproteobacteria	Desulfobacterales	Desulfobacteraceae	Desulfosarcina	Desulfosarcina_cetonica
99.8872	2.43079	0.431167	5.63769	1.72e-08	1.72e-06	Unknown	Unknown	Unknown	Unknown	Unknown	Unknown	Unknown	Unknown	Unknown	Unknown
3.94324	-5.21305	1.88652	-2.76332	0.00572165	0.0487557	Unknown	Unknown	hypothetical protein	Bacteria	Cyanobacteria	Unknown	Unknown	Unknown	Unknown	Unknown
104.246	4.70999	1.36665	3.44637	0.000568176	0.00952721	Unknown	Unknown	Unknown	Unknown	Unknown	Unknown	Unknown	Unknown	Unknown	Unknown
10.8215	4.84723	1.18082	4.10498	4.04e-05	0.00124	Unknown	Unknown	Unknown	Unknown	Unknown	Unknown	Unknown	Unknown	Unknown	Unknown
5.69605	4.6717	1.28461	3.63667	0.000276183	0.00552674	Unknown	Unknown	Unknown	Bacteria	Cyanobacteria	Unknown	Oscillatoriales	Microcoleaceae	Unknown	Unknown
64.0523	9.55002	1.94342	4.91403	8.92e-07	5.32e-05	Unknown	Unknown	hypothetical protein	Bacteria	Cyanobacteria	Unknown	Chroococcales	Microcystaceae	Microcystis	Unknown
11.5348	-6.75845	1.94367	-3.47716	0.000506751	0.00875395	Unknown	Unknown	Unknown	Bacteria	Cyanobacteria	Unknown	Unknown	Unknown	Unknown	Unknown
3.46173	4.04817	1.2899	3.13836	0.00169894	0.021079	Unknown	Unknown	hypothetical protein	Bacteria	Chloroflexi	Unknown	Unknown	Unknown	Unknown	Chloroflexi_bacterium_RBG_13_51_36
4.58718	-5.42939	1.44123	-3.7672	0.000165089	0.00371628	Unknown	Unknown	Unknown	Unknown	Unknown	Unknown	Unknown	Unknown	Unknown	Unknown
4.61741	-5.43937	1.83799	-2.95941	0.00308228	0.0319949	Unknown	Unknown	Unknown	Unknown	Unknown	Unknown	Unknown	Unknown	Unknown	Unknown
5.71777	3.90434	0.901234	4.33222	1.48e-05	0.000549277	COG0526	glpE_3,nqrF_2,trxA_8	Thiosulfate sulfurtransferase GlpE,Na(+)-translocating NADH-quinone reductase subunit F,Thioredoxin,hypothetical protein	Bacteria	Proteobacteria	Deltaproteobacteria	Desulfobacterales	Desulfobacteraceae	Unknown	Desulfobacteraceae_bacterium
2.28607	4.93221	1.66003	2.97115	0.00296684	0.0311658	Unknown	Unknown	hypothetical protein	Bacteria	Proteobacteria	Deltaproteobacteria	Unknown	Unknown	Unknown	Unknown
2.24596	-4.38933	1.33403	-3.29027	0.0010009	0.0144313	Unknown	Unknown	hypothetical protein	Bacteria	Cyanobacteria	Unknown	Unknown	Unknown	Unknown	Unknown
6.26576	-4.32422	1.18596	-3.64618	0.000266172	0.00537359	Unknown	Unknown	hypothetical protein	Unknown	Unknown	Unknown	Unknown	Unknown	Unknown	Unknown
12.8025	-5.11809	1.39079	-3.67998	0.00023325	0.00485798	Unknown	Unknown	Unknown	Unknown	Unknown	Unknown	Unknown	Unknown	Unknown	Unknown
3.0346	-3.56298	1.056	-3.37402	0.00074079	0.011589	Unknown	Unknown	Unknown	Bacteria	Cyanobacteria	Unknown	Chroococcales	Cyanobacteriaceae	Cyanobacterium*	Unknown
3.9971	-4.64399	1.04906	-4.42682	9.56e-06	0.000384655	Unknown	Unknown	hypothetical protein	Bacteria	Cyanobacteria	Unknown	Nostocales	Nostocaceae	Unknown	Unknown
23.1635	2.20286	0.596892	3.69055	0.000223766	0.00470152	Unknown	Unknown	hypothetical protein	Bacteria	Candidatus_Eisenbacteria	Unknown	Unknown	Unknown	Unknown	Candidatus_Eisenbacteria_bacterium
5.59757	3.416	1.06079	3.22024	0.00128085	0.0172119	Unknown	Unknown	Unknown	Bacteria	Chloroflexi	Unknown	Unknown	Unknown	Unknown	Unknown
2.30278	-2.76684	0.882744	-3.13436	0.0017223	0.021287	Unknown	Unknown	Unknown	Unknown	Unknown	Unknown	Unknown	Unknown	Unknown	Unknown
23.7864	1.96949	0.649499	3.03232	0.00242681	0.0271253	Unknown	Unknown	hypothetical protein	Unknown	Unknown	Unknown	Unknown	Unknown	Unknown	Unknown
9.05796	6.90959	1.41064	4.8982	9.67e-07	5.71e-05	Unknown	Unknown	Unknown	Unknown	Unknown	Unknown	Unknown	Unknown	Unknown	Unknown
5.20514	-4.26273	1.2287	-3.4693	0.000521817	0.00894837	Unknown	Unknown	Unknown	Bacteria	Unknown	Unknown	Unknown	Unknown	Unknown	Unknown
11.6012	7.27399	1.30361	5.57988	2.41e-08	2.32e-06	COG3360	secE2_8	Calcium dodecin	Bacteria	Proteobacteria	Alphaproteobacteria	Rhodospirillales	Unknown	Unknown	Unknown
10.5324	-4.26771	1.49228	-2.85986	0.00423831	0.0397986	Unknown	Unknown	Unknown	Unknown	Unknown	Unknown	Unknown	Unknown	Unknown	Unknown
2.14805	-4.3303	1.45827	-2.96948	0.00298307	0.0312877	Unknown	Unknown	hypothetical protein	Bacteria	Bacteroidetes	Bacteroidia	Bacteroidales	Unknown	Unknown	Bacteroidales_bacterium
17.0493	-4.41213	0.79089	-5.57869	2.42e-08	2.33e-06	Unknown	Unknown	Unknown	Unknown	Unknown	Unknown	Unknown	Unknown	Unknown	Unknown
3.31099	5.4711	1.7341	3.15501	0.00160494	0.0202454	Unknown	Unknown	hypothetical protein	Viruses	Pisuviricota	Pisoniviricetes	Picornavirales	Unknown	Unknown	Unknown
4.41345	2.34458	0.738056	3.17669	0.00148964	0.0191833	Unknown	Unknown	hypothetical protein	Bacteria	Chloroflexi	Dehalococcoidia	Unknown	Unknown	Unknown	Dehalococcoidia_bacterium
4.83989	-2.26153	0.663414	-3.40893	0.000652172	0.0105657	Unknown	Unknown	hypothetical protein	Bacteria	Proteobacteria	Deltaproteobacteria	Desulfobacterales	Unknown	Unknown	Unknown
72.7815	2.96924	0.933709	3.18005	0.00147249	0.0190276	Unknown	Unknown	hypothetical protein	Bacteria	Unknown	Unknown	Unknown	Unknown	Unknown	Unknown
11.1405	-5.87472	0.900242	-6.52571	6.77e-11	1.17e-08	Unknown	Unknown	hypothetical protein	Unknown	Unknown	Unknown	Unknown	Unknown	Unknown	Unknown
3.92131	-2.99369	0.938037	-3.19144	0.00141566	0.0184968	Unknown	Unknown	hypothetical protein	Bacteria	Proteobacteria	Unknown	Unknown	Unknown	Unknown	Unknown
6.11305	5.19416	1.80028	2.88519	0.00391179	0.0376737	Unknown	Unknown	Unknown	Unknown	Unknown	Unknown	Unknown	Unknown	Unknown	Unknown
6.30217	-5.88669	1.4634	-4.02262	5.76e-05	0.00163394	Unknown	Unknown	Unknown	Unknown	Unknown	Unknown	Unknown	Unknown	Unknown	Unknown
4.80854	-5.49851	1.45321	-3.7837	0.000154513	0.00353172	Unknown	Unknown	Unknown	Bacteria	Unknown	Unknown	Unknown	Unknown	Unknown	Unknown
2.19832	4.89142	1.77518	2.75546	0.00586101	0.0495502	Unknown	Unknown	hypothetical protein	Unknown	Unknown	Unknown	Unknown	Unknown	Unknown	Unknown
14.0009	7.05571	1.21951	5.78569	7.22e-09	8.02e-07	Unknown	Unknown	hypothetical protein	Bacteria	Bacteroidetes	Unknown	Unknown	Unknown	Unknown	Unknown
2.57856	-3.04084	1.09824	-2.76883	0.00562572	0.0482148	Unknown	Unknown	Unknown	Bacteria	Unknown	Unknown	Unknown	Unknown	Unknown	Unknown
349.517	10.5922	1.44	7.35567	1.9e-13	4.95e-11	Unknown	Unknown	Unknown	Unknown	Unknown	Unknown	Unknown	Unknown	Unknown	Unknown
19.9808	3.12977	0.717057	4.36475	1.27e-05	0.000485882	Unknown	Unknown	Unknown	Unknown	Unknown	Unknown	Unknown	Unknown	Unknown	Unknown
5.63184	5.72497	1.41237	4.05344	5.05e-05	0.00147155	Unknown	Unknown	hypothetical protein	Bacteria	Planctomycetes	Planctomycetia	Pirellulales	Unknown	Unknown	Pirellulales_bacterium*
2.34961	-2.87089	0.986084	-2.9114	0.0035981	0.0355652	COG0690	secE_5	tRNA-Trp(cca),Protein translocase subunit SecE	Bacteria	Proteobacteria	Unknown	Unknown	Unknown	Unknown	Unknown
2.29281	4.69698	1.2841	3.65781	0.000254384	0.00519156	Unknown	Unknown	hypothetical protein	Unknown	Unknown	Unknown	Unknown	Unknown	Unknown	Unknown
8.43854	-3.81545	1.0817	-3.52729	0.000419839	0.00759845	Unknown	Unknown	Unknown	Bacteria	Unknown	Unknown	Unknown	Unknown	Unknown	Unknown
4.7049	-5.46006	1.13072	-4.82883	1.37e-06	7.65e-05	Unknown	Unknown	hypothetical protein	Unknown	Unknown	Unknown	Unknown	Unknown	Unknown	Unknown
33.0157	8.78012	1.73642	5.05645	4.27e-07	2.86e-05	Unknown	Unknown	Unknown	Unknown	Unknown	Unknown	Unknown	Unknown	Unknown	Unknown
431.165	2.72938	0.593806	4.59642	4.3e-06	0.000199427	Unknown	Unknown	Unknown	Unknown	Unknown	Unknown	Unknown	Unknown	Unknown	Unknown
35.9529	-8.39812	1.64232	-5.11358	3.16e-07	2.21e-05	Unknown	Unknown	Unknown	Unknown	Unknown	Unknown	Unknown	Unknown	Unknown	Unknown
3.00613	4.82574	1.22429	3.94167	8.09e-05	0.00213331	Unknown	Unknown	hypothetical protein	Bacteria	Unknown	Unknown	Unknown	Unknown	Unknown	Unknown
19.4883	2.76458	0.684195	4.04064	5.33e-05	0.00153679	Unknown	Unknown	hypothetical protein	Unknown	Unknown	Unknown	Unknown	Unknown	Unknown	Unknown
42.0892	3.17783	0.654684	4.85398	1.21e-06	6.88e-05	Unknown	Unknown	hypothetical protein	Archaea	Candidatus_Bathyarchaeota	Unknown	Unknown	Unknown	Unknown	Candidatus_Bathyarchaeota_archaeon_RBG_16_57_9
2.33814	2.56409	0.875875	2.92746	0.00341745	0.03431	Unknown	Unknown	hypothetical protein	Unknown	Unknown	Unknown	Unknown	Unknown	Unknown	Unknown
34617.5	6.44663	1.12146	5.74842	9.01e-09	9.78e-07	Unknown	Unknown	Unknown	Unknown	Unknown	Unknown	Unknown	Unknown	Unknown	Unknown
2.3238	-4.45904	1.15389	-3.86437	0.000111376	0.00272864	Unknown	Unknown	hypothetical protein	Unknown	Unknown	Unknown	Unknown	Unknown	Unknown	Unknown
3.03156	3.55655	1.21511	2.92693	0.0034233	0.0343501	Unknown	Unknown	Unknown	Bacteria	Unknown	Unknown	Unknown	Unknown	Unknown	Unknown
1772.54	-3.86903	1.17	-3.30685	0.000943528	0.0138107	Unknown	Unknown	hypothetical protein	Bacteria	Cyanobacteria	Unknown	Unknown	Unknown	Unknown	Unknown
6.4206	2.77266	0.795505	3.48542	0.000491373	0.00855602	COG0576	grpE_4	Protein GrpE,hypothetical protein	Unknown	Unknown	Unknown	Unknown	Unknown	Unknown	Unknown
2.97027	-4.79911	1.63667	-2.93223	0.00336535	0.0339597	Unknown	Unknown	Unknown	Bacteria	Cyanobacteria	Unknown	Chroococcales	Unknown	Unknown	Unknown
3.41711	4.75536	1.38055	3.44455	0.000572014	0.00957213	Unknown	Unknown	Unknown	Viruses	Unknown	Unknown	Unknown	Unknown	Unknown	Beihai_picorna-like_virus_51
4.5827	-4.82099	1.22026	-3.95077	7.79e-05	0.00207266	Unknown	Unknown	hypothetical protein	Unknown	Unknown	Unknown	Unknown	Unknown	Unknown	Unknown
4.15914	5.79883	1.84122	3.14946	0.00163575	0.0205303	Unknown	Unknown	hypothetical protein	Unknown	Unknown	Unknown	Unknown	Unknown	Unknown	Unknown
12.6211	-4.22222	1.05945	-3.9853	6.74e-05	0.00185078	Unknown	Unknown	Unknown	Bacteria	Unknown	Unknown	Unknown	Unknown	Unknown	Unknown
3.86819	2.8992	0.99011	2.92816	0.0034097	0.0342514	Unknown	Unknown	hypothetical protein	Bacteria	Verrucomicrobia	Unknown	Unknown	Unknown	Unknown	Verrucomicrobia_bacterium
5.09016	-2.16177	0.599827	-3.60398	0.000313378	0.00608444	Unknown	Unknown	hypothetical protein	Bacteria	Bacteroidetes	Unknown	Unknown	Unknown	Unknown	Unknown
12.6331	7.39439	2.16403	3.41696	0.000633244	0.0103369	Unknown	Unknown	hypothetical protein	Bacteria	Verrucomicrobia	Unknown	Unknown	Unknown	Unknown	Unknown
6.36307	-5.9029	1.88818	-3.12624	0.00177055	0.0216984	Unknown	Unknown	Unknown	Unknown	Unknown	Unknown	Unknown	Unknown	Unknown	Unknown
5.84265	4.69831	1.23428	3.80653	0.000140932	0.00327991	COG0049	rpsG_4	30S ribosomal protein S7	Bacteria	Unknown	Unknown	Unknown	Unknown	Unknown	Unknown
36.3843	2.95848	0.869918	3.40088	0.0006717	0.0107917	Unknown	Unknown	hypothetical protein	Bacteria	Cyanobacteria	Unknown	Oscillatoriales	Microcoleaceae	Arthrospira	Arthrospira_sp._PLM2.Bin9
2.94667	3.50159	1.04576	3.34838	0.000812865	0.0123983	Unknown	Unknown	hypothetical protein	Bacteria	Unknown	Unknown	Unknown	Unknown	Unknown	Unknown
2.99932	5.32472	1.49534	3.56087	0.000369625	0.00690328	Unknown	Unknown	hypothetical protein	Bacteria	Calditrichaeota	Unknown	Unknown	Unknown	Unknown	Calditrichaeota_bacterium*
2.49694	-2.76601	0.883849	-3.12951	0.00175098	0.0215455	Unknown	Unknown	hypothetical protein	Unknown	Unknown	Unknown	Unknown	Unknown	Unknown	Unknown
28.0215	-1.63184	0.39281	-4.15427	3.26e-05	0.00104505	Unknown	Unknown	hypothetical protein	Bacteria	Bacteroidetes	Unknown	Unknown	Unknown	Unknown	Unknown
4.31403	2.52585	0.719064	3.51269	0.000443586	0.00792132	Unknown	Unknown	hypothetical protein	Bacteria	Planctomycetes	Unknown	Unknown	Unknown	Unknown	Unknown
29.1999	1.86526	0.614533	3.03525	0.0024034	0.0269337	Unknown	Unknown	hypothetical protein	Unknown	Unknown	Unknown	Unknown	Unknown	Unknown	Unknown
4.94648	3.63488	1.07709	3.37473	0.000738877	0.0115677	Unknown	Unknown	Unknown	Bacteria	Actinobacteria	Actinobacteria	Micrococcales	Unknown	Unknown	Unknown
114.757	7.12464	2.04329	3.48685	0.000488748	0.00852475	Unknown	Unknown	Unknown	Unknown	Unknown	Unknown	Unknown	Unknown	Unknown	Unknown
17.3238	3.74595	1.27746	2.93234	0.00336418	0.0339527	Unknown	Unknown	Unknown	Unknown	Unknown	Unknown	Unknown	Unknown	Unknown	Unknown
4.70797	-3.50052	1.11552	-3.13801	0.00170098	0.0210969	Unknown	Unknown	Unknown	Bacteria	Cyanobacteria	Unknown	Unknown	Unknown	Unknown	Unknown
75.2874	-1.08854	0.395432	-2.75279	0.00590906	0.0498198	Unknown	Unknown	hypothetical protein	Bacteria	Proteobacteria	Unknown	Unknown	Unknown	Unknown	Proteobacteria_bacterium
5.53218	3.07892	0.680081	4.52728	5.97e-06	0.000260872	Unknown	Unknown	hypothetical protein	Bacteria	Unknown	Unknown	Unknown	Unknown	Unknown	Unknown
7.82212	4.14375	1.49497	2.7718	0.0055747	0.0479151	Unknown	Unknown	Unknown	Bacteria	Proteobacteria	Gammaproteobacteria	Unknown	Unknown	Unknown	Unknown
5.83748	2.04788	0.700127	2.92501	0.00344443	0.0345	Unknown	Unknown	hypothetical protein	Bacteria	Candidatus_Hydrogenedentes	Unknown	Unknown	Unknown	Unknown	Candidatus_Hydrogenedentes_bacterium
8.84053	-3.55512	1.20087	-2.96045	0.00307192	0.0319165	Unknown	Unknown	Unknown	Bacteria	Proteobacteria	Unknown	Unknown	Unknown	Unknown	Unknown
70.8768	-4.23156	0.938576	-4.50849	6.53e-06	0.000280385	Unknown	cspE_8	Cold shock-like protein CspE	Unknown	Unknown	Unknown	Unknown	Unknown	Unknown	Unknown
12.327	3.23843	0.715711	4.52477	6.05e-06	0.000263446	COG0234	groS_10	hypothetical protein,10 kDa chaperonin	Bacteria	Unknown	Unknown	Unknown	Unknown	Unknown	Unknown
3.59902	5.59947	1.60757	3.48319	0.000495479	0.00860709	Unknown	Unknown	Unknown	Bacteria	Unknown	Unknown	Unknown	Unknown	Unknown	Unknown
7.31299	-3.996	0.673667	-5.93171	3e-09	3.64e-07	Unknown	Unknown	hypothetical protein	Bacteria	Chloroflexi	Unknown	Unknown	Unknown	Unknown	Unknown
8.0255	-5.072	1.24819	-4.06348	4.83e-05	0.00142405	Unknown	Unknown	Unknown	Unknown	Unknown	Unknown	Unknown	Unknown	Unknown	Unknown
15.0836	5.34182	1.39947	3.81703	0.00013507	0.003171	Unknown	Unknown	hypothetical protein	Bacteria	Proteobacteria	Deltaproteobacteria	Unknown	Unknown	Unknown	Unknown
2.49037	-2.43492	0.831146	-2.92959	0.00339405	0.0341581	Unknown	Unknown	hypothetical protein	Bacteria	Unknown	Unknown	Unknown	Unknown	Unknown	Unknown
2.36524	-4.4691	1.18315	-3.77728	0.000158549	0.0036043	Unknown	Unknown	hypothetical protein	Bacteria	Candidatus_Kaiserbacteria	Unknown	Unknown	Unknown	Unknown	Candidatus_Kaiserbacteria_bacterium
8.49276	-6.31737	2.16831	-2.91349	0.00357409	0.0354121	Unknown	Unknown	Unknown	Unknown	Unknown	Unknown	Unknown	Unknown	Unknown	Unknown
2.2424	-3.7622	1.28389	-2.93032	0.00338616	0.0341039	Unknown	Unknown	hypothetical protein	Bacteria	Krumholzibacteriota	Krumholzibacteria*	Unknown	Unknown	Unknown	Krumholzibacteria_bacterium*
8.21751	3.07769	1.0564	2.91338	0.00357538	0.0354197	Unknown	Unknown	Unknown	Bacteria	Proteobacteria	Unknown	Unknown	Unknown	Unknown	Unknown
3.97876	-5.22705	1.01067	-5.17185	2.32e-07	1.69e-05	Unknown	Unknown	Unknown	Bacteria	Cyanobacteria	Unknown	Unknown	Unknown	Unknown	Unknown
12.8796	-6.1713	1.89541	-3.25591	0.00113028	0.0157285	Unknown	Unknown	Unknown	Unknown	Unknown	Unknown	Unknown	Unknown	Unknown	Unknown
9.98365	7.0518	1.88227	3.74644	0.000179365	0.00395787	Unknown	Unknown	Unknown	Bacteria	Unknown	Unknown	Unknown	Unknown	Unknown	Unknown
178.757	6.35813	1.11443	5.70525	1.16e-08	1.22e-06	COG0122	alkA	hypothetical protein,DNA-3-methyladenine glycosylase	Bacteria	Cyanobacteria	Unknown	Chroococcales	Unknown	Unknown	Unknown
36.0901	-24.5585	2.28844	-10.7315	7.24e-27	1.66e-23	Unknown	Unknown	Unknown	Unknown	Unknown	Unknown	Unknown	Unknown	Unknown	Unknown
9.56354	-2.7932	0.994498	-2.80866	0.00497485	0.0443553	Unknown	Unknown	Unknown	Bacteria	Cyanobacteria	Unknown	Unknown	Unknown	Unknown	Unknown
66.8671	-9.29402	1.90551	-4.87744	1.07e-06	6.23e-05	Unknown	Unknown	Unknown	Bacteria	Unknown	Unknown	Unknown	Unknown	Unknown	Unknown
7.7681	-5.93264	1.23139	-4.81783	1.45e-06	8.02e-05	Unknown	Unknown	hypothetical protein	Viruses	Unknown	Unknown	Unknown	Unknown	Unknown	Unknown
[truncated: 52,966 more rows]

## Sheet: signifikant_known_DE_genes
baseMean	log2FoldChange	lfcSE	stat	pvalue	padj	superkingdom	phylum	class	order	family	genus	species	gene	KEGG_group I	KEGG group II	KEGG group III	group
65.7457	-5.73268	1.69667	-3.37879	0.000728068	0.0114442	Bacteria	Proteobacteria	Gammaproteobacteria	Thiotrichales	Thiotrichaceae	Thioploca	Thioplocsp.*	aprB	09100 Metabolism	09102 Energy metabolism	00920 Sulfur metabolism [PATH:ko00920]	Sulfur
65.7457	-5.73268	1.69667	-3.37879	0.000728068	0.0114442	Bacteria	Proteobacteria	Gammaproteobacteria	Thiotrichales	Thiotrichaceae	Thioploca	Thioplocsp.*	aprB	09100 Metabolism	09102 Energy metabolism	00920 Sulfur metabolism [PATH:ko00920]	Sulfur
65.7457	-5.73268	1.69667	-3.37879	0.000728068	0.0114442	Bacteria	Proteobacteria	Gammaproteobacteria	Thiotrichales	Thiotrichaceae	Thioploca	Thioplocsp.*	aprB	09100 Metabolism	09102 Energy metabolism	00920 Sulfur metabolism [PATH:ko00920]	Sulfur
65.7457	-5.73268	1.69667	-3.37879	0.000728068	0.0114442	Bacteria	Proteobacteria	Gammaproteobacteria	Thiotrichales	Thiotrichaceae	Thioploca	Thioplocsp.*	aprB	09100 Metabolism	09102 Energy metabolism	00920 Sulfur metabolism [PATH:ko00920]	Sulfur
65.7457	-5.73268	1.69667	-3.37879	0.000728068	0.0114442	Bacteria	Proteobacteria	Gammaproteobacteria	Thiotrichales	Thiotrichaceae	Thioploca	Thioplocsp.*	aprB	09100 Metabolism	09102 Energy metabolism	00920 Sulfur metabolism [PATH:ko00920]	Sulfur
65.7457	-5.73268	1.69667	-3.37879	0.000728068	0.0114442	Bacteria	Proteobacteria	Gammaproteobacteria	Thiotrichales	Thiotrichaceae	Thioploca	Thioplocsp.*	aprB	09100 Metabolism	09102 Energy metabolism	00920 Sulfur metabolism [PATH:ko00920]	Sulfur
65.7457	-5.73268	1.69667	-3.37879	0.000728068	0.0114442	Bacteria	Proteobacteria	Gammaproteobacteria	Thiotrichales	Thiotrichaceae	Thioploca	Thioplocsp.*	aprB	09100 Metabolism	09102 Energy metabolism	00920 Sulfur metabolism [PATH:ko00920]	Sulfur
65.7457	-5.73268	1.69667	-3.37879	0.000728068	0.0114442	Bacteria	Proteobacteria	Gammaproteobacteria	Thiotrichales	Thiotrichaceae	Thioploca	Thioplocsp.*	aprB	09100 Metabolism	09102 Energy metabolism	00920 Sulfur metabolism [PATH:ko00920]	Sulfur
65.7457	-5.73268	1.69667	-3.37879	0.000728068	0.0114442	Bacteria	Proteobacteria	Gammaproteobacteria	Thiotrichales	Thiotrichaceae	Thioploca	Thioplocsp.*	aprB	09100 Metabolism	09102 Energy metabolism	00920 Sulfur metabolism [PATH:ko00920]	Sulfur
65.7457	-5.73268	1.69667	-3.37879	0.000728068	0.0114442	Bacteria	Proteobacteria	Gammaproteobacteria	Thiotrichales	Thiotrichaceae	Thioploca	Thioplocsp.*	aprB	09100 Metabolism	09102 Energy metabolism	00920 Sulfur metabolism [PATH:ko00920]	Sulfur
65.7457	-5.73268	1.69667	-3.37879	0.000728068	0.0114442	Bacteria	Proteobacteria	Gammaproteobacteria	Thiotrichales	Thiotrichaceae	Thioploca	Thioplocsp.*	aprB	09100 Metabolism	09102 Energy metabolism	00920 Sulfur metabolism [PATH:ko00920]	Sulfur
65.7457	-5.73268	1.69667	-3.37879	0.000728068	0.0114442	Bacteria	Proteobacteria	Gammaproteobacteria	Thiotrichales	Thiotrichaceae	Thioploca	Thioplocsp.*	aprB	09100 Metabolism	09102 Energy metabolism	00920 Sulfur metabolism [PATH:ko00920]	Sulfur
27.3446	-5.69423	1.92696	-2.95504	0.00312626	0.0322992	Bacteria	Proteobacteria	Gammaproteobacteria	Thiotrichales	Thiotrichaceae	Beggiatoa	Beggiatosp._IS2	rpoA	09120 Genetic Information Processing	09121 Transcription	03020 RNA polymerase [PATH:ko03020]	Other
27.3446	-5.69423	1.92696	-2.95504	0.00312626	0.0322992	Bacteria	Proteobacteria	Gammaproteobacteria	Thiotrichales	Thiotrichaceae	Beggiatoa	Beggiatosp._IS2	rpoA	09180 Brite Hierarchies	09182 Protein families: genetic information processing	03021 Transcription machinery [BR:ko03021]	Other
27.3446	-5.69423	1.92696	-2.95504	0.00312626	0.0322992	Bacteria	Proteobacteria	Gammaproteobacteria	Thiotrichales	Thiotrichaceae	Beggiatoa	Beggiatosp._IS2	rpoA	09180 Brite Hierarchies	09182 Protein families: genetic information processing	03400 DNA repair and recombination proteins [BR:ko03400]	repair and recombination
27.3446	-5.69423	1.92696	-2.95504	0.00312626	0.0322992	Bacteria	Proteobacteria	Gammaproteobacteria	Thiotrichales	Thiotrichaceae	Beggiatoa	Beggiatosp._IS2	rpoA	09120 Genetic Information Processing	09121 Transcription	03020 RNA polymerase [PATH:ko03020]	Other
27.3446	-5.69423	1.92696	-2.95504	0.00312626	0.0322992	Bacteria	Proteobacteria	Gammaproteobacteria	Thiotrichales	Thiotrichaceae	Beggiatoa	Beggiatosp._IS2	rpoA	09180 Brite Hierarchies	09182 Protein families: genetic information processing	03021 Transcription machinery [BR:ko03021]	Other
27.3446	-5.69423	1.92696	-2.95504	0.00312626	0.0322992	Bacteria	Proteobacteria	Gammaproteobacteria	Thiotrichales	Thiotrichaceae	Beggiatoa	Beggiatosp._IS2	rpoA	09180 Brite Hierarchies	09182 Protein families: genetic information processing	03400 DNA repair and recombination proteins [BR:ko03400]	repair and recombination
27.3446	-5.69423	1.92696	-2.95504	0.00312626	0.0322992	Bacteria	Proteobacteria	Gammaproteobacteria	Thiotrichales	Thiotrichaceae	Beggiatoa	Beggiatosp._IS2	rpoA	09120 Genetic Information Processing	09121 Transcription	03020 RNA polymerase [PATH:ko03020]	Other
27.3446	-5.69423	1.92696	-2.95504	0.00312626	0.0322992	Bacteria	Proteobacteria	Gammaproteobacteria	Thiotrichales	Thiotrichaceae	Beggiatoa	Beggiatosp._IS2	rpoA	09180 Brite Hierarchies	09182 Protein families: genetic information processing	03021 Transcription machinery [BR:ko03021]	Other
27.3446	-5.69423	1.92696	-2.95504	0.00312626	0.0322992	Bacteria	Proteobacteria	Gammaproteobacteria	Thiotrichales	Thiotrichaceae	Beggiatoa	Beggiatosp._IS2	rpoA	09180 Brite Hierarchies	09182 Protein families: genetic information processing	03400 DNA repair and recombination proteins [BR:ko03400]	repair and recombination
27.3446	-5.69423	1.92696	-2.95504	0.00312626	0.0322992	Bacteria	Proteobacteria	Gammaproteobacteria	Thiotrichales	Thiotrichaceae	Beggiatoa	Beggiatosp._IS2	rpoA	09120 Genetic Information Processing	09121 Transcription	03020 RNA polymerase [PATH:ko03020]	Other
27.3446	-5.69423	1.92696	-2.95504	0.00312626	0.0322992	Bacteria	Proteobacteria	Gammaproteobacteria	Thiotrichales	Thiotrichaceae	Beggiatoa	Beggiatosp._IS2	rpoA	09180 Brite Hierarchies	09182 Protein families: genetic information processing	03021 Transcription machinery [BR:ko03021]	Other
27.3446	-5.69423	1.92696	-2.95504	0.00312626	0.0322992	Bacteria	Proteobacteria	Gammaproteobacteria	Thiotrichales	Thiotrichaceae	Beggiatoa	Beggiatosp._IS2	rpoA	09180 Brite Hierarchies	09182 Protein families: genetic information processing	03400 DNA repair and recombination proteins [BR:ko03400]	repair and recombination
27.3446	-5.69423	1.92696	-2.95504	0.00312626	0.0322992	Bacteria	Proteobacteria	Gammaproteobacteria	Thiotrichales	Thiotrichaceae	Beggiatoa	Beggiatosp._IS2	rpoA	09120 Genetic Information Processing	09121 Transcription	03020 RNA polymerase [PATH:ko03020]	Other
27.3446	-5.69423	1.92696	-2.95504	0.00312626	0.0322992	Bacteria	Proteobacteria	Gammaproteobacteria	Thiotrichales	Thiotrichaceae	Beggiatoa	Beggiatosp._IS2	rpoA	09180 Brite Hierarchies	09182 Protein families: genetic information processing	03021 Transcription machinery [BR:ko03021]	Other
27.3446	-5.69423	1.92696	-2.95504	0.00312626	0.0322992	Bacteria	Proteobacteria	Gammaproteobacteria	Thiotrichales	Thiotrichaceae	Beggiatoa	Beggiatosp._IS2	rpoA	09180 Brite Hierarchies	09182 Protein families: genetic information processing	03400 DNA repair and recombination proteins [BR:ko03400]	repair and recombination
27.3446	-5.69423	1.92696	-2.95504	0.00312626	0.0322992	Bacteria	Proteobacteria	Gammaproteobacteria	Thiotrichales	Thiotrichaceae	Beggiatoa	Beggiatosp._IS2	rpoA	09120 Genetic Information Processing	09121 Transcription	03020 RNA polymerase [PATH:ko03020]	Other
27.3446	-5.69423	1.92696	-2.95504	0.00312626	0.0322992	Bacteria	Proteobacteria	Gammaproteobacteria	Thiotrichales	Thiotrichaceae	Beggiatoa	Beggiatosp._IS2	rpoA	09180 Brite Hierarchies	09182 Protein families: genetic information processing	03021 Transcription machinery [BR:ko03021]	Other
27.3446	-5.69423	1.92696	-2.95504	0.00312626	0.0322992	Bacteria	Proteobacteria	Gammaproteobacteria	Thiotrichales	Thiotrichaceae	Beggiatoa	Beggiatosp._IS2	rpoA	09180 Brite Hierarchies	09182 Protein families: genetic information processing	03400 DNA repair and recombination proteins [BR:ko03400]	repair and recombination
27.3446	-5.69423	1.92696	-2.95504	0.00312626	0.0322992	Bacteria	Proteobacteria	Gammaproteobacteria	Thiotrichales	Thiotrichaceae	Beggiatoa	Beggiatosp._IS2	rpoA	09120 Genetic Information Processing	09121 Transcription	03020 RNA polymerase [PATH:ko03020]	Other
27.3446	-5.69423	1.92696	-2.95504	0.00312626	0.0322992	Bacteria	Proteobacteria	Gammaproteobacteria	Thiotrichales	Thiotrichaceae	Beggiatoa	Beggiatosp._IS2	rpoA	09180 Brite Hierarchies	09182 Protein families: genetic information processing	03021 Transcription machinery [BR:ko03021]	Other
27.3446	-5.69423	1.92696	-2.95504	0.00312626	0.0322992	Bacteria	Proteobacteria	Gammaproteobacteria	Thiotrichales	Thiotrichaceae	Beggiatoa	Beggiatosp._IS2	rpoA	09180 Brite Hierarchies	09182 Protein families: genetic information processing	03400 DNA repair and recombination proteins [BR:ko03400]	repair and recombination
27.3446	-5.69423	1.92696	-2.95504	0.00312626	0.0322992	Bacteria	Proteobacteria	Gammaproteobacteria	Thiotrichales	Thiotrichaceae	Beggiatoa	Beggiatosp._IS2	rpoA	09120 Genetic Information Processing	09121 Transcription	03020 RNA polymerase [PATH:ko03020]	Other
27.3446	-5.69423	1.92696	-2.95504	0.00312626	0.0322992	Bacteria	Proteobacteria	Gammaproteobacteria	Thiotrichales	Thiotrichaceae	Beggiatoa	Beggiatosp._IS2	rpoA	09180 Brite Hierarchies	09182 Protein families: genetic information processing	03021 Transcription machinery [BR:ko03021]	Other
27.3446	-5.69423	1.92696	-2.95504	0.00312626	0.0322992	Bacteria	Proteobacteria	Gammaproteobacteria	Thiotrichales	Thiotrichaceae	Beggiatoa	Beggiatosp._IS2	rpoA	09180 Brite Hierarchies	09182 Protein families: genetic information processing	03400 DNA repair and recombination proteins [BR:ko03400]	repair and recombination
8.21936	5.02279	1.26573	3.96828	7.24e-05	0.00195718	Bacteria	Proteobacteria	Gammaproteobacteria	Thiotrichales	Piscirickettsiaceae	Thiosulfativibrio	Thiosulfativibrio_zosterae*	rpsJ	09120 Genetic Information Processing	09122 Translation	03010 Ribosome [PATH:ko03010]	Other
8.21936	5.02279	1.26573	3.96828	7.24e-05	0.00195718	Bacteria	Proteobacteria	Gammaproteobacteria	Thiotrichales	Piscirickettsiaceae	Thiosulfativibrio	Thiosulfativibrio_zosterae*	rpsJ	09180 Brite Hierarchies	09182 Protein families: genetic information processing	03011 Ribosome [BR:ko03011]	Other
8.21936	5.02279	1.26573	3.96828	7.24e-05	0.00195718	Bacteria	Proteobacteria	Gammaproteobacteria	Thiotrichales	Piscirickettsiaceae	Thiosulfativibrio	Thiosulfativibrio_zosterae*	rplC	09120 Genetic Information Processing	09122 Translation	03010 Ribosome [PATH:ko03010]	Other
8.21936	5.02279	1.26573	3.96828	7.24e-05	0.00195718	Bacteria	Proteobacteria	Gammaproteobacteria	Thiotrichales	Piscirickettsiaceae	Thiosulfativibrio	Thiosulfativibrio_zosterae*	rplC	09180 Brite Hierarchies	09182 Protein families: genetic information processing	03011 Ribosome [BR:ko03011]	Other
8.21936	5.02279	1.26573	3.96828	7.24e-05	0.00195718	Bacteria	Proteobacteria	Gammaproteobacteria	Thiotrichales	Piscirickettsiaceae	Thiosulfativibrio	Thiosulfativibrio_zosterae*	rpsJ	09120 Genetic Information Processing	09122 Translation	03010 Ribosome [PATH:ko03010]	Other
8.21936	5.02279	1.26573	3.96828	7.24e-05	0.00195718	Bacteria	Proteobacteria	Gammaproteobacteria	Thiotrichales	Piscirickettsiaceae	Thiosulfativibrio	Thiosulfativibrio_zosterae*	rpsJ	09180 Brite Hierarchies	09182 Protein families: genetic information processing	03011 Ribosome [BR:ko03011]	Other
8.21936	5.02279	1.26573	3.96828	7.24e-05	0.00195718	Bacteria	Proteobacteria	Gammaproteobacteria	Thiotrichales	Piscirickettsiaceae	Thiosulfativibrio	Thiosulfativibrio_zosterae*	rplC	09120 Genetic Information Processing	09122 Translation	03010 Ribosome [PATH:ko03010]	Other
8.21936	5.02279	1.26573	3.96828	7.24e-05	0.00195718	Bacteria	Proteobacteria	Gammaproteobacteria	Thiotrichales	Piscirickettsiaceae	Thiosulfativibrio	Thiosulfativibrio_zosterae*	rplC	09180 Brite Hierarchies	09182 Protein families: genetic information processing	03011 Ribosome [BR:ko03011]	Other
8.21936	5.02279	1.26573	3.96828	7.24e-05	0.00195718	Bacteria	Proteobacteria	Gammaproteobacteria	Thiotrichales	Piscirickettsiaceae	Thiosulfativibrio	Thiosulfativibrio_zosterae*	rpsJ	09120 Genetic Information Processing	09122 Translation	03010 Ribosome [PATH:ko03010]	Other
8.21936	5.02279	1.26573	3.96828	7.24e-05	0.00195718	Bacteria	Proteobacteria	Gammaproteobacteria	Thiotrichales	Piscirickettsiaceae	Thiosulfativibrio	Thiosulfativibrio_zosterae*	rpsJ	09180 Brite Hierarchies	09182 Protein families: genetic information processing	03011 Ribosome [BR:ko03011]	Other
8.21936	5.02279	1.26573	3.96828	7.24e-05	0.00195718	Bacteria	Proteobacteria	Gammaproteobacteria	Thiotrichales	Piscirickettsiaceae	Thiosulfativibrio	Thiosulfativibrio_zosterae*	rplC	09120 Genetic Information Processing	09122 Translation	03010 Ribosome [PATH:ko03010]	Other
8.21936	5.02279	1.26573	3.96828	7.24e-05	0.00195718	Bacteria	Proteobacteria	Gammaproteobacteria	Thiotrichales	Piscirickettsiaceae	Thiosulfativibrio	Thiosulfativibrio_zosterae*	rplC	09180 Brite Hierarchies	09182 Protein families: genetic information processing	03011 Ribosome [BR:ko03011]	Other
8.21936	5.02279	1.26573	3.96828	7.24e-05	0.00195718	Bacteria	Proteobacteria	Gammaproteobacteria	Thiotrichales	Piscirickettsiaceae	Thiosulfativibrio	Thiosulfativibrio_zosterae*	rpsJ	09120 Genetic Information Processing	09122 Translation	03010 Ribosome [PATH:ko03010]	Other
8.21936	5.02279	1.26573	3.96828	7.24e-05	0.00195718	Bacteria	Proteobacteria	Gammaproteobacteria	Thiotrichales	Piscirickettsiaceae	Thiosulfativibrio	Thiosulfativibrio_zosterae*	rpsJ	09180 Brite Hierarchies	09182 Protein families: genetic information processing	03011 Ribosome [BR:ko03011]	Other
8.21936	5.02279	1.26573	3.96828	7.24e-05	0.00195718	Bacteria	Proteobacteria	Gammaproteobacteria	Thiotrichales	Piscirickettsiaceae	Thiosulfativibrio	Thiosulfativibrio_zosterae*	rplC	09120 Genetic Information Processing	09122 Translation	03010 Ribosome [PATH:ko03010]	Other
8.21936	5.02279	1.26573	3.96828	7.24e-05	0.00195718	Bacteria	Proteobacteria	Gammaproteobacteria	Thiotrichales	Piscirickettsiaceae	Thiosulfativibrio	Thiosulfativibrio_zosterae*	rplC	09180 Brite Hierarchies	09182 Protein families: genetic information processing	03011 Ribosome [BR:ko03011]	Other
8.21936	5.02279	1.26573	3.96828	7.24e-05	0.00195718	Bacteria	Proteobacteria	Gammaproteobacteria	Thiotrichales	Piscirickettsiaceae	Thiosulfativibrio	Thiosulfativibrio_zosterae*	rpsJ	09120 Genetic Information Processing	09122 Translation	03010 Ribosome [PATH:ko03010]	Other
8.21936	5.02279	1.26573	3.96828	7.24e-05	0.00195718	Bacteria	Proteobacteria	Gammaproteobacteria	Thiotrichales	Piscirickettsiaceae	Thiosulfativibrio	Thiosulfativibrio_zosterae*	rpsJ	09180 Brite Hierarchies	09182 Protein families: genetic information processing	03011 Ribosome [BR:ko03011]	Other
8.21936	5.02279	1.26573	3.96828	7.24e-05	0.00195718	Bacteria	Proteobacteria	Gammaproteobacteria	Thiotrichales	Piscirickettsiaceae	Thiosulfativibrio	Thiosulfativibrio_zosterae*	rplC	09120 Genetic Information Processing	09122 Translation	03010 Ribosome [PATH:ko03010]	Other
8.21936	5.02279	1.26573	3.96828	7.24e-05	0.00195718	Bacteria	Proteobacteria	Gammaproteobacteria	Thiotrichales	Piscirickettsiaceae	Thiosulfativibrio	Thiosulfativibrio_zosterae*	rplC	09180 Brite Hierarchies	09182 Protein families: genetic information processing	03011 Ribosome [BR:ko03011]	Other
8.21936	5.02279	1.26573	3.96828	7.24e-05	0.00195718	Bacteria	Proteobacteria	Gammaproteobacteria	Thiotrichales	Piscirickettsiaceae	Thiosulfativibrio	Thiosulfativibrio_zosterae*	rpsJ	09120 Genetic Information Processing	09122 Translation	03010 Ribosome [PATH:ko03010]	Other
8.21936	5.02279	1.26573	3.96828	7.24e-05	0.00195718	Bacteria	Proteobacteria	Gammaproteobacteria	Thiotrichales	Piscirickettsiaceae	Thiosulfativibrio	Thiosulfativibrio_zosterae*	rpsJ	09180 Brite Hierarchies	09182 Protein families: genetic information processing	03011 Ribosome [BR:ko03011]	Other
8.21936	5.02279	1.26573	3.96828	7.24e-05	0.00195718	Bacteria	Proteobacteria	Gammaproteobacteria	Thiotrichales	Piscirickettsiaceae	Thiosulfativibrio	Thiosulfativibrio_zosterae*	rplC	09120 Genetic Information Processing	09122 Translation	03010 Ribosome [PATH:ko03010]	Other
8.21936	5.02279	1.26573	3.96828	7.24e-05	0.00195718	Bacteria	Proteobacteria	Gammaproteobacteria	Thiotrichales	Piscirickettsiaceae	Thiosulfativibrio	Thiosulfativibrio_zosterae*	rplC	09180 Brite Hierarchies	09182 Protein families: genetic information processing	03011 Ribosome [BR:ko03011]	Other
8.21936	5.02279	1.26573	3.96828	7.24e-05	0.00195718	Bacteria	Proteobacteria	Gammaproteobacteria	Thiotrichales	Piscirickettsiaceae	Thiosulfativibrio	Thiosulfativibrio_zosterae*	rpsJ	09120 Genetic Information Processing	09122 Translation	03010 Ribosome [PATH:ko03010]	Other
8.21936	5.02279	1.26573	3.96828	7.24e-05	0.00195718	Bacteria	Proteobacteria	Gammaproteobacteria	Thiotrichales	Piscirickettsiaceae	Thiosulfativibrio	Thiosulfativibrio_zosterae*	rpsJ	09180 Brite Hierarchies	09182 Protein families: genetic information processing	03011 Ribosome [BR:ko03011]	Other
8.21936	5.02279	1.26573	3.96828	7.24e-05	0.00195718	Bacteria	Proteobacteria	Gammaproteobacteria	Thiotrichales	Piscirickettsiaceae	Thiosulfativibrio	Thiosulfativibrio_zosterae*	rplC	09120 Genetic Information Processing	09122 Translation	03010 Ribosome [PATH:ko03010]	Other
8.21936	5.02279	1.26573	3.96828	7.24e-05	0.00195718	Bacteria	Proteobacteria	Gammaproteobacteria	Thiotrichales	Piscirickettsiaceae	Thiosulfativibrio	Thiosulfativibrio_zosterae*	rplC	09180 Brite Hierarchies	09182 Protein families: genetic information processing	03011 Ribosome [BR:ko03011]	Other
8.21936	5.02279	1.26573	3.96828	7.24e-05	0.00195718	Bacteria	Proteobacteria	Gammaproteobacteria	Thiotrichales	Piscirickettsiaceae	Thiosulfativibrio	Thiosulfativibrio_zosterae*	rpsJ	09120 Genetic Information Processing	09122 Translation	03010 Ribosome [PATH:ko03010]	Other
8.21936	5.02279	1.26573	3.96828	7.24e-05	0.00195718	Bacteria	Proteobacteria	Gammaproteobacteria	Thiotrichales	Piscirickettsiaceae	Thiosulfativibrio	Thiosulfativibrio_zosterae*	rpsJ	09180 Brite Hierarchies	09182 Protein families: genetic information processing	03011 Ribosome [BR:ko03011]	Other
8.21936	5.02279	1.26573	3.96828	7.24e-05	0.00195718	Bacteria	Proteobacteria	Gammaproteobacteria	Thiotrichales	Piscirickettsiaceae	Thiosulfativibrio	Thiosulfativibrio_zosterae*	rplC	09120 Genetic Information Processing	09122 Translation	03010 Ribosome [PATH:ko03010]	Other
8.21936	5.02279	1.26573	3.96828	7.24e-05	0.00195718	Bacteria	Proteobacteria	Gammaproteobacteria	Thiotrichales	Piscirickettsiaceae	Thiosulfativibrio	Thiosulfativibrio_zosterae*	rplC	09180 Brite Hierarchies	09182 Protein families: genetic information processing	03011 Ribosome [BR:ko03011]	Other
8.21936	5.02279	1.26573	3.96828	7.24e-05	0.00195718	Bacteria	Proteobacteria	Gammaproteobacteria	Thiotrichales	Piscirickettsiaceae	Thiosulfativibrio	Thiosulfativibrio_zosterae*	rpsJ	09120 Genetic Information Processing	09122 Translation	03010 Ribosome [PATH:ko03010]	Other
8.21936	5.02279	1.26573	3.96828	7.24e-05	0.00195718	Bacteria	Proteobacteria	Gammaproteobacteria	Thiotrichales	Piscirickettsiaceae	Thiosulfativibrio	Thiosulfativibrio_zosterae*	rpsJ	09180 Brite Hierarchies	09182 Protein families: genetic information processing	03011 Ribosome [BR:ko03011]	Other
8.21936	5.02279	1.26573	3.96828	7.24e-05	0.00195718	Bacteria	Proteobacteria	Gammaproteobacteria	Thiotrichales	Piscirickettsiaceae	Thiosulfativibrio	Thiosulfativibrio_zosterae*	rplC	09120 Genetic Information Processing	09122 Translation	03010 Ribosome [PATH:ko03010]	Other
8.21936	5.02279	1.26573	3.96828	7.24e-05	0.00195718	Bacteria	Proteobacteria	Gammaproteobacteria	Thiotrichales	Piscirickettsiaceae	Thiosulfativibrio	Thiosulfativibrio_zosterae*	rplC	09180 Brite Hierarchies	09182 Protein families: genetic information processing	03011 Ribosome [BR:ko03011]	Other
8.21936	5.02279	1.26573	3.96828	7.24e-05	0.00195718	Bacteria	Proteobacteria	Gammaproteobacteria	Thiotrichales	Piscirickettsiaceae	Thiosulfativibrio	Thiosulfativibrio_zosterae*	rpsJ	09120 Genetic Information Processing	09122 Translation	03010 Ribosome [PATH:ko03010]	Other
8.21936	5.02279	1.26573	3.96828	7.24e-05	0.00195718	Bacteria	Proteobacteria	Gammaproteobacteria	Thiotrichales	Piscirickettsiaceae	Thiosulfativibrio	Thiosulfativibrio_zosterae*	rpsJ	09180 Brite Hierarchies	09182 Protein families: genetic information processing	03011 Ribosome [BR:ko03011]	Other
8.21936	5.02279	1.26573	3.96828	7.24e-05	0.00195718	Bacteria	Proteobacteria	Gammaproteobacteria	Thiotrichales	Piscirickettsiaceae	Thiosulfativibrio	Thiosulfativibrio_zosterae*	rplC	09120 Genetic Information Processing	09122 Translation	03010 Ribosome [PATH:ko03010]	Other
8.21936	5.02279	1.26573	3.96828	7.24e-05	0.00195718	Bacteria	Proteobacteria	Gammaproteobacteria	Thiotrichales	Piscirickettsiaceae	Thiosulfativibrio	Thiosulfativibrio_zosterae*	rplC	09180 Brite Hierarchies	09182 Protein families: genetic information processing	03011 Ribosome [BR:ko03011]	Other
8.21936	5.02279	1.26573	3.96828	7.24e-05	0.00195718	Bacteria	Proteobacteria	Gammaproteobacteria	Thiotrichales	Piscirickettsiaceae	Thiosulfativibrio	Thiosulfativibrio_zosterae*	rpsJ	09120 Genetic Information Processing	09122 Translation	03010 Ribosome [PATH:ko03010]	Other
8.21936	5.02279	1.26573	3.96828	7.24e-05	0.00195718	Bacteria	Proteobacteria	Gammaproteobacteria	Thiotrichales	Piscirickettsiaceae	Thiosulfativibrio	Thiosulfativibrio_zosterae*	rpsJ	09180 Brite Hierarchies	09182 Protein families: genetic information processing	03011 Ribosome [BR:ko03011]	Other
8.21936	5.02279	1.26573	3.96828	7.24e-05	0.00195718	Bacteria	Proteobacteria	Gammaproteobacteria	Thiotrichales	Piscirickettsiaceae	Thiosulfativibrio	Thiosulfativibrio_zosterae*	rplC	09120 Genetic Information Processing	09122 Translation	03010 Ribosome [PATH:ko03010]	Other
8.21936	5.02279	1.26573	3.96828	7.24e-05	0.00195718	Bacteria	Proteobacteria	Gammaproteobacteria	Thiotrichales	Piscirickettsiaceae	Thiosulfativibrio	Thiosulfativibrio_zosterae*	rplC	09180 Brite Hierarchies	09182 Protein families: genetic information processing	03011 Ribosome [BR:ko03011]	Other
8.21936	5.02279	1.26573	3.96828	7.24e-05	0.00195718	Bacteria	Proteobacteria	Gammaproteobacteria	Thiotrichales	Piscirickettsiaceae	Thiosulfativibrio	Thiosulfativibrio_zosterae*	rpsJ	09120 Genetic Information Processing	09122 Translation	03010 Ribosome [PATH:ko03010]	Other
8.21936	5.02279	1.26573	3.96828	7.24e-05	0.00195718	Bacteria	Proteobacteria	Gammaproteobacteria	Thiotrichales	Piscirickettsiaceae	Thiosulfativibrio	Thiosulfativibrio_zosterae*	rpsJ	09180 Brite Hierarchies	09182 Protein families: genetic information processing	03011 Ribosome [BR:ko03011]	Other
8.21936	5.02279	1.26573	3.96828	7.24e-05	0.00195718	Bacteria	Proteobacteria	Gammaproteobacteria	Thiotrichales	Piscirickettsiaceae	Thiosulfativibrio	Thiosulfativibrio_zosterae*	rplC	09120 Genetic Information Processing	09122 Translation	03010 Ribosome [PATH:ko03010]	Other
8.21936	5.02279	1.26573	3.96828	7.24e-05	0.00195718	Bacteria	Proteobacteria	Gammaproteobacteria	Thiotrichales	Piscirickettsiaceae	Thiosulfativibrio	Thiosulfativibrio_zosterae*	rplC	09180 Brite Hierarchies	09182 Protein families: genetic information processing	03011 Ribosome [BR:ko03011]	Other
2.37454	4.99056	1.65882	3.0085	0.0026254	0.0286311	Bacteria	Proteobacteria	Deltaproteobacteria	Desulfovibrionales	Desulfovibrionaceae	Desulfovibrio	Desulfovibrio_ferrophilus	artJ	09180 Brite Hierarchies	09183 Protein families: signaling and cellular processes	02000 Transporters [BR:ko02000]	Other
2.37454	4.99056	1.65882	3.0085	0.0026254	0.0286311	Bacteria	Proteobacteria	Deltaproteobacteria	Desulfovibrionales	Desulfovibrionaceae	Desulfovibrio	Desulfovibrio_ferrophilus	artJ	09180 Brite Hierarchies	09183 Protein families: signaling and cellular processes	02000 Transporters [BR:ko02000]	Other
2.37454	4.99056	1.65882	3.0085	0.0026254	0.0286311	Bacteria	Proteobacteria	Deltaproteobacteria	Desulfovibrionales	Desulfovibrionaceae	Desulfovibrio	Desulfovibrio_ferrophilus	artJ	09180 Brite Hierarchies	09183 Protein families: signaling and cellular processes	02000 Transporters [BR:ko02000]	Other
2.37454	4.99056	1.65882	3.0085	0.0026254	0.0286311	Bacteria	Proteobacteria	Deltaproteobacteria	Desulfovibrionales	Desulfovibrionaceae	Desulfovibrio	Desulfovibrio_ferrophilus	artJ	09180 Brite Hierarchies	09183 Protein families: signaling and cellular processes	02000 Transporters [BR:ko02000]	Other
2.37454	4.99056	1.65882	3.0085	0.0026254	0.0286311	Bacteria	Proteobacteria	Deltaproteobacteria	Desulfovibrionales	Desulfovibrionaceae	Desulfovibrio	Desulfovibrio_ferrophilus	artJ	09180 Brite Hierarchies	09183 Protein families: signaling and cellular processes	02000 Transporters [BR:ko02000]	Other
2.37454	4.99056	1.65882	3.0085	0.0026254	0.0286311	Bacteria	Proteobacteria	Deltaproteobacteria	Desulfovibrionales	Desulfovibrionaceae	Desulfovibrio	Desulfovibrio_ferrophilus	artJ	09180 Brite Hierarchies	09183 Protein families: signaling and cellular processes	02000 Transporters [BR:ko02000]	Other
2.37454	4.99056	1.65882	3.0085	0.0026254	0.0286311	Bacteria	Proteobacteria	Deltaproteobacteria	Desulfovibrionales	Desulfovibrionaceae	Desulfovibrio	Desulfovibrio_ferrophilus	artJ	09180 Brite Hierarchies	09183 Protein families: signaling and cellular processes	02000 Transporters [BR:ko02000]	Other
8.47049	-5.76418	2.04714	-2.81573	0.00486672	0.0437099	Bacteria	Proteobacteria	Gammaproteobacteria	Thiotrichales	Thiotrichaceae	Beggiatoa	Beggiatosp._IS2	cheA	09130 Environmental Information Processing	09132 Signal transduction	02020 Two-component system [PATH:ko02020]	Other
8.47049	-5.76418	2.04714	-2.81573	0.00486672	0.0437099	Bacteria	Proteobacteria	Gammaproteobacteria	Thiotrichales	Thiotrichaceae	Beggiatoa	Beggiatosp._IS2	cheA	09140 Cellular Processes	09142 Cell motility	02030 Bacterial chemotaxis [PATH:ko02030]	Other
8.47049	-5.76418	2.04714	-2.81573	0.00486672	0.0437099	Bacteria	Proteobacteria	Gammaproteobacteria	Thiotrichales	Thiotrichaceae	Beggiatoa	Beggiatosp._IS2	cheA	09180 Brite Hierarchies	09181 Protein families: metabolism	01001 Protein kinases [BR:ko01001]	Other
8.47049	-5.76418	2.04714	-2.81573	0.00486672	0.0437099	Bacteria	Proteobacteria	Gammaproteobacteria	Thiotrichales	Thiotrichaceae	Beggiatoa	Beggiatosp._IS2	cheA	09180 Brite Hierarchies	09183 Protein families: signaling and cellular processes	02022 Two-component system [BR:ko02022]	Other
8.47049	-5.76418	2.04714	-2.81573	0.00486672	0.0437099	Bacteria	Proteobacteria	Gammaproteobacteria	Thiotrichales	Thiotrichaceae	Beggiatoa	Beggiatosp._IS2	cheA	09180 Brite Hierarchies	09183 Protein families: signaling and cellular processes	02035 Bacterial motility proteins [BR:ko02035]	Other
8.47049	-5.76418	2.04714	-2.81573	0.00486672	0.0437099	Bacteria	Proteobacteria	Gammaproteobacteria	Thiotrichales	Thiotrichaceae	Beggiatoa	Beggiatosp._IS2	rho	09120 Genetic Information Processing	09123 Folding, sorting and degradation	03018 RNA degradation [PATH:ko03018]	Other
8.47049	-5.76418	2.04714	-2.81573	0.00486672	0.0437099	Bacteria	Proteobacteria	Gammaproteobacteria	Thiotrichales	Thiotrichaceae	Beggiatoa	Beggiatosp._IS2	rho	09180 Brite Hierarchies	09182 Protein families: genetic information processing	03021 Transcription machinery [BR:ko03021]	Other
8.47049	-5.76418	2.04714	-2.81573	0.00486672	0.0437099	Bacteria	Proteobacteria	Gammaproteobacteria	Thiotrichales	Thiotrichaceae	Beggiatoa	Beggiatosp._IS2	rho	09180 Brite Hierarchies	09182 Protein families: genetic information processing	03019 Messenger RNA biogenesis [BR:ko03019]	Other
8.47049	-5.76418	2.04714	-2.81573	0.00486672	0.0437099	Bacteria	Proteobacteria	Gammaproteobacteria	Thiotrichales	Thiotrichaceae	Beggiatoa	Beggiatosp._IS2	cheW	09130 Environmental Information Processing	09132 Signal transduction	02020 Two-component system [PATH:ko02020]	Other
8.47049	-5.76418	2.04714	-2.81573	0.00486672	0.0437099	Bacteria	Proteobacteria	Gammaproteobacteria	Thiotrichales	Thiotrichaceae	Beggiatoa	Beggiatosp._IS2	cheW	09140 Cellular Processes	09142 Cell motility	02030 Bacterial chemotaxis [PATH:ko02030]	Other
8.47049	-5.76418	2.04714	-2.81573	0.00486672	0.0437099	Bacteria	Proteobacteria	Gammaproteobacteria	Thiotrichales	Thiotrichaceae	Beggiatoa	Beggiatosp._IS2	cheW	09180 Brite Hierarchies	09183 Protein families: signaling and cellular processes	02035 Bacterial motility proteins [BR:ko02035]	Other
8.47049	-5.76418	2.04714	-2.81573	0.00486672	0.0437099	Bacteria	Proteobacteria	Gammaproteobacteria	Thiotrichales	Thiotrichaceae	Beggiatoa	Beggiatosp._IS2	cheA	09130 Environmental Information Processing	09132 Signal transduction	02020 Two-component system [PATH:ko02020]	Other
8.47049	-5.76418	2.04714	-2.81573	0.00486672	0.0437099	Bacteria	Proteobacteria	Gammaproteobacteria	Thiotrichales	Thiotrichaceae	Beggiatoa	Beggiatosp._IS2	cheA	09140 Cellular Processes	09142 Cell motility	02030 Bacterial chemotaxis [PATH:ko02030]	Other
8.47049	-5.76418	2.04714	-2.81573	0.00486672	0.0437099	Bacteria	Proteobacteria	Gammaproteobacteria	Thiotrichales	Thiotrichaceae	Beggiatoa	Beggiatosp._IS2	cheA	09180 Brite Hierarchies	09181 Protein families: metabolism	01001 Protein kinases [BR:ko01001]	Other
8.47049	-5.76418	2.04714	-2.81573	0.00486672	0.0437099	Bacteria	Proteobacteria	Gammaproteobacteria	Thiotrichales	Thiotrichaceae	Beggiatoa	Beggiatosp._IS2	cheA	09180 Brite Hierarchies	09183 Protein families: signaling and cellular processes	02022 Two-component system [BR:ko02022]	Other
8.47049	-5.76418	2.04714	-2.81573	0.00486672	0.0437099	Bacteria	Proteobacteria	Gammaproteobacteria	Thiotrichales	Thiotrichaceae	Beggiatoa	Beggiatosp._IS2	cheA	09180 Brite Hierarchies	09183 Protein families: signaling and cellular processes	02035 Bacterial motility proteins [BR:ko02035]	Other
8.47049	-5.76418	2.04714	-2.81573	0.00486672	0.0437099	Bacteria	Proteobacteria	Gammaproteobacteria	Thiotrichales	Thiotrichaceae	Beggiatoa	Beggiatosp._IS2	rho	09120 Genetic Information Processing	09123 Folding, sorting and degradation	03018 RNA degradation [PATH:ko03018]	Other
8.47049	-5.76418	2.04714	-2.81573	0.00486672	0.0437099	Bacteria	Proteobacteria	Gammaproteobacteria	Thiotrichales	Thiotrichaceae	Beggiatoa	Beggiatosp._IS2	rho	09180 Brite Hierarchies	09182 Protein families: genetic information processing	03021 Transcription machinery [BR:ko03021]	Other
8.47049	-5.76418	2.04714	-2.81573	0.00486672	0.0437099	Bacteria	Proteobacteria	Gammaproteobacteria	Thiotrichales	Thiotrichaceae	Beggiatoa	Beggiatosp._IS2	rho	09180 Brite Hierarchies	09182 Protein families: genetic information processing	03019 Messenger RNA biogenesis [BR:ko03019]	Other
8.47049	-5.76418	2.04714	-2.81573	0.00486672	0.0437099	Bacteria	Proteobacteria	Gammaproteobacteria	Thiotrichales	Thiotrichaceae	Beggiatoa	Beggiatosp._IS2	cheW	09130 Environmental Information Processing	09132 Signal transduction	02020 Two-component system [PATH:ko02020]	Other
8.47049	-5.76418	2.04714	-2.81573	0.00486672	0.0437099	Bacteria	Proteobacteria	Gammaproteobacteria	Thiotrichales	Thiotrichaceae	Beggiatoa	Beggiatosp._IS2	cheW	09140 Cellular Processes	09142 Cell motility	02030 Bacterial chemotaxis [PATH:ko02030]	Other
8.47049	-5.76418	2.04714	-2.81573	0.00486672	0.0437099	Bacteria	Proteobacteria	Gammaproteobacteria	Thiotrichales	Thiotrichaceae	Beggiatoa	Beggiatosp._IS2	cheW	09180 Brite Hierarchies	09183 Protein families: signaling and cellular processes	02035 Bacterial motility proteins [BR:ko02035]	Other
8.47049	-5.76418	2.04714	-2.81573	0.00486672	0.0437099	Bacteria	Proteobacteria	Gammaproteobacteria	Thiotrichales	Thiotrichaceae	Beggiatoa	Beggiatosp._IS2	cheA	09130 Environmental Information Processing	09132 Signal transduction	02020 Two-component system [PATH:ko02020]	Other
8.47049	-5.76418	2.04714	-2.81573	0.00486672	0.0437099	Bacteria	Proteobacteria	Gammaproteobacteria	Thiotrichales	Thiotrichaceae	Beggiatoa	Beggiatosp._IS2	cheA	09140 Cellular Processes	09142 Cell motility	02030 Bacterial chemotaxis [PATH:ko02030]	Other
8.47049	-5.76418	2.04714	-2.81573	0.00486672	0.0437099	Bacteria	Proteobacteria	Gammaproteobacteria	Thiotrichales	Thiotrichaceae	Beggiatoa	Beggiatosp._IS2	cheA	09180 Brite Hierarchies	09181 Protein families: metabolism	01001 Protein kinases [BR:ko01001]	Other
8.47049	-5.76418	2.04714	-2.81573	0.00486672	0.0437099	Bacteria	Proteobacteria	Gammaproteobacteria	Thiotrichales	Thiotrichaceae	Beggiatoa	Beggiatosp._IS2	cheA	09180 Brite Hierarchies	09183 Protein families: signaling and cellular processes	02022 Two-component system [BR:ko02022]	Other
8.47049	-5.76418	2.04714	-2.81573	0.00486672	0.0437099	Bacteria	Proteobacteria	Gammaproteobacteria	Thiotrichales	Thiotrichaceae	Beggiatoa	Beggiatosp._IS2	cheA	09180 Brite Hierarchies	09183 Protein families: signaling and cellular processes	02035 Bacterial motility proteins [BR:ko02035]	Other
8.47049	-5.76418	2.04714	-2.81573	0.00486672	0.0437099	Bacteria	Proteobacteria	Gammaproteobacteria	Thiotrichales	Thiotrichaceae	Beggiatoa	Beggiatosp._IS2	rho	09120 Genetic Information Processing	09123 Folding, sorting and degradation	03018 RNA degradation [PATH:ko03018]	Other
8.47049	-5.76418	2.04714	-2.81573	0.00486672	0.0437099	Bacteria	Proteobacteria	Gammaproteobacteria	Thiotrichales	Thiotrichaceae	Beggiatoa	Beggiatosp._IS2	rho	09180 Brite Hierarchies	09182 Protein families: genetic information processing	03021 Transcription machinery [BR:ko03021]	Other
8.47049	-5.76418	2.04714	-2.81573	0.00486672	0.0437099	Bacteria	Proteobacteria	Gammaproteobacteria	Thiotrichales	Thiotrichaceae	Beggiatoa	Beggiatosp._IS2	rho	09180 Brite Hierarchies	09182 Protein families: genetic information processing	03019 Messenger RNA biogenesis [BR:ko03019]	Other
8.47049	-5.76418	2.04714	-2.81573	0.00486672	0.0437099	Bacteria	Proteobacteria	Gammaproteobacteria	Thiotrichales	Thiotrichaceae	Beggiatoa	Beggiatosp._IS2	cheW	09130 Environmental Information Processing	09132 Signal transduction	02020 Two-component system [PATH:ko02020]	Other
8.47049	-5.76418	2.04714	-2.81573	0.00486672	0.0437099	Bacteria	Proteobacteria	Gammaproteobacteria	Thiotrichales	Thiotrichaceae	Beggiatoa	Beggiatosp._IS2	cheW	09140 Cellular Processes	09142 Cell motility	02030 Bacterial chemotaxis [PATH:ko02030]	Other
8.47049	-5.76418	2.04714	-2.81573	0.00486672	0.0437099	Bacteria	Proteobacteria	Gammaproteobacteria	Thiotrichales	Thiotrichaceae	Beggiatoa	Beggiatosp._IS2	cheW	09180 Brite Hierarchies	09183 Protein families: signaling and cellular processes	02035 Bacterial motility proteins [BR:ko02035]	Other
8.47049	-5.76418	2.04714	-2.81573	0.00486672	0.0437099	Bacteria	Proteobacteria	Gammaproteobacteria	Thiotrichales	Thiotrichaceae	Beggiatoa	Beggiatosp._IS2	cheA	09130 Environmental Information Processing	09132 Signal transduction	02020 Two-component system [PATH:ko02020]	Other
8.47049	-5.76418	2.04714	-2.81573	0.00486672	0.0437099	Bacteria	Proteobacteria	Gammaproteobacteria	Thiotrichales	Thiotrichaceae	Beggiatoa	Beggiatosp._IS2	cheA	09140 Cellular Processes	09142 Cell motility	02030 Bacterial chemotaxis [PATH:ko02030]	Other
8.47049	-5.76418	2.04714	-2.81573	0.00486672	0.0437099	Bacteria	Proteobacteria	Gammaproteobacteria	Thiotrichales	Thiotrichaceae	Beggiatoa	Beggiatosp._IS2	cheA	09180 Brite Hierarchies	09181 Protein families: metabolism	01001 Protein kinases [BR:ko01001]	Other
8.47049	-5.76418	2.04714	-2.81573	0.00486672	0.0437099	Bacteria	Proteobacteria	Gammaproteobacteria	Thiotrichales	Thiotrichaceae	Beggiatoa	Beggiatosp._IS2	cheA	09180 Brite Hierarchies	09183 Protein families: signaling and cellular processes	02022 Two-component system [BR:ko02022]	Other
8.47049	-5.76418	2.04714	-2.81573	0.00486672	0.0437099	Bacteria	Proteobacteria	Gammaproteobacteria	Thiotrichales	Thiotrichaceae	Beggiatoa	Beggiatosp._IS2	cheA	09180 Brite Hierarchies	09183 Protein families: signaling and cellular processes	02035 Bacterial motility proteins [BR:ko02035]	Other
8.47049	-5.76418	2.04714	-2.81573	0.00486672	0.0437099	Bacteria	Proteobacteria	Gammaproteobacteria	Thiotrichales	Thiotrichaceae	Beggiatoa	Beggiatosp._IS2	rho	09120 Genetic Information Processing	09123 Folding, sorting and degradation	03018 RNA degradation [PATH:ko03018]	Other
8.47049	-5.76418	2.04714	-2.81573	0.00486672	0.0437099	Bacteria	Proteobacteria	Gammaproteobacteria	Thiotrichales	Thiotrichaceae	Beggiatoa	Beggiatosp._IS2	rho	09180 Brite Hierarchies	09182 Protein families: genetic information processing	03021 Transcription machinery [BR:ko03021]	Other
8.47049	-5.76418	2.04714	-2.81573	0.00486672	0.0437099	Bacteria	Proteobacteria	Gammaproteobacteria	Thiotrichales	Thiotrichaceae	Beggiatoa	Beggiatosp._IS2	rho	09180 Brite Hierarchies	09182 Protein families: genetic information processing	03019 Messenger RNA biogenesis [BR:ko03019]	Other
8.47049	-5.76418	2.04714	-2.81573	0.00486672	0.0437099	Bacteria	Proteobacteria	Gammaproteobacteria	Thiotrichales	Thiotrichaceae	Beggiatoa	Beggiatosp._IS2	cheW	09130 Environmental Information Processing	09132 Signal transduction	02020 Two-component system [PATH:ko02020]	Other
8.47049	-5.76418	2.04714	-2.81573	0.00486672	0.0437099	Bacteria	Proteobacteria	Gammaproteobacteria	Thiotrichales	Thiotrichaceae	Beggiatoa	Beggiatosp._IS2	cheW	09140 Cellular Processes	09142 Cell motility	02030 Bacterial chemotaxis [PATH:ko02030]	Other
8.47049	-5.76418	2.04714	-2.81573	0.00486672	0.0437099	Bacteria	Proteobacteria	Gammaproteobacteria	Thiotrichales	Thiotrichaceae	Beggiatoa	Beggiatosp._IS2	cheW	09180 Brite Hierarchies	09183 Protein families: signaling and cellular processes	02035 Bacterial motility proteins [BR:ko02035]	Other
8.47049	-5.76418	2.04714	-2.81573	0.00486672	0.0437099	Bacteria	Proteobacteria	Gammaproteobacteria	Thiotrichales	Thiotrichaceae	Beggiatoa	Beggiatosp._IS2	cheA	09130 Environmental Information Processing	09132 Signal transduction	02020 Two-component system [PATH:ko02020]	Other
8.47049	-5.76418	2.04714	-2.81573	0.00486672	0.0437099	Bacteria	Proteobacteria	Gammaproteobacteria	Thiotrichales	Thiotrichaceae	Beggiatoa	Beggiatosp._IS2	cheA	09140 Cellular Processes	09142 Cell motility	02030 Bacterial chemotaxis [PATH:ko02030]	Other
8.47049	-5.76418	2.04714	-2.81573	0.00486672	0.0437099	Bacteria	Proteobacteria	Gammaproteobacteria	Thiotrichales	Thiotrichaceae	Beggiatoa	Beggiatosp._IS2	cheA	09180 Brite Hierarchies	09181 Protein families: metabolism	01001 Protein kinases [BR:ko01001]	Other
8.47049	-5.76418	2.04714	-2.81573	0.00486672	0.0437099	Bacteria	Proteobacteria	Gammaproteobacteria	Thiotrichales	Thiotrichaceae	Beggiatoa	Beggiatosp._IS2	cheA	09180 Brite Hierarchies	09183 Protein families: signaling and cellular processes	02022 Two-component system [BR:ko02022]	Other
8.47049	-5.76418	2.04714	-2.81573	0.00486672	0.0437099	Bacteria	Proteobacteria	Gammaproteobacteria	Thiotrichales	Thiotrichaceae	Beggiatoa	Beggiatosp._IS2	cheA	09180 Brite Hierarchies	09183 Protein families: signaling and cellular processes	02035 Bacterial motility proteins [BR:ko02035]	Other
8.47049	-5.76418	2.04714	-2.81573	0.00486672	0.0437099	Bacteria	Proteobacteria	Gammaproteobacteria	Thiotrichales	Thiotrichaceae	Beggiatoa	Beggiatosp._IS2	rho	09120 Genetic Information Processing	09123 Folding, sorting and degradation	03018 RNA degradation [PATH:ko03018]	Other
8.47049	-5.76418	2.04714	-2.81573	0.00486672	0.0437099	Bacteria	Proteobacteria	Gammaproteobacteria	Thiotrichales	Thiotrichaceae	Beggiatoa	Beggiatosp._IS2	rho	09180 Brite Hierarchies	09182 Protein families: genetic information processing	03021 Transcription machinery [BR:ko03021]	Other
8.47049	-5.76418	2.04714	-2.81573	0.00486672	0.0437099	Bacteria	Proteobacteria	Gammaproteobacteria	Thiotrichales	Thiotrichaceae	Beggiatoa	Beggiatosp._IS2	rho	09180 Brite Hierarchies	09182 Protein families: genetic information processing	03019 Messenger RNA biogenesis [BR:ko03019]	Other
8.47049	-5.76418	2.04714	-2.81573	0.00486672	0.0437099	Bacteria	Proteobacteria	Gammaproteobacteria	Thiotrichales	Thiotrichaceae	Beggiatoa	Beggiatosp._IS2	cheW	09130 Environmental Information Processing	09132 Signal transduction	02020 Two-component system [PATH:ko02020]	Other
8.47049	-5.76418	2.04714	-2.81573	0.00486672	0.0437099	Bacteria	Proteobacteria	Gammaproteobacteria	Thiotrichales	Thiotrichaceae	Beggiatoa	Beggiatosp._IS2	cheW	09140 Cellular Processes	09142 Cell motility	02030 Bacterial chemotaxis [PATH:ko02030]	Other
8.47049	-5.76418	2.04714	-2.81573	0.00486672	0.0437099	Bacteria	Proteobacteria	Gammaproteobacteria	Thiotrichales	Thiotrichaceae	Beggiatoa	Beggiatosp._IS2	cheW	09180 Brite Hierarchies	09183 Protein families: signaling and cellular processes	02035 Bacterial motility proteins [BR:ko02035]	Other
8.47049	-5.76418	2.04714	-2.81573	0.00486672	0.0437099	Bacteria	Proteobacteria	Gammaproteobacteria	Thiotrichales	Thiotrichaceae	Beggiatoa	Beggiatosp._IS2	cheA	09130 Environmental Information Processing	09132 Signal transduction	02020 Two-component system [PATH:ko02020]	Other
8.47049	-5.76418	2.04714	-2.81573	0.00486672	0.0437099	Bacteria	Proteobacteria	Gammaproteobacteria	Thiotrichales	Thiotrichaceae	Beggiatoa	Beggiatosp._IS2	cheA	09140 Cellular Processes	09142 Cell motility	02030 Bacterial chemotaxis [PATH:ko02030]	Other
8.47049	-5.76418	2.04714	-2.81573	0.00486672	0.0437099	Bacteria	Proteobacteria	Gammaproteobacteria	Thiotrichales	Thiotrichaceae	Beggiatoa	Beggiatosp._IS2	cheA	09180 Brite Hierarchies	09181 Protein families: metabolism	01001 Protein kinases [BR:ko01001]	Other
8.47049	-5.76418	2.04714	-2.81573	0.00486672	0.0437099	Bacteria	Proteobacteria	Gammaproteobacteria	Thiotrichales	Thiotrichaceae	Beggiatoa	Beggiatosp._IS2	cheA	09180 Brite Hierarchies	09183 Protein families: signaling and cellular processes	02022 Two-component system [BR:ko02022]	Other
8.47049	-5.76418	2.04714	-2.81573	0.00486672	0.0437099	Bacteria	Proteobacteria	Gammaproteobacteria	Thiotrichales	Thiotrichaceae	Beggiatoa	Beggiatosp._IS2	cheA	09180 Brite Hierarchies	09183 Protein families: signaling and cellular processes	02035 Bacterial motility proteins [BR:ko02035]	Other
8.47049	-5.76418	2.04714	-2.81573	0.00486672	0.0437099	Bacteria	Proteobacteria	Gammaproteobacteria	Thiotrichales	Thiotrichaceae	Beggiatoa	Beggiatosp._IS2	rho	09120 Genetic Information Processing	09123 Folding, sorting and degradation	03018 RNA degradation [PATH:ko03018]	Other
8.47049	-5.76418	2.04714	-2.81573	0.00486672	0.0437099	Bacteria	Proteobacteria	Gammaproteobacteria	Thiotrichales	Thiotrichaceae	Beggiatoa	Beggiatosp._IS2	rho	09180 Brite Hierarchies	09182 Protein families: genetic information processing	03021 Transcription machinery [BR:ko03021]	Other
8.47049	-5.76418	2.04714	-2.81573	0.00486672	0.0437099	Bacteria	Proteobacteria	Gammaproteobacteria	Thiotrichales	Thiotrichaceae	Beggiatoa	Beggiatosp._IS2	rho	09180 Brite Hierarchies	09182 Protein families: genetic information processing	03019 Messenger RNA biogenesis [BR:ko03019]	Other
8.47049	-5.76418	2.04714	-2.81573	0.00486672	0.0437099	Bacteria	Proteobacteria	Gammaproteobacteria	Thiotrichales	Thiotrichaceae	Beggiatoa	Beggiatosp._IS2	cheW	09130 Environmental Information Processing	09132 Signal transduction	02020 Two-component system [PATH:ko02020]	Other
8.47049	-5.76418	2.04714	-2.81573	0.00486672	0.0437099	Bacteria	Proteobacteria	Gammaproteobacteria	Thiotrichales	Thiotrichaceae	Beggiatoa	Beggiatosp._IS2	cheW	09140 Cellular Processes	09142 Cell motility	02030 Bacterial chemotaxis [PATH:ko02030]	Other
8.47049	-5.76418	2.04714	-2.81573	0.00486672	0.0437099	Bacteria	Proteobacteria	Gammaproteobacteria	Thiotrichales	Thiotrichaceae	Beggiatoa	Beggiatosp._IS2	cheW	09180 Brite Hierarchies	09183 Protein families: signaling and cellular processes	02035 Bacterial motility proteins [BR:ko02035]	Other
9.90046	-5.9908	2.07056	-2.89332	0.00381192	0.0370177	Bacteria	Proteobacteria	Gammaproteobacteria	Thiotrichales	Thiotrichaceae	Beggiatoa	Beggiatosp._IS2	lysA	09100 Metabolism	09105 Amino acid metabolism	00300 Lysine biosynthesis [PATH:ko00300]	Other
9.90046	-5.9908	2.07056	-2.89332	0.00381192	0.0370177	Bacteria	Proteobacteria	Gammaproteobacteria	Thiotrichales	Thiotrichaceae	Beggiatoa	Beggiatosp._IS2	lysA	09100 Metabolism	09105 Amino acid metabolism	00300 Lysine biosynthesis [PATH:ko00300]	Other
9.90046	-5.9908	2.07056	-2.89332	0.00381192	0.0370177	Bacteria	Proteobacteria	Gammaproteobacteria	Thiotrichales	Thiotrichaceae	Beggiatoa	Beggiatosp._IS2	lysA	09100 Metabolism	09105 Amino acid metabolism	00300 Lysine biosynthesis [PATH:ko00300]	Other
9.90046	-5.9908	2.07056	-2.89332	0.00381192	0.0370177	Bacteria	Proteobacteria	Gammaproteobacteria	Thiotrichales	Thiotrichaceae	Beggiatoa	Beggiatosp._IS2	lysA	09100 Metabolism	09105 Amino acid metabolism	00300 Lysine biosynthesis [PATH:ko00300]	Other
9.90046	-5.9908	2.07056	-2.89332	0.00381192	0.0370177	Bacteria	Proteobacteria	Gammaproteobacteria	Thiotrichales	Thiotrichaceae	Beggiatoa	Beggiatosp._IS2	lysA	09100 Metabolism	09105 Amino acid metabolism	00300 Lysine biosynthesis [PATH:ko00300]	Other
9.90046	-5.9908	2.07056	-2.89332	0.00381192	0.0370177	Bacteria	Proteobacteria	Gammaproteobacteria	Thiotrichales	Thiotrichaceae	Beggiatoa	Beggiatosp._IS2	lysA	09100 Metabolism	09105 Amino acid metabolism	00300 Lysine biosynthesis [PATH:ko00300]	Other
19.9653	-5.50297	1.80662	-3.04601	0.00231898	0.0262588	Bacteria	Proteobacteria	Gammaproteobacteria	Thiotrichales	Thiotrichaceae	Beggiatoa	Beggiatosp._IS2	lptA	09180 Brite Hierarchies	09183 Protein families: signaling and cellular processes	02000 Transporters [BR:ko02000]	Other
19.9653	-5.50297	1.80662	-3.04601	0.00231898	0.0262588	Bacteria	Proteobacteria	Gammaproteobacteria	Thiotrichales	Thiotrichaceae	Beggiatoa	Beggiatosp._IS2	lptA	09180 Brite Hierarchies	09183 Protein families: signaling and cellular processes	02000 Transporters [BR:ko02000]	Other
19.9653	-5.50297	1.80662	-3.04601	0.00231898	0.0262588	Bacteria	Proteobacteria	Gammaproteobacteria	Thiotrichales	Thiotrichaceae	Beggiatoa	Beggiatosp._IS2	lptA	09180 Brite Hierarchies	09183 Protein families: signaling and cellular processes	02000 Transporters [BR:ko02000]	Other
19.9653	-5.50297	1.80662	-3.04601	0.00231898	0.0262588	Bacteria	Proteobacteria	Gammaproteobacteria	Thiotrichales	Thiotrichaceae	Beggiatoa	Beggiatosp._IS2	lptA	09180 Brite Hierarchies	09183 Protein families: signaling and cellular processes	02000 Transporters [BR:ko02000]	Other
19.9653	-5.50297	1.80662	-3.04601	0.00231898	0.0262588	Bacteria	Proteobacteria	Gammaproteobacteria	Thiotrichales	Thiotrichaceae	Beggiatoa	Beggiatosp._IS2	lptA	09180 Brite Hierarchies	09183 Protein families: signaling and cellular processes	02000 Transporters [BR:ko02000]	Other
19.9653	-5.50297	1.80662	-3.04601	0.00231898	0.0262588	Bacteria	Proteobacteria	Gammaproteobacteria	Thiotrichales	Thiotrichaceae	Beggiatoa	Beggiatosp._IS2	lptA	09180 Brite Hierarchies	09183 Protein families: signaling and cellular processes	02000 Transporters [BR:ko02000]	Other
19.9653	-5.50297	1.80662	-3.04601	0.00231898	0.0262588	Bacteria	Proteobacteria	Gammaproteobacteria	Thiotrichales	Thiotrichaceae	Beggiatoa	Beggiatosp._IS2	lptA	09180 Brite Hierarchies	09183 Protein families: signaling and cellular processes	02000 Transporters [BR:ko02000]	Other
19.9653	-5.50297	1.80662	-3.04601	0.00231898	0.0262588	Bacteria	Proteobacteria	Gammaproteobacteria	Thiotrichales	Thiotrichaceae	Beggiatoa	Beggiatosp._IS2	lptA	09180 Brite Hierarchies	09183 Protein families: signaling and cellular processes	02000 Transporters [BR:ko02000]	Other
19.9653	-5.50297	1.80662	-3.04601	0.00231898	0.0262588	Bacteria	Proteobacteria	Gammaproteobacteria	Thiotrichales	Thiotrichaceae	Beggiatoa	Beggiatosp._IS2	lptA	09180 Brite Hierarchies	09183 Protein families: signaling and cellular processes	02000 Transporters [BR:ko02000]	Other
5.69245	-2.6125	0.905141	-2.88629	0.00389818	0.0375857	Bacteria	Proteobacteria	Gammaproteobacteria	Oceanospirillales	Balneatrichaceae	Pokkaliibacter	Pokkaliibacter_plantistimulans*	fimA	09130 Environmental Information Processing	09132 Signal transduction	02020 Two-component system [PATH:ko02020]	Other
5.69245	-2.6125	0.905141	-2.88629	0.00389818	0.0375857	Bacteria	Proteobacteria	Gammaproteobacteria	Oceanospirillales	Balneatrichaceae	Pokkaliibacter	Pokkaliibacter_plantistimulans*	fimA	09180 Brite Hierarchies	09183 Protein families: signaling and cellular processes	02044 Secretion system [BR:ko02044]	Other
5.69245	-2.6125	0.905141	-2.88629	0.00389818	0.0375857	Bacteria	Proteobacteria	Gammaproteobacteria	Oceanospirillales	Balneatrichaceae	Pokkaliibacter	Pokkaliibacter_plantistimulans*	fimA	09180 Brite Hierarchies	09183 Protein families: signaling and cellular processes	02035 Bacterial motility proteins [BR:ko02035]	Other
5.69245	-2.6125	0.905141	-2.88629	0.00389818	0.0375857	Bacteria	Proteobacteria	Gammaproteobacteria	Oceanospirillales	Balneatrichaceae	Pokkaliibacter	Pokkaliibacter_plantistimulans*	fimA	09130 Environmental Information Processing	09132 Signal transduction	02020 Two-component system [PATH:ko02020]	Other
5.69245	-2.6125	0.905141	-2.88629	0.00389818	0.0375857	Bacteria	Proteobacteria	Gammaproteobacteria	Oceanospirillales	Balneatrichaceae	Pokkaliibacter	Pokkaliibacter_plantistimulans*	fimA	09180 Brite Hierarchies	09183 Protein families: signaling and cellular processes	02044 Secretion system [BR:ko02044]	Other
5.69245	-2.6125	0.905141	-2.88629	0.00389818	0.0375857	Bacteria	Proteobacteria	Gammaproteobacteria	Oceanospirillales	Balneatrichaceae	Pokkaliibacter	Pokkaliibacter_plantistimulans*	fimA	09180 Brite Hierarchies	09183 Protein families: signaling and cellular processes	02035 Bacterial motility proteins [BR:ko02035]	Other
5.69245	-2.6125	0.905141	-2.88629	0.00389818	0.0375857	Bacteria	Proteobacteria	Gammaproteobacteria	Oceanospirillales	Balneatrichaceae	Pokkaliibacter	Pokkaliibacter_plantistimulans*	fimA	09130 Environmental Information Processing	09132 Signal transduction	02020 Two-component system [PATH:ko02020]	Other
5.69245	-2.6125	0.905141	-2.88629	0.00389818	0.0375857	Bacteria	Proteobacteria	Gammaproteobacteria	Oceanospirillales	Balneatrichaceae	Pokkaliibacter	Pokkaliibacter_plantistimulans*	fimA	09180 Brite Hierarchies	09183 Protein families: signaling and cellular processes	02044 Secretion system [BR:ko02044]	Other
5.69245	-2.6125	0.905141	-2.88629	0.00389818	0.0375857	Bacteria	Proteobacteria	Gammaproteobacteria	Oceanospirillales	Balneatrichaceae	Pokkaliibacter	Pokkaliibacter_plantistimulans*	fimA	09180 Brite Hierarchies	09183 Protein families: signaling and cellular processes	02035 Bacterial motility proteins [BR:ko02035]	Other
5.69245	-2.6125	0.905141	-2.88629	0.00389818	0.0375857	Bacteria	Proteobacteria	Gammaproteobacteria	Oceanospirillales	Balneatrichaceae	Pokkaliibacter	Pokkaliibacter_plantistimulans*	fimA	09130 Environmental Information Processing	09132 Signal transduction	02020 Two-component system [PATH:ko02020]	Other
5.69245	-2.6125	0.905141	-2.88629	0.00389818	0.0375857	Bacteria	Proteobacteria	Gammaproteobacteria	Oceanospirillales	Balneatrichaceae	Pokkaliibacter	Pokkaliibacter_plantistimulans*	fimA	09180 Brite Hierarchies	09183 Protein families: signaling and cellular processes	02044 Secretion system [BR:ko02044]	Other
5.69245	-2.6125	0.905141	-2.88629	0.00389818	0.0375857	Bacteria	Proteobacteria	Gammaproteobacteria	Oceanospirillales	Balneatrichaceae	Pokkaliibacter	Pokkaliibacter_plantistimulans*	fimA	09180 Brite Hierarchies	09183 Protein families: signaling and cellular processes	02035 Bacterial motility proteins [BR:ko02035]	Other
5.69245	-2.6125	0.905141	-2.88629	0.00389818	0.0375857	Bacteria	Proteobacteria	Gammaproteobacteria	Oceanospirillales	Balneatrichaceae	Pokkaliibacter	Pokkaliibacter_plantistimulans*	fimA	09130 Environmental Information Processing	09132 Signal transduction	02020 Two-component system [PATH:ko02020]	Other
5.69245	-2.6125	0.905141	-2.88629	0.00389818	0.0375857	Bacteria	Proteobacteria	Gammaproteobacteria	Oceanospirillales	Balneatrichaceae	Pokkaliibacter	Pokkaliibacter_plantistimulans*	fimA	09180 Brite Hierarchies	09183 Protein families: signaling and cellular processes	02044 Secretion system [BR:ko02044]	Other
5.69245	-2.6125	0.905141	-2.88629	0.00389818	0.0375857	Bacteria	Proteobacteria	Gammaproteobacteria	Oceanospirillales	Balneatrichaceae	Pokkaliibacter	Pokkaliibacter_plantistimulans*	fimA	09180 Brite Hierarchies	09183 Protein families: signaling and cellular processes	02035 Bacterial motility proteins [BR:ko02035]	Other
5.69245	-2.6125	0.905141	-2.88629	0.00389818	0.0375857	Bacteria	Proteobacteria	Gammaproteobacteria	Oceanospirillales	Balneatrichaceae	Pokkaliibacter	Pokkaliibacter_plantistimulans*	fimA	09130 Environmental Information Processing	09132 Signal transduction	02020 Two-component system [PATH:ko02020]	Other
5.69245	-2.6125	0.905141	-2.88629	0.00389818	0.0375857	Bacteria	Proteobacteria	Gammaproteobacteria	Oceanospirillales	Balneatrichaceae	Pokkaliibacter	Pokkaliibacter_plantistimulans*	fimA	09180 Brite Hierarchies	09183 Protein families: signaling and cellular processes	02044 Secretion system [BR:ko02044]	Other
5.69245	-2.6125	0.905141	-2.88629	0.00389818	0.0375857	Bacteria	Proteobacteria	Gammaproteobacteria	Oceanospirillales	Balneatrichaceae	Pokkaliibacter	Pokkaliibacter_plantistimulans*	fimA	09180 Brite Hierarchies	09183 Protein families: signaling and cellular processes	02035 Bacterial motility proteins [BR:ko02035]	Other
5.69245	-2.6125	0.905141	-2.88629	0.00389818	0.0375857	Bacteria	Proteobacteria	Gammaproteobacteria	Oceanospirillales	Balneatrichaceae	Pokkaliibacter	Pokkaliibacter_plantistimulans*	fimA	09130 Environmental Information Processing	09132 Signal transduction	02020 Two-component system [PATH:ko02020]	Other
5.69245	-2.6125	0.905141	-2.88629	0.00389818	0.0375857	Bacteria	Proteobacteria	Gammaproteobacteria	Oceanospirillales	Balneatrichaceae	Pokkaliibacter	Pokkaliibacter_plantistimulans*	fimA	09180 Brite Hierarchies	09183 Protein families: signaling and cellular processes	02044 Secretion system [BR:ko02044]	Other
5.69245	-2.6125	0.905141	-2.88629	0.00389818	0.0375857	Bacteria	Proteobacteria	Gammaproteobacteria	Oceanospirillales	Balneatrichaceae	Pokkaliibacter	Pokkaliibacter_plantistimulans*	fimA	09180 Brite Hierarchies	09183 Protein families: signaling and cellular processes	02035 Bacterial motility proteins [BR:ko02035]	Other
5.69245	-2.6125	0.905141	-2.88629	0.00389818	0.0375857	Bacteria	Proteobacteria	Gammaproteobacteria	Oceanospirillales	Balneatrichaceae	Pokkaliibacter	Pokkaliibacter_plantistimulans*	fimA	09130 Environmental Information Processing	09132 Signal transduction	02020 Two-component system [PATH:ko02020]	Other
5.69245	-2.6125	0.905141	-2.88629	0.00389818	0.0375857	Bacteria	Proteobacteria	Gammaproteobacteria	Oceanospirillales	Balneatrichaceae	Pokkaliibacter	Pokkaliibacter_plantistimulans*	fimA	09180 Brite Hierarchies	09183 Protein families: signaling and cellular processes	02044 Secretion system [BR:ko02044]	Other
5.69245	-2.6125	0.905141	-2.88629	0.00389818	0.0375857	Bacteria	Proteobacteria	Gammaproteobacteria	Oceanospirillales	Balneatrichaceae	Pokkaliibacter	Pokkaliibacter_plantistimulans*	fimA	09180 Brite Hierarchies	09183 Protein families: signaling and cellular processes	02035 Bacterial motility proteins [BR:ko02035]	Other
5.69245	-2.6125	0.905141	-2.88629	0.00389818	0.0375857	Bacteria	Proteobacteria	Gammaproteobacteria	Oceanospirillales	Balneatrichaceae	Pokkaliibacter	Pokkaliibacter_plantistimulans*	fimA	09130 Environmental Information Processing	09132 Signal transduction	02020 Two-component system [PATH:ko02020]	Other
5.69245	-2.6125	0.905141	-2.88629	0.00389818	0.0375857	Bacteria	Proteobacteria	Gammaproteobacteria	Oceanospirillales	Balneatrichaceae	Pokkaliibacter	Pokkaliibacter_plantistimulans*	fimA	09180 Brite Hierarchies	09183 Protein families: signaling and cellular processes	02044 Secretion system [BR:ko02044]	Other
5.69245	-2.6125	0.905141	-2.88629	0.00389818	0.0375857	Bacteria	Proteobacteria	Gammaproteobacteria	Oceanospirillales	Balneatrichaceae	Pokkaliibacter	Pokkaliibacter_plantistimulans*	fimA	09180 Brite Hierarchies	09183 Protein families: signaling and cellular processes	02035 Bacterial motility proteins [BR:ko02035]	Other
5.69245	-2.6125	0.905141	-2.88629	0.00389818	0.0375857	Bacteria	Proteobacteria	Gammaproteobacteria	Oceanospirillales	Balneatrichaceae	Pokkaliibacter	Pokkaliibacter_plantistimulans*	fimA	09130 Environmental Information Processing	09132 Signal transduction	02020 Two-component system [PATH:ko02020]	Other
5.69245	-2.6125	0.905141	-2.88629	0.00389818	0.0375857	Bacteria	Proteobacteria	Gammaproteobacteria	Oceanospirillales	Balneatrichaceae	Pokkaliibacter	Pokkaliibacter_plantistimulans*	fimA	09180 Brite Hierarchies	09183 Protein families: signaling and cellular processes	02044 Secretion system [BR:ko02044]	Other
5.69245	-2.6125	0.905141	-2.88629	0.00389818	0.0375857	Bacteria	Proteobacteria	Gammaproteobacteria	Oceanospirillales	Balneatrichaceae	Pokkaliibacter	Pokkaliibacter_plantistimulans*	fimA	09180 Brite Hierarchies	09183 Protein families: signaling and cellular processes	02035 Bacterial motility proteins [BR:ko02035]	Other
5.69245	-2.6125	0.905141	-2.88629	0.00389818	0.0375857	Bacteria	Proteobacteria	Gammaproteobacteria	Oceanospirillales	Balneatrichaceae	Pokkaliibacter	Pokkaliibacter_plantistimulans*	fimA	09130 Environmental Information Processing	09132 Signal transduction	02020 Two-component system [PATH:ko02020]	Other
5.69245	-2.6125	0.905141	-2.88629	0.00389818	0.0375857	Bacteria	Proteobacteria	Gammaproteobacteria	Oceanospirillales	Balneatrichaceae	Pokkaliibacter	Pokkaliibacter_plantistimulans*	fimA	09180 Brite Hierarchies	09183 Protein families: signaling and cellular processes	02044 Secretion system [BR:ko02044]	Other
5.69245	-2.6125	0.905141	-2.88629	0.00389818	0.0375857	Bacteria	Proteobacteria	Gammaproteobacteria	Oceanospirillales	Balneatrichaceae	Pokkaliibacter	Pokkaliibacter_plantistimulans*	fimA	09180 Brite Hierarchies	09183 Protein families: signaling and cellular processes	02035 Bacterial motility proteins [BR:ko02035]	Other
5.69245	-2.6125	0.905141	-2.88629	0.00389818	0.0375857	Bacteria	Proteobacteria	Gammaproteobacteria	Oceanospirillales	Balneatrichaceae	Pokkaliibacter	Pokkaliibacter_plantistimulans*	fimA	09130 Environmental Information Processing	09132 Signal transduction	02020 Two-component system [PATH:ko02020]	Other
5.69245	-2.6125	0.905141	-2.88629	0.00389818	0.0375857	Bacteria	Proteobacteria	Gammaproteobacteria	Oceanospirillales	Balneatrichaceae	Pokkaliibacter	Pokkaliibacter_plantistimulans*	fimA	09180 Brite Hierarchies	09183 Protein families: signaling and cellular processes	02044 Secretion system [BR:ko02044]	Other
5.69245	-2.6125	0.905141	-2.88629	0.00389818	0.0375857	Bacteria	Proteobacteria	Gammaproteobacteria	Oceanospirillales	Balneatrichaceae	Pokkaliibacter	Pokkaliibacter_plantistimulans*	fimA	09180 Brite Hierarchies	09183 Protein families: signaling and cellular processes	02035 Bacterial motility proteins [BR:ko02035]	Other
5.69245	-2.6125	0.905141	-2.88629	0.00389818	0.0375857	Bacteria	Proteobacteria	Gammaproteobacteria	Oceanospirillales	Balneatrichaceae	Pokkaliibacter	Pokkaliibacter_plantistimulans*	fimA	09130 Environmental Information Processing	09132 Signal transduction	02020 Two-component system [PATH:ko02020]	Other
5.69245	-2.6125	0.905141	-2.88629	0.00389818	0.0375857	Bacteria	Proteobacteria	Gammaproteobacteria	Oceanospirillales	Balneatrichaceae	Pokkaliibacter	Pokkaliibacter_plantistimulans*	fimA	09180 Brite Hierarchies	09183 Protein families: signaling and cellular processes	02044 Secretion system [BR:ko02044]	Other
5.69245	-2.6125	0.905141	-2.88629	0.00389818	0.0375857	Bacteria	Proteobacteria	Gammaproteobacteria	Oceanospirillales	Balneatrichaceae	Pokkaliibacter	Pokkaliibacter_plantistimulans*	fimA	09180 Brite Hierarchies	09183 Protein families: signaling and cellular processes	02035 Bacterial motility proteins [BR:ko02035]	Other
5.69245	-2.6125	0.905141	-2.88629	0.00389818	0.0375857	Bacteria	Proteobacteria	Gammaproteobacteria	Oceanospirillales	Balneatrichaceae	Pokkaliibacter	Pokkaliibacter_plantistimulans*	fimA	09130 Environmental Information Processing	09132 Signal transduction	02020 Two-component system [PATH:ko02020]	Other
5.69245	-2.6125	0.905141	-2.88629	0.00389818	0.0375857	Bacteria	Proteobacteria	Gammaproteobacteria	Oceanospirillales	Balneatrichaceae	Pokkaliibacter	Pokkaliibacter_plantistimulans*	fimA	09180 Brite Hierarchies	09183 Protein families: signaling and cellular processes	02044 Secretion system [BR:ko02044]	Other
5.69245	-2.6125	0.905141	-2.88629	0.00389818	0.0375857	Bacteria	Proteobacteria	Gammaproteobacteria	Oceanospirillales	Balneatrichaceae	Pokkaliibacter	Pokkaliibacter_plantistimulans*	fimA	09180 Brite Hierarchies	09183 Protein families: signaling and cellular processes	02035 Bacterial motility proteins [BR:ko02035]	Other
5.69245	-2.6125	0.905141	-2.88629	0.00389818	0.0375857	Bacteria	Proteobacteria	Gammaproteobacteria	Oceanospirillales	Balneatrichaceae	Pokkaliibacter	Pokkaliibacter_plantistimulans*	fimA	09130 Environmental Information Processing	09132 Signal transduction	02020 Two-component system [PATH:ko02020]	Other
5.69245	-2.6125	0.905141	-2.88629	0.00389818	0.0375857	Bacteria	Proteobacteria	Gammaproteobacteria	Oceanospirillales	Balneatrichaceae	Pokkaliibacter	Pokkaliibacter_plantistimulans*	fimA	09180 Brite Hierarchies	09183 Protein families: signaling and cellular processes	02044 Secretion system [BR:ko02044]	Other
5.69245	-2.6125	0.905141	-2.88629	0.00389818	0.0375857	Bacteria	Proteobacteria	Gammaproteobacteria	Oceanospirillales	Balneatrichaceae	Pokkaliibacter	Pokkaliibacter_plantistimulans*	fimA	09180 Brite Hierarchies	09183 Protein families: signaling and cellular processes	02035 Bacterial motility proteins [BR:ko02035]	Other
45.2701	2.40197	0.49087	4.89328	9.92e-07	5.83e-05	Bacteria	Proteobacteria	Gammaproteobacteria	Chromatiales	Chromatiaceae	Candidatus_Thiosymbion	Candidatus_Thiosymbion_oneisti	ibpA	09180 Brite Hierarchies	09182 Protein families: genetic information processing	03110 Chaperones and folding catalysts [BR:ko03110]	Chaperones
45.2701	2.40197	0.49087	4.89328	9.92e-07	5.83e-05	Bacteria	Proteobacteria	Gammaproteobacteria	Chromatiales	Chromatiaceae	Candidatus_Thiosymbion	Candidatus_Thiosymbion_oneisti	ibpA	09180 Brite Hierarchies	09182 Protein families: genetic information processing	03110 Chaperones and folding catalysts [BR:ko03110]	Chaperones
45.2701	2.40197	0.49087	4.89328	9.92e-07	5.83e-05	Bacteria	Proteobacteria	Gammaproteobacteria	Chromatiales	Chromatiaceae	Candidatus_Thiosymbion	Candidatus_Thiosymbion_oneisti	ibpA	09180 Brite Hierarchies	09182 Protein families: genetic information processing	03110 Chaperones and folding catalysts [BR:ko03110]	Chaperones
45.2701	2.40197	0.49087	4.89328	9.92e-07	5.83e-05	Bacteria	Proteobacteria	Gammaproteobacteria	Chromatiales	Chromatiaceae	Candidatus_Thiosymbion	Candidatus_Thiosymbion_oneisti	ibpA	09180 Brite Hierarchies	09182 Protein families: genetic information processing	03110 Chaperones and folding catalysts [BR:ko03110]	Chaperones
45.2701	2.40197	0.49087	4.89328	9.92e-07	5.83e-05	Bacteria	Proteobacteria	Gammaproteobacteria	Chromatiales	Chromatiaceae	Candidatus_Thiosymbion	Candidatus_Thiosymbion_oneisti	ibpA	09180 Brite Hierarchies	09182 Protein families: genetic information processing	03110 Chaperones and folding catalysts [BR:ko03110]	Chaperones
45.2701	2.40197	0.49087	4.89328	9.92e-07	5.83e-05	Bacteria	Proteobacteria	Gammaproteobacteria	Chromatiales	Chromatiaceae	Candidatus_Thiosymbion	Candidatus_Thiosymbion_oneisti	ibpA	09180 Brite Hierarchies	09182 Protein families: genetic information processing	03110 Chaperones and folding catalysts [BR:ko03110]	Chaperones
45.2701	2.40197	0.49087	4.89328	9.92e-07	5.83e-05	Bacteria	Proteobacteria	Gammaproteobacteria	Chromatiales	Chromatiaceae	Candidatus_Thiosymbion	Candidatus_Thiosymbion_oneisti	ibpA	09180 Brite Hierarchies	09182 Protein families: genetic information processing	03110 Chaperones and folding catalysts [BR:ko03110]	Chaperones
45.2701	2.40197	0.49087	4.89328	9.92e-07	5.83e-05	Bacteria	Proteobacteria	Gammaproteobacteria	Chromatiales	Chromatiaceae	Candidatus_Thiosymbion	Candidatus_Thiosymbion_oneisti	ibpA	09180 Brite Hierarchies	09182 Protein families: genetic information processing	03110 Chaperones and folding catalysts [BR:ko03110]	Chaperones
45.2701	2.40197	0.49087	4.89328	9.92e-07	5.83e-05	Bacteria	Proteobacteria	Gammaproteobacteria	Chromatiales	Chromatiaceae	Candidatus_Thiosymbion	Candidatus_Thiosymbion_oneisti	ibpA	09180 Brite Hierarchies	09182 Protein families: genetic information processing	03110 Chaperones and folding catalysts [BR:ko03110]	Chaperones
45.2701	2.40197	0.49087	4.89328	9.92e-07	5.83e-05	Bacteria	Proteobacteria	Gammaproteobacteria	Chromatiales	Chromatiaceae	Candidatus_Thiosymbion	Candidatus_Thiosymbion_oneisti	ibpA	09180 Brite Hierarchies	09182 Protein families: genetic information processing	03110 Chaperones and folding catalysts [BR:ko03110]	Chaperones
45.2701	2.40197	0.49087	4.89328	9.92e-07	5.83e-05	Bacteria	Proteobacteria	Gammaproteobacteria	Chromatiales	Chromatiaceae	Candidatus_Thiosymbion	Candidatus_Thiosymbion_oneisti	ibpA	09180 Brite Hierarchies	09182 Protein families: genetic information processing	03110 Chaperones and folding catalysts [BR:ko03110]	Chaperones
45.2701	2.40197	0.49087	4.89328	9.92e-07	5.83e-05	Bacteria	Proteobacteria	Gammaproteobacteria	Chromatiales	Chromatiaceae	Candidatus_Thiosymbion	Candidatus_Thiosymbion_oneisti	ibpA	09180 Brite Hierarchies	09182 Protein families: genetic information processing	03110 Chaperones and folding catalysts [BR:ko03110]	Chaperones
45.2701	2.40197	0.49087	4.89328	9.92e-07	5.83e-05	Bacteria	Proteobacteria	Gammaproteobacteria	Chromatiales	Chromatiaceae	Candidatus_Thiosymbion	Candidatus_Thiosymbion_oneisti	ibpA	09180 Brite Hierarchies	09182 Protein families: genetic information processing	03110 Chaperones and folding catalysts [BR:ko03110]	Chaperones
45.2701	2.40197	0.49087	4.89328	9.92e-07	5.83e-05	Bacteria	Proteobacteria	Gammaproteobacteria	Chromatiales	Chromatiaceae	Candidatus_Thiosymbion	Candidatus_Thiosymbion_oneisti	ibpA	09180 Brite Hierarchies	09182 Protein families: genetic information processing	03110 Chaperones and folding catalysts [BR:ko03110]	Chaperones
45.2701	2.40197	0.49087	4.89328	9.92e-07	5.83e-05	Bacteria	Proteobacteria	Gammaproteobacteria	Chromatiales	Chromatiaceae	Candidatus_Thiosymbion	Candidatus_Thiosymbion_oneisti	ibpA	09180 Brite Hierarchies	09182 Protein families: genetic information processing	03110 Chaperones and folding catalysts [BR:ko03110]	Chaperones
45.2701	2.40197	0.49087	4.89328	9.92e-07	5.83e-05	Bacteria	Proteobacteria	Gammaproteobacteria	Chromatiales	Chromatiaceae	Candidatus_Thiosymbion	Candidatus_Thiosymbion_oneisti	ibpA	09180 Brite Hierarchies	09182 Protein families: genetic information processing	03110 Chaperones and folding catalysts [BR:ko03110]	Chaperones
45.2701	2.40197	0.49087	4.89328	9.92e-07	5.83e-05	Bacteria	Proteobacteria	Gammaproteobacteria	Chromatiales	Chromatiaceae	Candidatus_Thiosymbion	Candidatus_Thiosymbion_oneisti	ibpA	09180 Brite Hierarchies	09182 Protein families: genetic information processing	03110 Chaperones and folding catalysts [BR:ko03110]	Chaperones
45.2701	2.40197	0.49087	4.89328	9.92e-07	5.83e-05	Bacteria	Proteobacteria	Gammaproteobacteria	Chromatiales	Chromatiaceae	Candidatus_Thiosymbion	Candidatus_Thiosymbion_oneisti	ibpA	09180 Brite Hierarchies	09182 Protein families: genetic information processing	03110 Chaperones and folding catalysts [BR:ko03110]	Chaperones
45.2701	2.40197	0.49087	4.89328	9.92e-07	5.83e-05	Bacteria	Proteobacteria	Gammaproteobacteria	Chromatiales	Chromatiaceae	Candidatus_Thiosymbion	Candidatus_Thiosymbion_oneisti	ibpA	09180 Brite Hierarchies	09182 Protein families: genetic information processing	03110 Chaperones and folding catalysts [BR:ko03110]	Chaperones
45.2701	2.40197	0.49087	4.89328	9.92e-07	5.83e-05	Bacteria	Proteobacteria	Gammaproteobacteria	Chromatiales	Chromatiaceae	Candidatus_Thiosymbion	Candidatus_Thiosymbion_oneisti	ibpA	09180 Brite Hierarchies	09182 Protein families: genetic information processing	03110 Chaperones and folding catalysts [BR:ko03110]	Chaperones
45.2701	2.40197	0.49087	4.89328	9.92e-07	5.83e-05	Bacteria	Proteobacteria	Gammaproteobacteria	Chromatiales	Chromatiaceae	Candidatus_Thiosymbion	Candidatus_Thiosymbion_oneisti	ibpA	09180 Brite Hierarchies	09182 Protein families: genetic information processing	03110 Chaperones and folding catalysts [BR:ko03110]	Chaperones
45.2701	2.40197	0.49087	4.89328	9.92e-07	5.83e-05	Bacteria	Proteobacteria	Gammaproteobacteria	Chromatiales	Chromatiaceae	Candidatus_Thiosymbion	Candidatus_Thiosymbion_oneisti	ibpA	09180 Brite Hierarchies	09182 Protein families: genetic information processing	03110 Chaperones and folding catalysts [BR:ko03110]	Chaperones
45.2701	2.40197	0.49087	4.89328	9.92e-07	5.83e-05	Bacteria	Proteobacteria	Gammaproteobacteria	Chromatiales	Chromatiaceae	Candidatus_Thiosymbion	Candidatus_Thiosymbion_oneisti	ibpA	09180 Brite Hierarchies	09182 Protein families: genetic information processing	03110 Chaperones and folding catalysts [BR:ko03110]	Chaperones
45.2701	2.40197	0.49087	4.89328	9.92e-07	5.83e-05	Bacteria	Proteobacteria	Gammaproteobacteria	Chromatiales	Chromatiaceae	Candidatus_Thiosymbion	Candidatus_Thiosymbion_oneisti	ibpA	09180 Brite Hierarchies	09182 Protein families: genetic information processing	03110 Chaperones and folding catalysts [BR:ko03110]	Chaperones
4.80877	2.05018	0.732784	2.7978	0.00514514	0.0453885	Bacteria	Bacteroidetes	Saprospiria	Saprospirales	Lewinellaceae	Lewinella	Lewinellcohaerens	rpsK	09120 Genetic Information Processing	09122 Translation	03010 Ribosome [PATH:ko03010]	Other
4.80877	2.05018	0.732784	2.7978	0.00514514	0.0453885	Bacteria	Bacteroidetes	Saprospiria	Saprospirales	Lewinellaceae	Lewinella	Lewinellcohaerens	rpsK	09180 Brite Hierarchies	09182 Protein families: genetic information processing	03011 Ribosome [BR:ko03011]	Other
4.80877	2.05018	0.732784	2.7978	0.00514514	0.0453885	Bacteria	Bacteroidetes	Saprospiria	Saprospirales	Lewinellaceae	Lewinella	Lewinellcohaerens	rpsK	09120 Genetic Information Processing	09122 Translation	03010 Ribosome [PATH:ko03010]	Other
4.80877	2.05018	0.732784	2.7978	0.00514514	0.0453885	Bacteria	Bacteroidetes	Saprospiria	Saprospirales	Lewinellaceae	Lewinella	Lewinellcohaerens	rpsK	09180 Brite Hierarchies	09182 Protein families: genetic information processing	03011 Ribosome [BR:ko03011]	Other
4.80877	2.05018	0.732784	2.7978	0.00514514	0.0453885	Bacteria	Bacteroidetes	Saprospiria	Saprospirales	Lewinellaceae	Lewinella	Lewinellcohaerens	rpsK	09120 Genetic Information Processing	09122 Translation	03010 Ribosome [PATH:ko03010]	Other
4.80877	2.05018	0.732784	2.7978	0.00514514	0.0453885	Bacteria	Bacteroidetes	Saprospiria	Saprospirales	Lewinellaceae	Lewinella	Lewinellcohaerens	rpsK	09180 Brite Hierarchies	09182 Protein families: genetic information processing	03011 Ribosome [BR:ko03011]	Other
4.80877	2.05018	0.732784	2.7978	0.00514514	0.0453885	Bacteria	Bacteroidetes	Saprospiria	Saprospirales	Lewinellaceae	Lewinella	Lewinellcohaerens	rpsK	09120 Genetic Information Processing	09122 Translation	03010 Ribosome [PATH:ko03010]	Other
4.80877	2.05018	0.732784	2.7978	0.00514514	0.0453885	Bacteria	Bacteroidetes	Saprospiria	Saprospirales	Lewinellaceae	Lewinella	Lewinellcohaerens	rpsK	09180 Brite Hierarchies	09182 Protein families: genetic information processing	03011 Ribosome [BR:ko03011]	Other
4.80877	2.05018	0.732784	2.7978	0.00514514	0.0453885	Bacteria	Bacteroidetes	Saprospiria	Saprospirales	Lewinellaceae	Lewinella	Lewinellcohaerens	rpsK	09120 Genetic Information Processing	09122 Translation	03010 Ribosome [PATH:ko03010]	Other
4.80877	2.05018	0.732784	2.7978	0.00514514	0.0453885	Bacteria	Bacteroidetes	Saprospiria	Saprospirales	Lewinellaceae	Lewinella	Lewinellcohaerens	rpsK	09180 Brite Hierarchies	09182 Protein families: genetic information processing	03011 Ribosome [BR:ko03011]	Other
4.80877	2.05018	0.732784	2.7978	0.00514514	0.0453885	Bacteria	Bacteroidetes	Saprospiria	Saprospirales	Lewinellaceae	Lewinella	Lewinellcohaerens	rpsK	09120 Genetic Information Processing	09122 Translation	03010 Ribosome [PATH:ko03010]	Other
4.80877	2.05018	0.732784	2.7978	0.00514514	0.0453885	Bacteria	Bacteroidetes	Saprospiria	Saprospirales	Lewinellaceae	Lewinella	Lewinellcohaerens	rpsK	09180 Brite Hierarchies	09182 Protein families: genetic information processing	03011 Ribosome [BR:ko03011]	Other
4.80877	2.05018	0.732784	2.7978	0.00514514	0.0453885	Bacteria	Bacteroidetes	Saprospiria	Saprospirales	Lewinellaceae	Lewinella	Lewinellcohaerens	rpsK	09120 Genetic Information Processing	09122 Translation	03010 Ribosome [PATH:ko03010]	Other
4.80877	2.05018	0.732784	2.7978	0.00514514	0.0453885	Bacteria	Bacteroidetes	Saprospiria	Saprospirales	Lewinellaceae	Lewinella	Lewinellcohaerens	rpsK	09180 Brite Hierarchies	09182 Protein families: genetic information processing	03011 Ribosome [BR:ko03011]	Other
4.80877	2.05018	0.732784	2.7978	0.00514514	0.0453885	Bacteria	Bacteroidetes	Saprospiria	Saprospirales	Lewinellaceae	Lewinella	Lewinellcohaerens	rpsK	09120 Genetic Information Processing	09122 Translation	03010 Ribosome [PATH:ko03010]	Other
4.80877	2.05018	0.732784	2.7978	0.00514514	0.0453885	Bacteria	Bacteroidetes	Saprospiria	Saprospirales	Lewinellaceae	Lewinella	Lewinellcohaerens	rpsK	09180 Brite Hierarchies	09182 Protein families: genetic information processing	03011 Ribosome [BR:ko03011]	Other
4.80877	2.05018	0.732784	2.7978	0.00514514	0.0453885	Bacteria	Bacteroidetes	Saprospiria	Saprospirales	Lewinellaceae	Lewinella	Lewinellcohaerens	rpsK	09120 Genetic Information Processing	09122 Translation	03010 Ribosome [PATH:ko03010]	Other
4.80877	2.05018	0.732784	2.7978	0.00514514	0.0453885	Bacteria	Bacteroidetes	Saprospiria	Saprospirales	Lewinellaceae	Lewinella	Lewinellcohaerens	rpsK	09180 Brite Hierarchies	09182 Protein families: genetic information processing	03011 Ribosome [BR:ko03011]	Other
4.80877	2.05018	0.732784	2.7978	0.00514514	0.0453885	Bacteria	Bacteroidetes	Saprospiria	Saprospirales	Lewinellaceae	Lewinella	Lewinellcohaerens	rpsK	09120 Genetic Information Processing	09122 Translation	03010 Ribosome [PATH:ko03010]	Other
4.80877	2.05018	0.732784	2.7978	0.00514514	0.0453885	Bacteria	Bacteroidetes	Saprospiria	Saprospirales	Lewinellaceae	Lewinella	Lewinellcohaerens	rpsK	09180 Brite Hierarchies	09182 Protein families: genetic information processing	03011 Ribosome [BR:ko03011]	Other
4.80877	2.05018	0.732784	2.7978	0.00514514	0.0453885	Bacteria	Bacteroidetes	Saprospiria	Saprospirales	Lewinellaceae	Lewinella	Lewinellcohaerens	rpsK	09120 Genetic Information Processing	09122 Translation	03010 Ribosome [PATH:ko03010]	Other
4.80877	2.05018	0.732784	2.7978	0.00514514	0.0453885	Bacteria	Bacteroidetes	Saprospiria	Saprospirales	Lewinellaceae	Lewinella	Lewinellcohaerens	rpsK	09180 Brite Hierarchies	09182 Protein families: genetic information processing	03011 Ribosome [BR:ko03011]	Other
4.80877	2.05018	0.732784	2.7978	0.00514514	0.0453885	Bacteria	Bacteroidetes	Saprospiria	Saprospirales	Lewinellaceae	Lewinella	Lewinellcohaerens	rpsK	09120 Genetic Information Processing	09122 Translation	03010 Ribosome [PATH:ko03010]	Other
4.80877	2.05018	0.732784	2.7978	0.00514514	0.0453885	Bacteria	Bacteroidetes	Saprospiria	Saprospirales	Lewinellaceae	Lewinella	Lewinellcohaerens	rpsK	09180 Brite Hierarchies	09182 Protein families: genetic information processing	03011 Ribosome [BR:ko03011]	Other
4.80877	2.05018	0.732784	2.7978	0.00514514	0.0453885	Bacteria	Bacteroidetes	Saprospiria	Saprospirales	Lewinellaceae	Lewinella	Lewinellcohaerens	rpsK	09120 Genetic Information Processing	09122 Translation	03010 Ribosome [PATH:ko03010]	Other
4.80877	2.05018	0.732784	2.7978	0.00514514	0.0453885	Bacteria	Bacteroidetes	Saprospiria	Saprospirales	Lewinellaceae	Lewinella	Lewinellcohaerens	rpsK	09180 Brite Hierarchies	09182 Protein families: genetic information processing	03011 Ribosome [BR:ko03011]	Other
4.80877	2.05018	0.732784	2.7978	0.00514514	0.0453885	Bacteria	Bacteroidetes	Saprospiria	Saprospirales	Lewinellaceae	Lewinella	Lewinellcohaerens	rpsK	09120 Genetic Information Processing	09122 Translation	03010 Ribosome [PATH:ko03010]	Other
4.80877	2.05018	0.732784	2.7978	0.00514514	0.0453885	Bacteria	Bacteroidetes	Saprospiria	Saprospirales	Lewinellaceae	Lewinella	Lewinellcohaerens	rpsK	09180 Brite Hierarchies	09182 Protein families: genetic information processing	03011 Ribosome [BR:ko03011]	Other
4.80877	2.05018	0.732784	2.7978	0.00514514	0.0453885	Bacteria	Bacteroidetes	Saprospiria	Saprospirales	Lewinellaceae	Lewinella	Lewinellcohaerens	rpsK	09120 Genetic Information Processing	09122 Translation	03010 Ribosome [PATH:ko03010]	Other
4.80877	2.05018	0.732784	2.7978	0.00514514	0.0453885	Bacteria	Bacteroidetes	Saprospiria	Saprospirales	Lewinellaceae	Lewinella	Lewinellcohaerens	rpsK	09180 Brite Hierarchies	09182 Protein families: genetic information processing	03011 Ribosome [BR:ko03011]	Other
4.80877	2.05018	0.732784	2.7978	0.00514514	0.0453885	Bacteria	Bacteroidetes	Saprospiria	Saprospirales	Lewinellaceae	Lewinella	Lewinellcohaerens	rpsK	09120 Genetic Information Processing	09122 Translation	03010 Ribosome [PATH:ko03010]	Other
4.80877	2.05018	0.732784	2.7978	0.00514514	0.0453885	Bacteria	Bacteroidetes	Saprospiria	Saprospirales	Lewinellaceae	Lewinella	Lewinellcohaerens	rpsK	09180 Brite Hierarchies	09182 Protein families: genetic information processing	03011 Ribosome [BR:ko03011]	Other
4.80877	2.05018	0.732784	2.7978	0.00514514	0.0453885	Bacteria	Bacteroidetes	Saprospiria	Saprospirales	Lewinellaceae	Lewinella	Lewinellcohaerens	rpsK	09120 Genetic Information Processing	09122 Translation	03010 Ribosome [PATH:ko03010]	Other
4.80877	2.05018	0.732784	2.7978	0.00514514	0.0453885	Bacteria	Bacteroidetes	Saprospiria	Saprospirales	Lewinellaceae	Lewinella	Lewinellcohaerens	rpsK	09180 Brite Hierarchies	09182 Protein families: genetic information processing	03011 Ribosome [BR:ko03011]	Other
4.80877	2.05018	0.732784	2.7978	0.00514514	0.0453885	Bacteria	Bacteroidetes	Saprospiria	Saprospirales	Lewinellaceae	Lewinella	Lewinellcohaerens	rpsK	09120 Genetic Information Processing	09122 Translation	03010 Ribosome [PATH:ko03010]	Other
4.80877	2.05018	0.732784	2.7978	0.00514514	0.0453885	Bacteria	Bacteroidetes	Saprospiria	Saprospirales	Lewinellaceae	Lewinella	Lewinellcohaerens	rpsK	09180 Brite Hierarchies	09182 Protein families: genetic information processing	03011 Ribosome [BR:ko03011]	Other
4.80877	2.05018	0.732784	2.7978	0.00514514	0.0453885	Bacteria	Bacteroidetes	Saprospiria	Saprospirales	Lewinellaceae	Lewinella	Lewinellcohaerens	rpsK	09120 Genetic Information Processing	09122 Translation	03010 Ribosome [PATH:ko03010]	Other
4.80877	2.05018	0.732784	2.7978	0.00514514	0.0453885	Bacteria	Bacteroidetes	Saprospiria	Saprospirales	Lewinellaceae	Lewinella	Lewinellcohaerens	rpsK	09180 Brite Hierarchies	09182 Protein families: genetic information processing	03011 Ribosome [BR:ko03011]	Other
4.80877	2.05018	0.732784	2.7978	0.00514514	0.0453885	Bacteria	Bacteroidetes	Saprospiria	Saprospirales	Lewinellaceae	Lewinella	Lewinellcohaerens	rpsK	09120 Genetic Information Processing	09122 Translation	03010 Ribosome [PATH:ko03010]	Other
4.80877	2.05018	0.732784	2.7978	0.00514514	0.0453885	Bacteria	Bacteroidetes	Saprospiria	Saprospirales	Lewinellaceae	Lewinella	Lewinellcohaerens	rpsK	09180 Brite Hierarchies	09182 Protein families: genetic information processing	03011 Ribosome [BR:ko03011]	Other
2.61761	-1.77049	0.639355	-2.76918	0.00561979	0.0481818	Bacteria	Proteobacteria	Betaproteobacteria	Nitrosomonadales	Thiobacillaceae	Thiobacillus	Thiobacillus_sp.	mlaC	09130 Environmental Information Processing	09131 Membrane transport	02010 ABC transporters [PATH:ko02010]	Other
2.61761	-1.77049	0.639355	-2.76918	0.00561979	0.0481818	Bacteria	Proteobacteria	Betaproteobacteria	Nitrosomonadales	Thiobacillaceae	Thiobacillus	Thiobacillus_sp.	mlaC	09180 Brite Hierarchies	09183 Protein families: signaling and cellular processes	02000 Transporters [BR:ko02000]	Other
2.61761	-1.77049	0.639355	-2.76918	0.00561979	0.0481818	Bacteria	Proteobacteria	Betaproteobacteria	Nitrosomonadales	Thiobacillaceae	Thiobacillus	Thiobacillus_sp.	mlaC	09130 Environmental Information Processing	09131 Membrane transport	02010 ABC transporters [PATH:ko02010]	Other
2.61761	-1.77049	0.639355	-2.76918	0.00561979	0.0481818	Bacteria	Proteobacteria	Betaproteobacteria	Nitrosomonadales	Thiobacillaceae	Thiobacillus	Thiobacillus_sp.	mlaC	09180 Brite Hierarchies	09183 Protein families: signaling and cellular processes	02000 Transporters [BR:ko02000]	Other
2.61761	-1.77049	0.639355	-2.76918	0.00561979	0.0481818	Bacteria	Proteobacteria	Betaproteobacteria	Nitrosomonadales	Thiobacillaceae	Thiobacillus	Thiobacillus_sp.	mlaC	09130 Environmental Information Processing	09131 Membrane transport	02010 ABC transporters [PATH:ko02010]	Other
2.61761	-1.77049	0.639355	-2.76918	0.00561979	0.0481818	Bacteria	Proteobacteria	Betaproteobacteria	Nitrosomonadales	Thiobacillaceae	Thiobacillus	Thiobacillus_sp.	mlaC	09180 Brite Hierarchies	09183 Protein families: signaling and cellular processes	02000 Transporters [BR:ko02000]	Other
2.61761	-1.77049	0.639355	-2.76918	0.00561979	0.0481818	Bacteria	Proteobacteria	Betaproteobacteria	Nitrosomonadales	Thiobacillaceae	Thiobacillus	Thiobacillus_sp.	mlaC	09130 Environmental Information Processing	09131 Membrane transport	02010 ABC transporters [PATH:ko02010]	Other
2.61761	-1.77049	0.639355	-2.76918	0.00561979	0.0481818	Bacteria	Proteobacteria	Betaproteobacteria	Nitrosomonadales	Thiobacillaceae	Thiobacillus	Thiobacillus_sp.	mlaC	09180 Brite Hierarchies	09183 Protein families: signaling and cellular processes	02000 Transporters [BR:ko02000]	Other
2.61761	-1.77049	0.639355	-2.76918	0.00561979	0.0481818	Bacteria	Proteobacteria	Betaproteobacteria	Nitrosomonadales	Thiobacillaceae	Thiobacillus	Thiobacillus_sp.	mlaC	09130 Environmental Information Processing	09131 Membrane transport	02010 ABC transporters [PATH:ko02010]	Other
2.61761	-1.77049	0.639355	-2.76918	0.00561979	0.0481818	Bacteria	Proteobacteria	Betaproteobacteria	Nitrosomonadales	Thiobacillaceae	Thiobacillus	Thiobacillus_sp.	mlaC	09180 Brite Hierarchies	09183 Protein families: signaling and cellular processes	02000 Transporters [BR:ko02000]	Other
2.61761	-1.77049	0.639355	-2.76918	0.00561979	0.0481818	Bacteria	Proteobacteria	Betaproteobacteria	Nitrosomonadales	Thiobacillaceae	Thiobacillus	Thiobacillus_sp.	mlaC	09130 Environmental Information Processing	09131 Membrane transport	02010 ABC transporters [PATH:ko02010]	Other
2.61761	-1.77049	0.639355	-2.76918	0.00561979	0.0481818	Bacteria	Proteobacteria	Betaproteobacteria	Nitrosomonadales	Thiobacillaceae	Thiobacillus	Thiobacillus_sp.	mlaC	09180 Brite Hierarchies	09183 Protein families: signaling and cellular processes	02000 Transporters [BR:ko02000]	Other
2.61761	-1.77049	0.639355	-2.76918	0.00561979	0.0481818	Bacteria	Proteobacteria	Betaproteobacteria	Nitrosomonadales	Thiobacillaceae	Thiobacillus	Thiobacillus_sp.	mlaC	09130 Environmental Information Processing	09131 Membrane transport	02010 ABC transporters [PATH:ko02010]	Other
2.61761	-1.77049	0.639355	-2.76918	0.00561979	0.0481818	Bacteria	Proteobacteria	Betaproteobacteria	Nitrosomonadales	Thiobacillaceae	Thiobacillus	Thiobacillus_sp.	mlaC	09180 Brite Hierarchies	09183 Protein families: signaling and cellular processes	02000 Transporters [BR:ko02000]	Other
2.61761	-1.77049	0.639355	-2.76918	0.00561979	0.0481818	Bacteria	Proteobacteria	Betaproteobacteria	Nitrosomonadales	Thiobacillaceae	Thiobacillus	Thiobacillus_sp.	mlaC	09130 Environmental Information Processing	09131 Membrane transport	02010 ABC transporters [PATH:ko02010]	Other
2.61761	-1.77049	0.639355	-2.76918	0.00561979	0.0481818	Bacteria	Proteobacteria	Betaproteobacteria	Nitrosomonadales	Thiobacillaceae	Thiobacillus	Thiobacillus_sp.	mlaC	09180 Brite Hierarchies	09183 Protein families: signaling and cellular processes	02000 Transporters [BR:ko02000]	Other
2.61761	-1.77049	0.639355	-2.76918	0.00561979	0.0481818	Bacteria	Proteobacteria	Betaproteobacteria	Nitrosomonadales	Thiobacillaceae	Thiobacillus	Thiobacillus_sp.	mlaC	09130 Environmental Information Processing	09131 Membrane transport	02010 ABC transporters [PATH:ko02010]	Other
2.61761	-1.77049	0.639355	-2.76918	0.00561979	0.0481818	Bacteria	Proteobacteria	Betaproteobacteria	Nitrosomonadales	Thiobacillaceae	Thiobacillus	Thiobacillus_sp.	mlaC	09180 Brite Hierarchies	09183 Protein families: signaling and cellular processes	02000 Transporters [BR:ko02000]	Other
2.61761	-1.77049	0.639355	-2.76918	0.00561979	0.0481818	Bacteria	Proteobacteria	Betaproteobacteria	Nitrosomonadales	Thiobacillaceae	Thiobacillus	Thiobacillus_sp.	mlaC	09130 Environmental Information Processing	09131 Membrane transport	02010 ABC transporters [PATH:ko02010]	Other
2.61761	-1.77049	0.639355	-2.76918	0.00561979	0.0481818	Bacteria	Proteobacteria	Betaproteobacteria	Nitrosomonadales	Thiobacillaceae	Thiobacillus	Thiobacillus_sp.	mlaC	09180 Brite Hierarchies	09183 Protein families: signaling and cellular processes	02000 Transporters [BR:ko02000]	Other
2.61761	-1.77049	0.639355	-2.76918	0.00561979	0.0481818	Bacteria	Proteobacteria	Betaproteobacteria	Nitrosomonadales	Thiobacillaceae	Thiobacillus	Thiobacillus_sp.	mlaC	09130 Environmental Information Processing	09131 Membrane transport	02010 ABC transporters [PATH:ko02010]	Other
2.61761	-1.77049	0.639355	-2.76918	0.00561979	0.0481818	Bacteria	Proteobacteria	Betaproteobacteria	Nitrosomonadales	Thiobacillaceae	Thiobacillus	Thiobacillus_sp.	mlaC	09180 Brite Hierarchies	09183 Protein families: signaling and cellular processes	02000 Transporters [BR:ko02000]	Other
2.61761	-1.77049	0.639355	-2.76918	0.00561979	0.0481818	Bacteria	Proteobacteria	Betaproteobacteria	Nitrosomonadales	Thiobacillaceae	Thiobacillus	Thiobacillus_sp.	mlaC	09130 Environmental Information Processing	09131 Membrane transport	02010 ABC transporters [PATH:ko02010]	Other
2.61761	-1.77049	0.639355	-2.76918	0.00561979	0.0481818	Bacteria	Proteobacteria	Betaproteobacteria	Nitrosomonadales	Thiobacillaceae	Thiobacillus	Thiobacillus_sp.	mlaC	09180 Brite Hierarchies	09183 Protein families: signaling and cellular processes	02000 Transporters [BR:ko02000]	Other
2.61761	-1.77049	0.639355	-2.76918	0.00561979	0.0481818	Bacteria	Proteobacteria	Betaproteobacteria	Nitrosomonadales	Thiobacillaceae	Thiobacillus	Thiobacillus_sp.	mlaC	09130 Environmental Information Processing	09131 Membrane transport	02010 ABC transporters [PATH:ko02010]	Other
2.61761	-1.77049	0.639355	-2.76918	0.00561979	0.0481818	Bacteria	Proteobacteria	Betaproteobacteria	Nitrosomonadales	Thiobacillaceae	Thiobacillus	Thiobacillus_sp.	mlaC	09180 Brite Hierarchies	09183 Protein families: signaling and cellular processes	02000 Transporters [BR:ko02000]	Other
2.61761	-1.77049	0.639355	-2.76918	0.00561979	0.0481818	Bacteria	Proteobacteria	Betaproteobacteria	Nitrosomonadales	Thiobacillaceae	Thiobacillus	Thiobacillus_sp.	mlaC	09130 Environmental Information Processing	09131 Membrane transport	02010 ABC transporters [PATH:ko02010]	Other
[truncated: 5,012 more rows]
