# Supplementary material for: Weakened resilience of benthic microbial communities in the face of climate change
Source: ISME Commun. 2022 Mar 8;2:21. doi: 10.1038/s43705-022-00104-9 (PMC9723771; doi:10.1038/s43705-022-00104-9)
Supplement: Supplementary file 8 — Table S8 [file 43705_2022_104_MOESM8_ESM.xlsx]

## Sheet: 16S rRNA amplicon
sample_name	sample_ID from the sequence facilitiy	samplingdate	bay	DNA concentration [ng/µL]	sequencing platform	read length	Mreads	input _sequences	filtered_sequences	ASVs
K1_may	X1019	22.05.2018	Control Bay	12.5	Illumina	2x301 bp	0.37	369392	215014	124144
K2_may	X1020	22.05.2018	Control Bay	10.5	Illumina	2x301 bp	0.37	365989	209237	98522
K3_may	X1021	22.05.2018	Control Bay	13.8	Illumina	2x301 bp	0.44	437138	259146	170279
L1_may	X1022	22.05.2018	Control Bay	10.1	Illumina	2x301 bp	0.38	383769	222638	95295
L2_may	X1023	22.05.2018	Control Bay	13.5	Illumina	2x301 bp	0.42	422147	246871	111709
L3_may	X1024	22.05.2018	Control Bay	8.1	Illumina	2x301 bp	0.42	417915	243754	126895
M1_may	X1025	22.05.2018	Control Bay	9.59	Illumina	2x301 bp	0.34	343791	182384	71508
M2_may	X1026	22.05.2018	Control Bay	8.17	Illumina	2x301 bp	0.47	466118	238708	100950
M3_may	X1027	22.05.2018	Control Bay	11.9	Illumina	2x301 bp	0.51	508080	273017	110695
B1_may	X1028	21.05.2018	Heated Bay	9.73	Illumina	2x301 bp	0.37	374778	187628	90869
B2_may	X1029	21.05.2018	Heated Bay	10.1	Illumina	2x301 bp	0.51	508749	260030	129993
B3_may	X1030	21.05.2018	Heated Bay	11.5	Illumina	2x301 bp	0.55	554186	283907	129140
D1_may	X1031	21.05.2018	Heated Bay	12.9	Illumina	2x301 bp	0.08	78229	39924	16495
D2_may	X1032	21.05.2018	Heated Bay	40.8	Illumina	2x301 bp	0.13	132709	67571	34615
D3_may	X1033	21.05.2018	Heated Bay	3.6	Illumina	2x301 bp	0.22	217702	121115	60094
F1_may	X1034	21.05.2018	Heated Bay	34.9	Illumina	2x301 bp	0.07	73692	40661	13102
F2_may	X1035	21.05.2018	Heated Bay	31.6	Illumina	2x301 bp	0.06	55674	30479	7271
F3_may	X1036	21.05.2018	Heated Bay	5.77	Illumina	2x301 bp	0.12	120167	64666	23166
K1_jun	X1073	19.06.2018	Control Bay	12.3	Illumina	2x301 bp	0.11	105708	61490	29461
K2_jun	X1074	19.06.2018	Control Bay	11.5	Illumina	2x301 bp	0.22	217809	123167	67980
K3_jun	X1075	19.06.2018	Control Bay	12.5	Illumina	2x301 bp	0.15	151797	86803	45476
L1_jun	X1076	19.06.2018	Control Bay	12	Illumina	2x301 bp	0.16	159342	87734	36996
L2_jun	X1077	19.06.2018	Control Bay	14	Illumina	2x301 bp	0.08	79886	45269	17880
L3_jun	X1078	19.06.2018	Control Bay	15.1	Illumina	2x301 bp	0.17	174510	99106	54535
M1_jun	X1079	19.06.2018	Control Bay	11	Illumina	2x301 bp	0.15	153235	83618	35688
M2_jun	X1080	19.06.2018	Control Bay	13.8	Illumina	2x301 bp	0.16	156317	85167	35764
M3_jun	X1081	19.06.2018	Control Bay	11.8	Illumina	2x301 bp	0.18	184222	105447	49880
B1_jun	X1082	18.06.2018	Heated Bay	11.5	Illumina	2x301 bp	0.16	155944	85704	26963
B2_jun	X1083	18.06.2018	Heated Bay	10.2	Illumina	2x301 bp	0.17	167751	94323	36168
B3_jun	X1084	18.06.2018	Heated Bay	12.2	Illumina	2x301 bp	0.1	101345	54478	9720
D1_jun	X1085	18.06.2018	Heated Bay	14.1	Illumina	2x301 bp	0.15	149343	85432	40547
D2_jun	X1086	18.06.2018	Heated Bay	12.1	Illumina	2x301 bp	0.17	171915	97842	43959
D3_jun	X1087	18.06.2018	Heated Bay	11.5	Illumina	2x301 bp	0.43	434270	249127	142658
F1_jun	X1088	18.06.2018	Heated Bay	10.3	Illumina	2x301 bp	0.28	277740	151037	50184
F2_jun	X1089	18.06.2018	Heated Bay	7.48	Illumina	2x301 bp	0.12	123886	68757	31377
F3_jun	X1090	18.06.2018	Heated Bay	4.84	Illumina	2x301 bp	0.09	89803	47582	15687
K1_nov	X1001	13.11.2018	Control Bay	11.1	Illumina	2x301 bp	0.42	415531	242831	114842
K2_nov	X1002	13.11.2018	Control Bay	11.8	Illumina	2x301 bp	0.29	290254	168791	89222
K3_nov	X1003	13.11.2018	Control Bay	10.1	Illumina	2x301 bp	0.48	477882	280889	165836
L1_nov	X1004	13.11.2018	Control Bay	9.85	Illumina	2x301 bp	0.2	201142	113263	55312
L2_nov	X1005	13.11.2018	Control Bay	10.8	Illumina	2x301 bp	0.43	428873	251459	131707
L3_nov	X1006	13.11.2018	Control Bay	12.7	Illumina	2x301 bp	0.41	411600	236530	115880
M1_nov	X1007	13.11.2018	Control Bay	8.59	Illumina	2x301 bp	0.31	311427	171387	73694
M2_nov	X1008	13.11.2018	Control Bay	8.71	Illumina	2x301 bp	0.29	290454	157864	64108
M3_nov	X1009	13.11.2018	Control Bay	8.11	Illumina	2x301 bp	0.45	453899	251710	121106
B1_nov	X1010	12.11.2018	Heated Bay	7.62	Illumina	2x301 bp	0.26	255864	137047	53068
B2_nov	X1011	12.11.2018	Heated Bay	10.4	Illumina	2x301 bp	0.18	175695	94799	35710
B3_nov	X1012	12.11.2018	Heated Bay	8.31	Illumina	2x301 bp	0.31	305577	160676	99919
D1_nov	X1013	12.11.2018	Heated Bay	10.7	Illumina	2x301 bp	0.36	364235	197048	110731
D2_nov	X1014	12.11.2018	Heated Bay	10.8	Illumina	2x301 bp	0.2	203789	110430	59062
D3_nov	X1015	12.11.2018	Heated Bay	7.81	Illumina	2x301 bp	0.2	199277	107000	56166
F1_nov	X1016	12.11.2018	Heated Bay	8.99	Illumina	2x301 bp	0.1	103293	54045	23607
F2_nov	X1017	12.11.2018	Heated Bay	11.1	Illumina	2x301 bp	0.19	193374	108995	61218
F3_nov	X1018	12.11.2018	Heated Bay	9.36	Illumina	2x301 bp	0.2	196465	108421	56058
K1_mar	X1037	22.03.2019	Control Bay	27.8	Illumina	2x301 bp	0.09	91685	54080	19551
K2_mar	X1038	22.03.2019	Control Bay	49.6	Illumina	2x301 bp	0.03	25174	14228	6417
K3_mar	X1039	22.03.2019	Control Bay	20.5	Illumina	2x301 bp	0.09	90522	52247	21861
L1_mar	X1040	22.03.2019	Control Bay	4.74	Illumina	2x301 bp	0.27	272208	150081	112282
L2_mar	X1041	22.03.2019	Control Bay	3.38	Illumina	2x301 bp	0.35	352597	190103	97071
L3_mar	X1042	22.03.2019	Control Bay	5.92	Illumina	2x301 bp	0.12	117472	66558	27237
M1_mar	X1043	22.03.2019	Control Bay	11.9	Illumina	2x301 bp	0.13	133777	75242	27754
M2_mar	X1044	22.03.2019	Control Bay	12.8	Illumina	2x301 bp	0.22	216940	119454	52530
M3_mar	X1045	22.03.2019	Control Bay	10.1	Illumina	2x301 bp	0.08	81157	45166	8900
B1_mar	X1046	21.03.2019	Heated Bay	33.6	Illumina	2x301 bp	0.11	111719	60787	22956
B2_mar	X1047	21.03.2019	Heated Bay	22.6	Illumina	2x301 bp	0.06	62446	34172	13589
B3_mar	X1048	21.03.2019	Heated Bay	9.57	Illumina	2x301 bp	0.22	221652	120738	53890
D1_mar	X1049	21.03.2019	Heated Bay	16.1	Illumina	2x301 bp	0.15	150359	83099	44313
D2_mar	X1050	21.03.2019	Heated Bay	11.3	Illumina	2x301 bp	0.16	157470	81216	51940
D3_mar	X1051	21.03.2019	Heated Bay	6.07	Illumina	2x301 bp	0.55	548422	304540	167007
F1_mar	X1052	21.03.2019	Heated Bay	7.08	Illumina	2x301 bp	0.13	131774	67935	29303
F2_mar	X1053	21.03.2019	Heated Bay	7.01	Illumina	2x301 bp	0.18	183559	98824	47924
F3_mar	X1054	21.03.2019	Heated Bay	7.8	Illumina	2x301 bp	0.16	160663	86090	42388

## Sheet: MetaT
Seq Project Name	Sample ID from sequence facility	JGI Project ID	Sample Name	concentration	year	month	day	bay	sequencing platform	sequencing instrument	read length	read count	filtered read count	percent read pairs merged	%rRNA	file name
				ng/µL										[%]	[%]
F18JunK metaT	221561	1250036	OKG_F18Jun_K	94	2018	June	18	Control Bay	Illumina	NovaSeq S4	2x151 bp	28909078	15266250	66.11	46.99	52363.3.312215.CGATAGAG–CTCTATCG.fastq.gz
F18JunL metaT	221562	1250039	OKG_F18Jun_L	88	2018	June	18	Control Bay	Illumina	NovaSeq S4	2x151 bp	72916316	34413206	72.03	52.33	52363.3.312215.GATAGCGA–TCGCTATC.fastq.gz
F18JunM metaT	221563	1250042	OKG_F18Jun_M	66	2018	June	18	Control Bay	Illumina	NovaSeq S4	2x151 bp	61767648	39168906	67.47	36.06	52363.3.312215.TACCACAG–CTGTGGTA.fastq.gz
F18JunB metaT	221564	1250045	OKG_F18Jun_B	77	2018	June	18	Heated Bay	Illumina	NovaSeq S4	2x151 bp	57659370	40212518	69.73	30.02	52363.3.312215.ATGGTTGC–GCAACCAT.fastq.gz
F18JunD metaT	221565	1250048	OKG_F18Jun_D	120	2018	June	18	Heated Bay	Illumina	NovaSeq S4	2x151 bp	68591388	56896460	73.82	17.13	52363.3.312215.GTGGTGTT–AACACCAC.fastq.gz
F18JunF metaT	221566	1250051	OKG_F18Jun_F	92	2018	June	18	Heated Bay	Illumina	NovaSeq S4	2x151 bp	68203394	44412642	70.67	34.71	52363.4.312353.GTTACGCA–TGCGTAAC.fastq.gz
F18NovK metaT	221567	1250054	OKG_F18Nov_K	112	2018	November	12	Control Bay	Illumina	NovaSeq S4	2x151 bp	61681198	37604114	69.12	38.6	52363.3.312215.TGTAGCCA–TGGCTACA.fastq.gz
F18NovL metaT	221568	1250057	OKG_F18Nov_L	127	2018	November	12	Control Bay	Illumina	NovaSeq S4	2x151 bp	75915670	45202850	69.92	40.36	52363.4.312353.TTGGCTTG–CAAGCCAA.fastq.gz
F18NovM metaT	221569	1250060	OKG_F18Nov_M	188	2018	November	12	Control Bay	Illumina	NovaSeq S4	2x151 bp	74753010	44283030	71.15	40.92	52363.3.312215.TGATCGGA–TCCGATCA.fastq.gz
F18NovB metaT	221570	1250063	OKG_F18Nov_B	75	2018	November	12	Heated Bay	Illumina	NovaSeq S4	2x151 bp	63255650	49542996	69.02	21.8	52363.4.312353.GTTCATGG–CCATGAAC.fastq.gz
F18NovD metaT	221571	1250066	OKG_F18Nov_D	116	2018	November	12	Heated Bay	Illumina	NovaSeq S4	2x151 bp	53274834	35520436	65.7	33.29	52363.3.312215.AACAACCG–CGGTTGTT.fastq.gz
F18NovF metaT	221572	1250069	OKG_F18Nov_F	75	2018	November	12	Heated Bay	Illumina	NovaSeq S4	2x151 bp	70070054	57668614	58.73	17.77	52428.1.326606.CAAGCAGT-ACTGCTTG.fastq.gz
F19MarK metaT	221573	1250072	OKG_F19Mar_K	115	2019	March	21	Control Bay	Illumina	NovaSeq S4	2x151 bp	60746328	34778106	71.26	42.39	52363.3.312215.ACCTGGAA–TTCCAGGT.fastq.gz
F19MarL metaT	221574	1250075	OKG_F19Mar_L	48.5	2019	March	21	Control Bay	Illumina	NovaSeq S4	2x151 bp	36465410	28702776	68.74	20.99	52363.3.312215.TTAAGCGG–CCGCTTAA.fastq.gz
F19MarM metaT	221575	1250078	OKG_F19Mar_M	100	2019	March	21	Control Bay	Illumina	NovaSeq S4	2x151 bp	72976734	41649658	69.7	42.86	52363.3.312215.TCTCGCAA–TTGCGAGA.fastq.gz
F19MarB metaT	221576	1250081	OKG_F19Mar_B	51	2019	March	21	Heated Bay	Illumina	NovaSeq S4	2x151 bp	28035932	18346876	71.21	34.25	52363.2.312124.CTAGGTGA–TCACCTAG.fastq.gz
F19MarD metaT	221577	1250084	OKG_F19Mar_D	129	2019	March	21	Heated Bay	Illumina	NovaSeq S4	2x151 bp	34818350	12096470	74.95	64.11	52363.2.312124.AGGAGGAA–TTCCTCCT.fastq.gz
F19MarF metaT	221578	1250087	OKG_F19Mar_F	72	2019	March	21	Heated Bay	Illumina	NovaSeq S4	2x151 bp	38711350	18425844	71.15	52.02	52363.2.312124.CATTGCCT–AGGCAATG.fastq.gz
May K metaT	208404	1232118	Zero_Field_May_B	41.8	2018	May	21	Control Bay	Illumina	NovaSeq S4	2x151 bp	74116146	24318892	69.94	66.36	12965.2.300794.TTCTCTCG–CGAGAGAA.fastq.gz
May L metaT	208405	1232121	Zero_Field_May_D	49.9	2018	May	21	Control Bay	Illumina	NovaSeq S4	2x151 bp	50399696	44821896	71.39	10.99	12965.2.300794.ATACGACC–GGTCGTAT.fastq.gz
May M metaT	208406	1232124	Zero_Field_May_F	27.7	2018	May	21	Control Bay	Illumina	NovaSeq S4	2x151 bp	63085744	53361092	69.5	15.15	12965.2.300794.GCTTCTTG–CAAGAAGC.fastq.gz
May B metaT	208407	1232109	Zero_Field_May_K	45.5	2018	May	22	Heated Bay	Illumina	NovaSeq S4	2x151 bp	65991622	55319378	65.07	15.99	12965.2.300794.CGTGATCA–TGATCACG.fastq.gz
May D metaT	208408	1232112	Zero_Field_May_L	65	2018	May	22	Heated Bay	Illumina	NovaSeq S4	2x151 bp	66428240	31744916	67.51	50.31	12965.2.300794.TACATCGG–CCGATGTA.fastq.gz
May F metaT	208409	1232115	Zero_Field_May_M	80	2018	May	22	Heated Bay	Illumina	NovaSeq S4	2x151 bp	88557426	68172798	67.61	22.46	12965.2.300794.ACTCTCGA–TCGAGAGT.fastq.gz
